# Supplementary material for: SSR-Linkage map of interspecific populations derived from Gossypium trilobum and Gossypium thurberi and determination of genes harbored within the segregating distortion regions
Source: PLoS One. 2018 Nov 12;13(11):e0207271. doi: 10.1371/journal.pone.0207271 (PMC6231669; doi:10.1371/journal.pone.0207271)
Supplement: S1 Table — (XLSX) [file pone.0207271.s001.xlsx]

## Sheet: Sheet1
SWU	SWU previous	Chromosome Paterson	Chromosome Zhang Tianzhen	Foward	TM Foward	Reverse	TM Reverse	Product Size	Repeat	SSR-start	SSR_stop
SWU10014		Chr01	D07	CCATGCAATTTAGCCACAAC	59.041	CCCTTTCCAACGATGCTATT	59.043	190	(TTA)7	491564	491584
SWU10022		Chr01	D07	ATTAATGGTGGGTGTTGCCT	59.174	GTATGGCCATGCAAATGAAG	58.994	198	(ATG)7	615268	615288
SWU10025		Chr01	D07	GAAGCGGAGAGTTTGAGGTC	59.018	GCATTGCCAAGAAGAGAACA	59.002	195	(TA)14	693608	693635
SWU10064		Chr01	D07	TGGACTGCATTGGAGGATAA	59.075	CTGCAACTTTTGCCACATCT	58.926	197	(TA)13	1923163	1923188
SWU10076		Chr01	D07	TTGTCCTTGAAAGGAGGGTC	59.112	GGCAACACCCATAATGGAAT	59.51	199	(TTTAT)4	2580329	2580348
SWU10125		Chr01	D07	CGCTTAGTCTCTTGCCCATA	58.147	CGAAATAACCCCACAAATCC	59.135	166	(ATT)8	4933045	4933068
SWU10135		Chr01	D07	TTCTTTTTCCTTCCCTCCCT	59.144	CCCAAAGTGGCAAAATGAAG	60.472	172	(TCTTC)5	5280343	5280367
SWU10141		Chr01	D07	ACTAGGCGTCACTGGCTCTT	59.115	GAGGAGAAGGAGAACGAGGA	58.538	183	(TCT)8	5460783	5460806
SWU10144		Chr01	D07	CGCCAGAAGAGGAGTCTTTC	59.162	ACGTTTACAAAAGAACCGGG	58.994	171	(CGG)7	5576960	5576980
SWU10166		Chr01	D07	GAGAGTGGAAGAAGGTGCAA	58	CCAGTCATTTTGGTCTTCCC	59.381	171	(TCG)7	6655766	6655786
SWU10170		Chr01	D07	GGTGCCATGTTTGTTGATTG	59.823	AAGAAGAGATGGCGATAGTAGC	56.955	178	(TTAA)6	6739679	6739702
SWU10177		Chr01	D07	CAAATGGTGGATTGTGGTCT	58.258	TGCCAGTATTTCCATTCCAC	58.423	193	(AC)17	6876451	6876484
SWU10181		Chr01	D07	GCACATGCAGCTGATCTCTA	57.668	TGGGATGAAAGTTACTGCTG	56.359	147	(CTG)9	6966206	6966232
SWU10212		Chr01	D07	AGAGAGGGGGAAACTGAAAT	56.772	TGCTACCTACCTGCAGATTTTG	59.424	187	(TA)10	8541305	8541324
SWU10219		Chr01	D07	AAATCTCATGGGATGGGGT	59.005	TGGCCTCTGAGAACAATGAG	58.957	164	(CCATA)4	9036139	9036158
SWU10226		Chr01	D07	GATGATGACGAATTTGCTGC	59.234	GCACTTGTTGGGATTTGAGA	58.697	100	(TCT)7	9267947	9267967
SWU10233		Chr01	D07	CCAGGTCAAGAGCTTTTATTCG	60.249	CGTCCAAAGCATCTGATACG	59.297	155	(TTC)7	9552246	9552266
SWU10235		Chr01	D07	ACACGGGCATCTTTTACACA	59.05	TGTTGATTAGTCCCCGAAGA	58.145	185	(CA)10	9611369	9611388
SWU10237		Chr01	D07	AACTCCTCAATGCATGCTCA	59.399	GATTCGAAACCCAACCTTTC	58.478	174	(TA)11	9729918	9729939
SWU10315		Chr01	D07	CGTTGGAGGGTTTGTTGTC	58.969	TGACGGCCTTACTGGTGATA	59.148	200	(GAG)7	14825497	14825517
SWU10320		Chr01	D07	TCTTTCAAACCTGACCATGC	58.697	TCCTTGAGTAGACCTTGAGTGG	58.454	192	(TGAACC)5	15025061	15025090
SWU10321		Chr01	D07	CCTTGGCATTTCGTAGTTCA	58.771	GCACAACAGATGCCACATTT	59.577	184	(CT)13	15030421	15030446
SWU10330		Chr01	D07	CCCTAAACCCTAATCCTAACCC	59.161	GTTTTGCCCGTTTCTCCTAC	58.695	110	(AACCCT)5	15267145	15267174
SWU10441		Chr01	D07	GGTCCCTCTGCTTTTGCTAC	58.936	AGCAGGAGGAGAATCCAAAA	58.861	169	(TTTTC)6	22201478	22201507
SWU10451		Chr01	D07	TTTGTTCCACTGATGCCCTA	59.123	GTGAAATCATCTCTGGTCCG	58.071	198	(AT)16	24073155	24073186
SWU10458		Chr01	D07	CGAGGAGGATTCAACTCCAT	59.09	TTGAAGCTTCCCTTAACCGT	58.834	104	(TCT)8	24669365	24669388
SWU10464		Chr01	D07	TGGGAGATGGAATAATCGCT	59.486	TGAGAAGGGTTCTGAAAGAGG	58.51	161	(GAA)12	25040672	25040707
SWU10470		Chr01	D07	CTTACGACAACAATGGAGGG	58.077	CCGAGTATCAGCAGCGATTA	59.041	196	(CTT)7	25310637	25310657
SWU10481		Chr01	D07	GACTGCAGGATTCAAAAGCA	59.002	GAAGGACTGGGTACATGCCT	59.018	198	(T)20	25959137	25959156
SWU10484		Chr01	D07	ACAGTGGGGTTGTGATGAGA	58.94	CATGTTGGAATACGAATGGG	58.695	177	(GGT)8	26114246	26114269
SWU10488		Chr01	D07	GGGTTTTGGTGCTGCTATTT	59.091	TTAGGACCCTTAGCAGCCAT	58.812	170	(TGT)9	26167100	26167126
SWU10492		Chr01	D07	GGTGACCACCAGTCTACGAA	58.566	CAAACAGTCCAGAGAGTCCAA	57.916	116	(TTAT)7	26551415	26551442
SWU10498		Chr01	D07	TATTGGGAAACGAAACACGG	60.722	TGGTGGATTCACATCCAAAG	59.343	186	(ACAT)6	27263276	27263299
SWU10569		Chr01	D07	CCCATCCCTGGTTTCTTATG	59.24	AGCTCCTCTTGCTTTTGCTC	58.961	159	(TTTTG)6	32719972	32720001
SWU10590		Chr01	D07	CTCTGAAGATCTGGCAAGCA	59.267	GCCTTTCAGATCATGCAATC	58.243	157	(AT)10	34374507	34374526
SWU10609		Chr01	D07	ACCAACCCCATCCTTATTCA	59.101	TCTTCTTACCATCCCCAAGC	59.126	192	(GAG)7	36493220	36493240
SWU10622		Chr01	D07	TGGCAACTCACCTACTGACC	58.725	TGGAGCAGTAAACTGCCAAG	59.072	189	(AG)14	39015736	39015763
SWU10625		Chr01	D07	GAGCATCTCCATTCTCCCAT	59.046	CCTTGGCTTTACCTGCCTTA	59.357	196	(TACATA)8	39308738	39308785
SWU10640		Chr01	D07	GATGGTCAGGATGAACGATG	58.881	TCTCTCCCTCTCTCCAACTCA	59.112	195	(TA)12	39951861	39951884
SWU10652		Chr01	D07	TAGAAATGGTGCCAAGCAAG	58.917	GCCTTCTCCATCTGCTAACC	58.889	103	(AT)12	40805170	40805193
SWU10657		Chr01	D07	GGGTTGGCGTCTAAGATTTC	58.647	CTGCTGAAACCAAAAACCTG	58.405	164	(ATA)12	41852995	41853030
SWU10664		Chr01	D07	CTCTCCATATGTGGCACACC	58.96	GCACAACCTTGATTATTCCC	56.998	199	(TTA)13	42423393	42423431
SWU10680		Chr01	D07	GGCCAAAGAAGTGAGGGAG	59.788	TGCATTCCCAGCAGTAAATC	58.723	137	(AAAATC)4	43126611	43126634
SWU10690		Chr01	D07	AACCCAACATGAAGGGTGAT	59.116	TCCAAGTGTAGCACAGGAATC	57.811	175	(T)22	44058580	44058601
SWU10694		Chr01	D07	TTATCACCGCAGAATGTTCC	58.574	ATGCGGTGGGTAGGTTTAGA	59.452	176	(TATTA)4	44181723	44181742
SWU10697		Chr01	D07	GCTAGGGAGTGAGGCAAGAG	59.187	GGACCTTGAAGACAAGGCAT	59.141	150	(CAACCA)4	44413506	44413529
SWU10705		Chr01	D07	CCTCTCCACCTTCCCATAAA	58.978	GAACACGAGCTCAATCAAAC	55.877	144	(TTTAT)4	44872191	44872210
SWU10711		Chr01	D07	CCTCAGAGCTCATTTTAATCGG	60.217	GGATGATCCGTGTATCCATCTT	60.046	197	(AT)11	45195637	45195658
SWU10756		Chr01	D07	GCTCTTTAGTGGCATCCGTC	59.843	CCTGGAATTGTGGTCCAGTA	58.414	187	(ATAAAT)4	47217917	47217940
SWU10761		Chr01	D07	GGATGACATTTAGGCCCTG	57.947	CTCTCTCACCAATCCCCAGT	59.101	200	(GA)13	47408465	47408490
SWU10764		Chr01	D07	ATGGAAAGGAGGCTAGGGTT	59.057	ACCCGACTGTTTCCCTTTC	58.978	127	(AAAAAG)7	47463808	47463849
SWU10804		Chr01	D07	TCTTGGCCTGGTCAGGTTAT	59.55	CATCGATGAATTGCGTCACT	59.679	197	(TTATA)4	50739519	50739538
SWU10849		Chr01	D07	AAGTGGTTCAATCCAGCAGA	58.287	GCCTAGTATTGCAAAGGATGG	58.731	155	(CTTCAT)4	53582994	53583017
SWU10867		Chr01	D07	GGACTCGGGTGTAAGCATTAG	58.732	GTAGCGTTCACCGTTGGTTA	58.701	200	(GA)15	54333027	54333056
SWU10889		Chr01	D07	CAAACACCGATTAAGTTGGG	58	TGTCAGTTGTTCCTGCTTCA	57.946	197	(ATTAT)5	55073033	55073057
SWU10894		Chr01	D07	CGCTTCCCAGTGATACGTTA	58.796	TTCTCCTTCTCCATCCATCC	59.016	178	(TTC)7	55315958	55315978
SWU11079		Chr02	D01	CACTGTGTAAACGACCCCAA	59.46	TTTGAGAAGCTTACCCCACA	58.352	166	(AAG)10	9395726	9395755
SWU11099		Chr02	D01	AGTTGTGGATGATGGTTTGG	58.258	TTCACCCATTTCACTACCCA	58.821	157	(GTATAT)8	10543012	10543059
SWU11160		Chr02	D01	ACTCGATCTATGGACGACCC	58.969	TATGGCAAGGGTTGGTGTTA	58.892	174	(CT)13	13234502	13234527
SWU11174		Chr02	D01	CGTCCCCCTTCAGCTAATAA	59.178	CCTTACAGGTTGAAAGTGGCT	58.382	162	(AAAT)6	14322688	14322711
SWU11210		Chr02	D01	TTCAGTGCACCAAACAGTGA	58.839	TCAGTTCTTTCCTTTGCTCG	58.228	189	(CTG)7	15951775	15951795
SWU11279		Chr02	D01	CAGACAGAATGGTACACTGAGA	55.398	CAACCTTACCTAAGCGGGAT	58.213	171	(AGA)7	20822552	20822572
SWU11319		Chr02	D01	TTCCATCAGATCCCCTTTTC	58.909	GTGTGTGGTTTCCTCACTGG	58.992	180	(CT)10	24401529	24401548
SWU11342		Chr02	D01	CGGTTGGTATGAGACAGGAG	58.158	GCAACCTGCTACCAAATTCA	58.773	149	(AT)13	27203028	27203053
SWU11359		Chr02	D01	TGCAACCACAGTCTGATTTG	58.246	TGCCATCTTACTCATTCCTCTC	58.411	189	(AG)13	28492364	28492389
SWU11492		Chr02	D01	GAATGCTCAATTGGAGTTGC	58.299	TGGCACCTGTATTGTTGGTC	59.42	103	(AGAAA)4	45200241	45200260
SWU11559		Chr02	D01	CGTGTTGTTGTAGTGCGCTT	59.974	CCACAAAACACTCTCCCTCTC	58.78	186	(AAAG)5	50808583	50808602
SWU11614		Chr02	D01	TTGTTCACGCGTATGACTCC	59.722	CCTTCTTACAACACCCAATCAC	58.486	192	(TA)10	55259926	55259945
SWU11693		Chr02	D01	TTGAGTAGAGCATGGGGTTT	57.268	GCAGAGCATGAGTTGGACAT	58.832	170	(AT)19	58890516	58890553
SWU11702		Chr02	D01	AGCACACTCGAACTCACGTC	59.051	GGTCCTACGGTGACAATGAA	58.415	190	(TTATT)4	59092645	59092664
SWU11708		Chr02	D01	AACAAATGGGGTTTCTCAGC	59.031	TTGGATAAGACAAAAGGGGG	58.876	166	(TCT)10	59489698	59489727
SWU11710		Chr02	D01	GGCCCCTTTAACTTTCATTG	58.556	TGATGCTTCACACACACCAC	59.101	177	(GATG)11	59580831	59580874
SWU11711		Chr02	D01	ACATGGTTGTTCGCATGACT	59.014	ATATTAGAGTGGCAACCCGC	59.07	179	(AT)15	59619024	59619053
SWU11720		Chr02	D01	CGGTTCATACGGTGGAAGTA	58.501	CAAAGTTGAGGATTGGAGCA	58.847	176	(TTTCT)4	60092178	60092197
SWU11734		Chr02	D01	AGGGACCTAGAGCACAAACAA	58.851	CATTTGGAAGTTAGCCCTTC	56.449	161	(ATATG)4	60468604	60468623
SWU11928		Chr03	D03	AATGGTGGAAGGGCATAGAG	59.006	AAGAGACGCACCACAATTTC	57.795	147	(AG)9	1402898	1402915
SWU11937		Chr03	D03	GGACCACATGGTATAGACGCT	58.95	ATAACATGCATGGACATGGG	59.079	181	(ATC)6	1561517	1561534
SWU11961		Chr03	D03	TTCATGTGCTGAACGACAAC	58.246	GTGCAGCCATATGAAGAAGG	58.326	177	(AT)10	2235982	2236001
SWU11965		Chr03	D03	CCCGATTAACTTGTGACACC	57.923	TGGTGCTACCTAACCTAAAGCA	58.965	110	(TA)14	2293541	2293568
SWU11966		Chr03	D03	CCAAATGGGTGAGCATTCTT	59.933	TATCTGCACCCCTCTAACCC	59.006	106	(AT)10	2314040	2314059
SWU12058		Chr03	D03	GACCCAAAGTCTCATTTCCC	58.42	AAAGTGGTGGAAGACCCCTA	58.498	164	(AT)11	4567547	4567568
SWU12106		Chr03	D03	CACCATAAGGCAAAGAAGCA	58.917	AATCATGAGACCCCATCCAT	59.02	183	(TATG)4	6483674	6483689
SWU12135		Chr03	D03	GGACGTTTGAGATTTAGGTGC	58.709	CGTGCGTTTCACAAACTTCT	58.975	194	(GT)18	7642054	7642089
SWU12138		Chr03	D03	AGCTTGAGATCGTTAGGGTGA	58.947	GGGGGCTCGTTTATGTTTTA	58.943	190	(GAAAA)6	7969498	7969527
SWU12141		Chr03	D03	GATGAGTGAGAGGGGGAAGA	59.18	CGGTTAAAAACACTGCTTGC	58.489	169	(GA)10	8048464	8048483
SWU12229		Chr03	D03	AAGTGCAAAGAAGGGGAGAA	58.909	GAGGTTTGGAGGAACCAAAA	59.003	187	(AAAAT)4	12097374	12097393
SWU12366		Chr03	D03	CTGAACCTGAAGACGGTGAA	58.852	TGCACTACTGTAGCCAAGCC	59.101	167	(GATGAA)4	19300598	19300621
SWU12367		Chr03	D03	ATTTGAGCCCACACATGAAG	58.57	GTGTTTTGGCCTAGACGGAT	59.056	115	(AGAAT)4	19336412	19336431
SWU12382		Chr03	D03	GCCCATTTTAGCACCAGTTT	59.091	ACACCGAAATCATGGTCAGA	58.933	114	(AGA)17	19978061	19978111
SWU12384		Chr03	D03	CACGAACAAAAACGACCCTA	58.673	CAGGTCTGGCTCGAGAAAA	59.097	141	(TGGGC)4	20046514	20046533
SWU12386		Chr03	D03	TCCTTCCTCTTCTCACCTTCA	59	AAAGAGCCTCGCAGAGAGAG	59.065	127	(A)18	20086646	20086663
SWU12387		Chr03	D03	CATTCAAGCCCAGTCCTCTT	59.284	GCAACAATGCTACCACCATC	59.005	182	(TTTA)4	20086988	20087003
SWU12409		Chr03	D03	ATCCTATGGGTTGCAAGTGG	59.813	GATGGTTTGGAAAGGAGGAA	58.956	186	(TTTTA)6	21262637	21262666
SWU12482		Chr03	D03	TAGGAATCGTCGACAGCAAC	58.877	ACACACCATATTTGCGGGTA	58.773	181	(CCA)6	27549570	27549587
SWU12522		Chr03	D03	CCCAAACTTTCTTTCTGGGT	58.148	CACCTTTCTTCCCCACTGTT	59.037	105	(AC)9	30507354	30507371
SWU12529		Chr03	D03	GAATGGAGCCATGTGAGCTA	58.826	ATGGGGATCGGAATACTTGA	59.2	190	(GGA)7	30731788	30731808
SWU12540		Chr03	D03	ACCGGTCACATCACATCACT	58.808	AGGATTCGTGGGAGGTAGC	59.105	128	(A)19	31318124	31318142
SWU12541		Chr03	D03	CCAGCCGACTAGACCTACCA	60.269	TGATGAAGAAGAATGGAGGG	57.648	198	(TTC)6	31338804	31338821
SWU12544		Chr03	D03	CCGATCAAGTGGATGTCTTG	59.086	GATTCGCAAGGGGATATTTG	59.369	157	(T)22	31596018	31596039
SWU12571		Chr03	D03	GGAAACGAGGGAAGTTGAAA	59.146	CTTCCCCCACTGTTCATTTT	58.884	195	(GAA)6	32787186	32787203
SWU12577		Chr03	D03	AGATGGATCAAATGCAACCC	59.756	TATCCGCTACCGACTCATCA	59.251	148	(TA)9	33064469	33064486
SWU12579		Chr03	D03	GGTCGGATAGGGTCAGTTTG	59.405	GGTTGATCGGGAAAGAAAGA	59.101	166	(TTCT)9	33127023	33127058
SWU12609		Chr03	D03	CGCGAGAAAAACAAGGGTA	58.903	TTCCGTTTGTAGGCTCTCCT	58.934	129	(AAAT)4	34365133	34365148
SWU12611		Chr03	D03	CCACACCATCCAAATTCATC	58.617	GAAAAACGACAACCGAAAGG	59.587	189	(AT)9	34511149	34511166
SWU12614		Chr03	D03	TATGAGCTTCACTCGCCAAT	58.477	ATGTGCATCTCCCAACAAGA	59.09	199	(A)19	34553058	34553076
SWU12620		Chr03	D03	AGGGAGTAGGGTGATGGACA	59.38	ACTAATTTGGTGGGTTGGGA	59.146	113	(AAAAT)4	34783385	34783404
SWU12621		Chr03	D03	ACGGTTGTTGAGGTTTGTCC	59.867	GCATCGCTGACATTAGCAAC	59.454	107	(TTTA)5	34815131	34815150
SWU12641		Chr03	D03	TACTTCCACATTGCGTTTGG	59.585	TCCCTTCATCTGGTGTCTCA	59.18	194	(AT)9	35987732	35987749
SWU12655		Chr03	D03	CTGCAACATGAACACACGAG	58.868	TTCCGGATATTGGAGAAACC	58.832	195	(TA)9	36619842	36619859
SWU12690		Chr03	D03	ATTGGAAGTGTGAGCAACCA	59.139	AACCCGAGAACCAAGATGTC	58.992	200	(TATG)5	37859627	37859646
SWU12701		Chr03	D03	TGAACTCTGAAACACGACAGG	58.917	TGGGACATATGTGCATGGTT	59.654	186	(TTA)7	38525022	38525042
SWU12720		Chr03	D03	CGTGAACCCTAGCTAAACCC	58.718	GAATAGAAAGGGGACTGGCA	59.126	118	(TCT)6	39067086	39067103
SWU12723		Chr03	D03	GGATCGCTCTTCACATTGAC	58.23	TCAGATAGAAGGGGTGGTGA	58.071	181	(AATGT)8	39198807	39198846
SWU12730		Chr03	D03	AGTTCAACCCAGCACGAATA	58.228	GGTTGGGTCATTTAGTTGGG	59.146	175	(TATATT)7	39563864	39563905
SWU12731		Chr03	D03	GTATCCAACCGATAACGCAA	58.508	CTGACAAAAGCTGCTGGATT	58.104	174	(AAAG)5-(ATTT)4	39587350	39587369	39587433	39587448
SWU12733		Chr03	D03	GGGATTATCTCGACCCAGAA	58.934	CATTCTCGTTCTCCGACTCA	58.957	126	(GAA)8	39662201	39662224
SWU12734		Chr03	D03	GTAACACCCAAATTTTGCCC	59.182	GGTTTTCGCAATCTCTTTGG	59.685	184	(AAAT)4	39667891	39667906
SWU12738		Chr03	D03	CAATATTTTGGGCAGGGAAG	59.406	GGGCTAGGTTGATTAATGCC	58.534	141	(T)18	39870956	39870973
SWU12796		Chr03	D03	CGGACACCAGAGAGTTTTCA	58.852	AGCAGTTTTTGAAGGTGGGA	59.711	155	(TG)9	41491115	41491132
SWU12800		Chr03	D03	CAACAGCATAGGCAAAAGGA	58.917	AGGAATTGTGGGACAAGAGG	58.989	167	(GA)10	41600654	41600673
SWU12801		Chr03	D03	TCCTTGACCGTGTGCTTAAA	59.317	CCAGAGCAGTATGCATCAAGA	59.039	199	(AC)10	41614045	41614064
SWU12805		Chr03	D03	GAACTGCGGGTAATCTTGGT	59.056	AAGAACCGCCACATATCACA	59.002	128	(TA)11	41636923	41636944
SWU12808		Chr03	D03	CATTGGATTCCTATCCCACC	59.055	TCCGTACCCTTTCCTTATGC	59.043	177	(TACA)11	41746324	41746367
SWU12827		Chr03	D03	ATTATTCCACCAATCTGCCC	58.717	AGCGCTTTAACCCAAAACAC	59.271	134	(GGGAA)4	42061397	42061416
SWU12830		Chr03	D03	CAGAGAAGCAACCCACTTCA	59.007	TACATCTACCACCGCCGTTA	59.062	151	(AAGAG)5	42101979	42102003
SWU12831		Chr03	D03	TGGGGGAGGAGAAAATGTAG	58.978	TCCCTTCAAAGATTTCCCAG	59.097	126	(GGAGAG)4	42125748	42125771
SWU12839		Chr03	D03	AACAAACCATCATCTGCTGC	58.726	CGGCCTAAGCCAAATACACT	59.248	134	(CCAACT)5	42329562	42329591
SWU12845		Chr03	D03	GAGTTTATCCCCTACAACATGG	57.494	TGTTGTCCTCATGGGTGTTT	58.827	163	(AT)9	42451095	42451112
SWU12853		Chr03	D03	GCATCCTGGTTCTGTTGAAA	58.697	TGGTGAAGTAGAACGTCCAGA	58.356	154	(TTA)7	42801549	42801569
SWU12861		Chr03	D03	CCTCATCAGAAGCCAAGACA	58.957	TGGAATGTAGCTTAACCCGT	57.246	131	(GCTGAA)4	42923480	42923503
SWU12864		Chr03	D03	CCAAACCATTCCCTTCAATG	60.162	AGAACCCCACTCAAAGTAGCA	58.851	163	(TTATA)4	42972080	42972099
SWU13008		Chr04	D08	CCATTGGCCTTCAAATACCT	58.903	CTACTTGCCAGTTGCCACAA	59.904	177	(TA)16	1697001	1697032
SWU13013		Chr04	D08	TCCGAGTGAACCACACATCT	59.101	GACTTGGTTCCCAAGAAAAC	56.192	186	(TAAAA)4	1770926	1770945
SWU13048		Chr04	D08	CCAAAGTCCATCCCTTCACT	58.989	GTTCGCCACGTGTAACTGTC	59.217	171	(AAG)7	2967165	2967185
SWU13082		Chr04	D08	AGGGAAAATCGACACGTTCT	58.646	GGAGCCAATTGAGAAGTGAA	57.864	197	(TCT)7	4044222	4044242
SWU13117		Chr04	D08	AGATCTGGCCCGTACCATAC	58.889	ACGAAGCAAACACCTTTTCC	59.218	190	(GAG)7	6008117	6008137
SWU13129		Chr04	D08	CTTTGCAGACCAACATTTGC	59.322	CTCTTCCTTTCTTAACTCCTCC	55.59	153	(AT)21	6407407	6407448
SWU13130		Chr04	D08	AAATTGGCTTCGTCTTCGTC	59.316	AAAATGGGCAGCAAGATACC	59.046	186	(TTTCT)4	6409471	6409490
SWU13133		Chr04	D08	CTACCCTTTTTCACCACCCA	59.824	CCCCCAGAAATCAGAGTCTT	58.173	200	(TC)28	6600832	6600887
SWU13152		Chr04	D08	CAGTGGAACAAGGTGTTTGG	59.03	GTCCTGTCGGTGTAGGTGAA	58.566	198	(TA)10-(GA)10	7146319	7146338	7146339	7146358
SWU13159		Chr04	D08	AGGCCACAGTCATGAATCAA	59.09	GGCGTTTTCTTGTGGATTTC	59.551	200	(AT)11	7279792	7279813
SWU13165		Chr04	D08	GATCGTCGAACTCGAAATGA	58.799	CTCATCTCTGCTTTTTCCCC	58.861	136	(AAG)8	7362153	7362176
SWU13217		Chr04	D08	TTTTCAACATCACAGCCTCC	58.697	TTATAGTTACGCCCGCAGC	58.95	198	(AGA)9	11698705	11698731
SWU13228		Chr04	D08	ACGTTCGAGAGATTTCCACC	59.141	GAATCACCAAGCCCTTCATT	58.984	148	(GAT)8	12484267	12484290
SWU13238		Chr04	D08	TTGGCTATAAAGGCCGAATC	59.17	GCGACGAGGAACAGAGGTA	58.972	198	(TTTA)5	13831777	13831796
SWU13251		Chr04	D08	CGTCATGTGTCAAGAAAGGC	59.293	GGGACCAACCTGATTAATGG	59.101	145	(TTTTA)4	15390735	15390754
SWU13263		Chr04	D08	GCTTAGGACAGTATGAGTGCAA	57.212	GAGATAGAGAGAGAGGGGGAGA	58.122	174	(TC)17-(TC)14	18325212	18325245	18325260	18325287
SWU13264		Chr04	D08	GTGCCAAGCACTGTAGCAAT	58.955	CTCCAGCTATCAAATGAAGG	55.052	136	(TC)17	18353865	18353898
SWU13266		Chr04	D08	GTCCATCGACACTCAAATGG	58.933	TGTTCTCTCGATGCTATCACAC	57.979	172	(TA)14	18559613	18559640
SWU13274		Chr04	D08	TCTTGCATCTTTTGCACCTC	59.002	GAAGAATTGCTGGCACTTGA	59.002	137	(CAT)15	19038114	19038158
SWU13292		Chr04	D08	GAACAAACTGGTTGAAGGCA	58.749	CAGCACATCTTTCCCAATGA	59.648	144	(TA)13	21406147	21406172
SWU13293		Chr04	D08	AACGATAAGCGACCCAAAGT	58.72	TTCTCGGTCTCCTCTCACCT	58.974	113	(AAAGA)4	21483584	21483603
SWU13296		Chr04	D08	TCTGAGACGGCAGTTTTCTG	59.161	GAGTCGAATGGATGAGGAGG	59.612	184	(TCCCCA)4	21713065	21713088
SWU13297		Chr04	D08	GTCGAAGCAACTACGGTCAA	58.926	CGACGTCAACCTAGGGATTT	59.052	197	(ATATG)4	21824487	21824506
SWU13334		Chr04	D08	GCAACCTGCATGACGATCTA	59.83	TGGTGTAACAACTCGCATGA	58.703	199	(AATTTT)4	28191490	28191513
SWU13348		Chr04	D08	GAGTAGCGCGCTTGTAACTCT	58.967	CACCTATATCGAAGCAAGATCG	58.878	141	(ATC)8	30268011	30268034
SWU13352		Chr04	D08	CTACAGACCACCATTGGCAC	59.01	TACCCTTGGATGTCGTTTGA	58.973	182	(TA)19	30694796	30694833
SWU13369		Chr04	D08	TAAGGACACGTGAGATGGCA	60.263	AGACACGAATCCTGCAACAG	58.882	185	(AT)11	32591586	32591607
SWU13370		Chr04	D08	AGGAACAACCATAAAGGCCA	59.429	GGAAGAGCTCAACAAGCACA	59.165	173	(TGG)8	32611991	32612014
SWU13375		Chr04	D08	TTGCAAGGGTGTCACTAACC	58.623	CAACTGTTCCCTGCACTTGT	58.777	200	(TG)13	33294253	33294278
SWU13398		Chr04	D08	GGGAGGGATCCATATAATCAAC	58.534	TCAAGGCCAGCTGAACAGT	59.561	200	(TTC)8	35545790	35545813
SWU13412		Chr04	D08	TTGAGGGAGAGTGAGCAATG	58.957	CTGGAAGGTTTGGAGGAGAG	58.863	114	(ATC)9	36817371	36817397
SWU13490		Chr04	D08	GGATGTATATCTCAAACGCCAC	58.469	GACACCTTGCCTACCCATTT	58.912	171	(AT)12	42491870	42491893
SWU13493		Chr04	D08	TGTCACATCCTCCAGCAACT	59.261	CCCCAAGTAGAGGGTCTTTT	57.26	140	(AT)12	42650626	42650649
SWU13502		Chr04	D08	CCAGGTAAGATCGTTCGGTT	59.052	CCAAACCCTCGTCATACATC	57.864	200	(TA)16	43207071	43207102
SWU13513		Chr04	D08	CATCTTGTAGCTCAGACCCG	58.469	AGCCCTAAGTCCGACACAAC	59.212	195	(TAATA)9	43846694	43846738
SWU13520		Chr04	D08	TGAGCCCTCTACAGCTCAAA	58.749	GCTCCCTTAAGATCCAAGCA	59.41	130	(AT)12	44245258	44245281
SWU13523		Chr04	D08	CGATGGCAACTTAGGATACA	56.296	AATGTGTGCCACAACTTGGT	58.909	196	(AGATGA)4	44385279	44385302
SWU13544		Chr04	D08	TAAACTTGCACCCACTTGGA	59.17	TGGCAAATCTTGTCGTCTTC	58.85	195	(TA)11	46063141	46063162
SWU13545		Chr04	D08	CCCTGCCAACGATATGAAAT	59.784	ATGCTTTTACGCATCCCTCT	58.814	156	(AG)18	46112173	46112208
SWU13554		Chr04	D08	AACAATGGCCTTGGTCTCTG	60.111	TCGTCAAATTTGTGGGGC	60.458	105	(TAT)8	46556166	46556189
SWU13592		Chr04	D08	TGCTGTTGACATGAGAGAGC	57.605	TCCTCACTCGGTGAATCAAG	58.8	138	(ATT)9	48573639	48573665
SWU13597		Chr04	D08	GCCTCTGCTTCATTCTCCTC	59.119	TACCCATACATGCCACCTTG	59.272	148	(TCT)7	48765859	48765879
SWU13602		Chr04	D08	ACACGCAGACGCACACATA	59.911	TCGGAGGGTTTTAAGTACCA	57.221	197	(AT)10	48916959	48916978
SWU13610		Chr04	D08	GCGATTCCAGGTATTCTCCT	58.214	AAGCCAGATCGAACCAATGT	59.556	185	(TAAAA)5	49343779	49343803
SWU13620		Chr04	D08	GCTTTGCTGTTACAAACGGA	58.967	TACTTTTACACGCCGCCATA	59.236	199	(AG)12	49862693	49862716
SWU13622		Chr04	D08	CCCTCTTCGCTTTGGATTAG	58.925	GGAACTACGATTGTCGCAGA	58.877	147	(CAC)7	49922473	49922493
SWU13630		Chr04	D08	AGAAAATCTGACGATTGCCC	59.129	TAGTTATTTTGCTGCCCACG	58.841	150	(ATA)19	50249336	50249392
SWU13631		Chr04	D08	CTGCTTCCCCGATGATTTAT	58.998	TGCATGCTTCTTCTTGTTCC	59.002	121	(AAT)7	50299616	50299636
SWU13637		Chr04	D08	AGTGGCACCCAAAGTACAAT	57.048	TTCCTTTAGCTCCACCCAGT	58.789	190	(TA)11	50597127	50597148
SWU13644		Chr04	D08	CACTATCGTCCATTCATCGG	58.95	CCATTTTCGCATGGCCTA	60.567	138	(TA)10	50797695	50797714
SWU13650		Chr04	D08	CGCTGGAGTACTGCGATAAC	58.555	TTCTTTTTGGTGCGAGAGTG	59.047	147	(A)22	51340313	51340334
SWU13667		Chr04	D08	GCCATCTGAGTGGAGCACTA	58.987	ACTTCCCGGCTATCAGTGAC	59.166	157	(AT)16	52707934	52707965
SWU13670		Chr04	D08	TTGGAGATGCTTACAACCTC	55.372	TCGACTTCAGGTTCAATGG	57.123	200	(ATG)15-(ATG)15	52988289	52988333	52988289	52988333
SWU13671		Chr04	D08	ACCCTGGAATATCTCTCCCC	59.212	AAAGTCCTGGAGCAGCTTTC	58.672	193	(TA)21	53026579	53026620
SWU13672		Chr04	D08	TCCTGCATTACTCCATGCTC	58.826	ATCTTCTTCATCAACCCCCA	59.336	137	(AT)18	53027101	53027136
SWU13720		Chr04	D08	GGGAATGGATTGGTGTTAGG	59.101	TTAGCCATTCATTACCCTGC	57.725	186	(GTAT)9-(GTAT)11	55544751	55544786	55544799	55544842
SWU13735		Chr04	D08	CGACCATAGGTCCCATTCTT	58.861	ACCTGGTTAGGGGTTGATGA	59.259	190	(AAAAG)5	55925366	55925390
SWU13760		Chr04	D08	CTTTTTGAGCCCTTTGCTTC	59.087	CGCAAATGAATCCTTCACAC	59.127	188	(AT)13	56951118	56951143
SWU13779		Chr04	D08	GGCCACATTCTCACACAAGA	59.682	TTCCTCCCTATCACATGCAC	58.516	160	(AAAT)6	57706866	57706889
SWU13781		Chr04	D08	CATGGACTATTTTCCCTGCC	59.387	CACTTGAAGCCATTAGCTGG	58.528	139	(AT)13	57792136	57792161
SWU13787		Chr04	D08	GATTACTCCGATCTGCTCCC	58.693	TCCAGTGCCTCAAGTGATTC	58.802	179	(ATAC)10	57959161	57959200
SWU13798		Chr04	D08	GTGAGACTTTCTCCTTGACCTT	56.655	CAAGCCTTAAACCGGACCTA	59.221	191	(TA)21	58618450	58618491
SWU13804		Chr04	D08	CCCTTCTGCAGTCCCATTAT	59.006	CGGTTAGCCAAGATCCAACT	59.195	200	(CTT)11	58842901	58842933
SWU13805		Chr04	D08	AGACGACCTCAGCACTCTTTT	58.201	CCAGCAACTACCACGGTATC	58.104	200	(AT)14	58905412	58905439
SWU13814		Chr04	D08	TTCACTCCCTCGCTTTTTCT	59.052	ACACGTTTCGTGCTCACATT	59.217	187	(ATTTTT)5	59240945	59240974
SWU13816		Chr04	D08	AATGCTATTTTCTCCGTCGC	59.324	CCAGGAAATCAAGCAAACCT	59.17	193	(CTTTT)4	59308826	59308845
SWU13829		Chr04	D08	TGTTGTGAGAGGTTCAGGGA	59.23	CTTGCTTTTGCCCTCTTTTC	59.087	184	(TG)17	59953849	59953882
SWU13830		Chr04	D08	GCATAATGAAAACCCAGGGA	59.762	CCTATTGAGGGGCAAGAAGA	59.264	152	(TGGAAC)5	59957417	59957446
SWU13887		Chr04	D08	CGTGCTTAGCAACAAGCATA	57.78	CTAAGGCTTGTTCGTTTCGT	57.187	146	(AACCA)4	62008452	62008471
SWU13921		Chr05	D02	CCGCAACAGCAGTGATAAAT	58.799	CTTATGCAAAAGCCACCTGA	58.917	140	(ATCTGA)7	1443082	1443123
SWU13931		Chr05	D02	ATTCCAAGCAGATTCTTCGC	59.415	AGACTTCAGCACACTCGAATC	57.109	188	(ATA)8	1750737	1750760
SWU13939		Chr05	D02	TTAGGCACCCAGGCATTTAT	59.433	TACTTCTTCACCCATGGCAA	59.123	196	(AG)10	2380684	2380703
SWU13942		Chr05	D02	AATACCAACTCCCTTTCCCC	59.148	TGAGCCCTGAAGTTGTGAAG	59.007	128	(ATTTTC)4	2453938	2453961
SWU13946		Chr05	D02	AGAGCACGATGAAACAAGGA	58.443	CTTGCGACAAGCAGAGAGTC	58.909	157	(TCCTCT)6	2667105	2667140
SWU13947		Chr05	D02	GTAAAATATGCACCGTGGGT	57.364	CCCCTAAATCTGACTCACCT	55.744	200	(TA)26	2673998	2674049
SWU13955		Chr05	D02	TTTGGATTCGAGGAGTTGTG	58.695	CTCGGAAACCAGAACAATCA	58.695	160	(TTTA)5	3003174	3003193
SWU13956		Chr05	D02	AATTTTGGTGGGTACCGTGT	59.077	GGGAATGAGTAAAGGCTTCT	55.128	119	(ATA)12	3023189	3023224
SWU13973		Chr05	D02	CAGCGAATTAAACAAGCCCT	59.361	CTATTCTCTCGTAGGGCCAA	57.066	195	(AT)18	3834420	3834455
SWU13983		Chr05	D02	AGCATTTGACTTCGAGGAGG	59.43	TATTTGGATAGGATGGGGGA	59.042	178	(ATC)7	4053249	4053269
SWU13990		Chr05	D02	TCCTCTGCATCAGTTTCCTG	58.957	AGTTGATGCTGATGGCAATG	59.679	187	(CATA)6	4367381	4367404
SWU13993		Chr05	D02	CACATGCCCTCCCTATTCTT	59.006	CATTTTACCTGCGTCCCAAC	60.365	198	(TA)22	4456892	4456935
SWU14003		Chr05	D02	AGAAAAGAAAACGACCCCCT	59.078	GCAGATGGGTCATGATTACG	58.953	142	(AT)15	4962526	4962555
SWU14013		Chr05	D02	TCAATACTCCCATGCCAAGA	59.075	CCGTTCCGGTGATCAAATTA	60.692	200	(TC)10	5574242	5574261
SWU14016		Chr05	D02	TTTGGTTGCTGAGAAACAGG	58.897	GGCTGGCAATTAAAAGAGGA	59.297	190	(AAT)13	5790809	5790847
SWU14017		Chr05	D02	AACCCAACGAGCTGAATCAC	60.119	TTAAAGCCGAGGAATGGAAC	59.158	170	(CT)10	5843456	5843475
SWU14035		Chr05	D02	CTTCCCAATTTGTTGATGGC	60.309	GTTGTTGCACCTCCATTACTGT	59.032	190	(ATAAA)5	7406275	7406299
SWU14042		Chr05	D02	TGCTTCTGCTTCGACTCCTA	58.9	GACGGGGACGATTTGATAAC	59.249	174	(CGGCTA)4	7666406	7666429
SWU14046		Chr05	D02	TCTTCACGTTGGTTTTTCCC	59.948	TACCGACGAACCACAATGAT	58.85	194	(TTTTA)4	8058887	8058906
SWU14054		Chr05	D02	TCCTCGTCACGTATGACTCC	58.671	TGAAGCACGACTTTAACCCA	59.317	197	(AT)13	8970489	8970514
SWU14079		Chr05	D02	CAGATTACCCATCTCCGGG	60.28	GTTTTCTCTTCGGTTTTCCC	57.759	152	(CTT)10	10429802	10429831
SWU14087		Chr05	D02	GGAACCCTTACCTTCCCAAT	59.148	TCCATCGCAAGGACTCATAG	58.824	171	(TA)11	10914552	10914573
SWU14091		Chr05	D02	CAAAAGCCACCACTATCATC	55.67	CTAGGGCCGAAAGATTGAAG	58.925	146	(GAA)20	11281769	11281828
SWU14093		Chr05	D02	TCAGCCAATTTCTTCAGCTC	58.173	AATGAATGGCCGTCTCAAAC	59.939	181	(AC)15	11470442	11470471
SWU14098		Chr05	D02	AATGTGTGGCACAACTCGAT	59.014	TATGATGGTGGTGGAGGTTG	59.215	154	(CATCTC)5	11873495	11873524
SWU14100		Chr05	D02	CCCCAGGTTTGCCTTACTTA	59.084	ACCACAGGTGGAGTGACAAA	58.992	107	(TG)10	11971775	11971794
SWU14140		Chr05	D02	TCCACGTGGTGCTATGATTT	59.002	TCGTTCCTTATTTTCCACCC	58.879	165	(TC)20	14693540	14693579
SWU14141		Chr05	D02	GCCTATTCTTTTGCACCCTC	58.789	TGGGATGCTTGAACAGGTTA	59.123	155	(TA)14	14698442	14698469
SWU14142		Chr05	D02	TGGTGCTATTCCATGTCCTG	59.522	ACTTATCCTCCACCGTCCAT	58.324	187	(AAT)8	14723350	14723373
SWU14146		Chr05	D02	GTCAGCACAGCAGCGTAGAT	59.221	ATAGGTGAGCCCAACTGAGG	59.162	192	(TC)18	15174724	15174759
SWU14194		Chr05	D02	ATTGCTACACCACCCTCCTC	59.018	TGGTGGTTCAGTGGTGAAAT	58.827	175	(CCTCT)6	19793545	19793574
SWU14195		Chr05	D02	AACTGTGTTGGGACCTAGTTGA	58.625	CGATTAGGGGAAGAATAACCG	59.81	162	(TATAAA)8-(AT)10	20081144	20081191	20081191	20081210
SWU14206		Chr05	D02	TGGTCAGGTTCCAAGTCAGA	59.23	CAGAAATGACCATGGATTGC	58.926	118	(GT)10	21349956	21349975
SWU14208		Chr05	D02	GGAGCTCAAAACTCGATCCT	58.473	GCAATCAGGGGTACCAAAGT	58.912	194	(TTG)7	21440092	21440112
SWU14210		Chr05	D02	CGGGGATTTGTTAGGATGTT	58.762	CAGAGTGAGCAAAGTGGGAA	59.007	197	(AAAAT)4	21538237	21538256
SWU14220		Chr05	D02	ATAGTAGCGCCCAAATTTCC	58.225	CGGCAGAGTTTTGCAGATTA	59.062	175	(CAATC)5	22545325	22545349
SWU14222		Chr05	D02	TCCCCTTCCACTTTCATTCT	58.568	TGGACGGTTAAGTGAAGCAA	59.317	158	(TTA)12	22582575	22582610
SWU14225		Chr05	D02	CTCCAGAAGGCATCCAAAAT	59.126	TTTTAGCCTCTGCTGTCAGG	58.256	187	(CT)25	22771223	22771272
SWU14230		Chr05	D02	CCCCAAAACTTTTCAGCTCT	58.435	CATGTCCTAATGTGGATGGG	58.643	190	(ATCC)6	23339447	23339470
SWU14261		Chr05	D02	ATGAGATGGCGGCAATAGTT	59.556	CTTTTAGCTGCTTCCTTGCC	59.248	174	(AACAAA)4	26359645	26359668
SWU14267		Chr05	D02	CCTTAGCCTCTACATCGTCG	57.606	GCAAGTTCTGATACGCATGAC	58.394	198	(AAG)12	27145862	27145897
SWU14270		Chr05	D02	GGACAGGTCTAGTGTGGAATCT	57.244	CAACCGGTAGCCACTCTAAA	57.907	199	(TTA)16	27324081	27324128
SWU14289		Chr05	D02	TAGATGCCACAGGTTTGGTC	58.57	GCCGCACCCAGTATCTAAGT	59.222	196	(AGA)7	30830808	30830828
SWU14305		Chr05	D02	TTGCTTTCCTCTCCCTGTCT	59.014	TAGGGTAGCAGCAAGGGTTT	58.858	139	(TTC)10	32129610	32129639
SWU14306		Chr05	D02	CAATAGCACACCGGAATCAC	59.002	GGCCGATTACCACCAATTTA	59.66	133	(TTC)7	32177040	32177060
SWU14333		Chr05	D02	GCGGAGTACTTGGAGCAGA	59.128	CCTAACCTTGGCCTTGAAAA	59.198	111	(TTCACA)6	34345802	34345837
SWU14338		Chr05	D02	TGGGCTTTTTAATGGTAGGG	58.94	CAGCAGCCTTGTTTGTTGTT	58.975	127	(AGA)7	34485814	34485834
SWU14352		Chr05	D02	CGATGCTTCGATATACCTTC	55.011	GAGGAGAGAGCAACATAGCA	55.708	200	(CA)20	35898223	35898262
SWU14363		Chr05	D02	GGTGGCGGTTACTGTAATTT	56.661	GCTTAGCTCGCTCTTCCATT	58.839	184	(ATA)13	36872217	36872255
SWU14365		Chr05	D02	AAGGTTTTCCAGGGGTGATA	58.359	ACAAGTGGAGCGGATCTCTT	58.894	128	(AAAGAA)4	37007086	37007109
SWU14370		Chr05	D02	TGGCTTATCACACCTCCTGA	59.241	GGCATAGTGTGAGGGTTTGA	58.57	116	(TCT)8	37156619	37156642
SWU14377		Chr05	D02	GATCATATGAGACAAGGAGGACC	58.936	AGACCATGCATGCTGTCAGT	59.293	173	(CATAAC)5	38303666	38303695
SWU14384		Chr05	D02	ACCATAATCCCCTCTTGCTG	59.006	CCTGTCAAACCATGAAGGTG	58.98	148	(TCA)9	39191835	39191861
SWU14397		Chr05	D02	CCAGAGTCAGAAGGATAATGAG	55.649	TCTGCGCTGACCTTAACTTG	59.22	186	(AT)13	40776169	40776194
SWU14404		Chr05	D02	ACTGCTGCTTTTGACTTCCA	58.65	TTAGGCACAAAACAAGGTCG	58.819	156	(TA)10	41475196	41475215
SWU14409		Chr05	D02	CATGCACCATTCCCATCTTA	59.35	CAAAAGTTTCCTCCCAACAC	57.147	136	(TA)20	41837558	41837597
SWU14428		Chr05	D02	CGTCCCCACATCAATTACAT	58.145	TGGTTACCTTTTGGATGAGG	57.52	200	(TA)14	43348124	43348151
SWU14447		Chr05	D02	GCTTTCACCCCAATATCTCG	59.528	GACTTCACCTCACTTTTACCCA	58.227	178	(AT)11	45267043	45267064
SWU14466		Chr05	D02	TCCTGAGAAAACCAAACACG	58.746	CCCTGCCCCCTTATTAAATC	59.637	192	(AAT)8	46901752	46901775
SWU14481		Chr05	D02	AAACCCACGTGGTCTTGACT	59.474	TGGATCTGGTACGTTGAGGA	59.086	134	(CCTTTG)4	48225030	48225053
SWU14488		Chr05	D02	CACGTAAGATCAAGTCCATTGC	59.637	CCCCTTTGTTTTTCTATGCC	58.556	193	(AT)17	48626431	48626464
SWU14496		Chr05	D02	GAGAATGTTAGGATGGCTTGG	58.659	CGCATTTGGCATCTATCTGT	58.749	151	(GCCAT)4	49184501	49184520
SWU14500		Chr05	D02	TAACCAAAAGAAACCCCAGC	59.064	GAATTGGGGGTAGGGGATAG	59.488	166	(ATA)7	49526477	49526497
SWU14517		Chr05	D02	CGCTATGAAACACTCCAACTCT	58.536	ACAATGGAGTGCCCCTAAAC	58.912	163	(TAA)8	50939797	50939820
SWU14523		Chr05	D02	CATGTGGCCAAGCACTAGAT	58.751	GCCACCTTTCACCACCTATT	58.912	154	(TTTTCT)4	51697577	51697600
SWU14526		Chr05	D02	ATGGGAAATGTGGGAATGAG	59.605	TGGAACTCTGTCTGTGGGAA	59.23	160	(AAGAA)5	51894386	51894410
SWU14540		Chr05	D02	TGCTACCAATGTTCCCAATG	59.395	ATTTCTGTCACCCCCTGAAA	59.381	189	(TCATC)5	52989327	52989351
SWU14541		Chr05	D02	AAAAGAAATCGAGGTCCGTG	59.17	CAACCGGGAATTCATTTAGG	59.269	137	(T)20	53321541	53321560
SWU14548		Chr05	D02	TTCTTCACCCTCTCGCTTCT	59.162	GGGGAAAACAGAGTTCAGGA	59.112	173	(TC)10	53481285	53481304
SWU14551		Chr05	D02	TGGCACAAGTGTCGATGTTA	58.703	CGACATGACCCCTGTTTTAC	57.923	200	(TA)13	53712447	53712472
SWU14566		Chr05	D02	TGAGTGATAGGAGTGGCAATG	58.736	GCACATGGTGCCACAATAA	58.93	196	(AT)12	54398413	54398436
SWU14571		Chr05	D02	TGCCTATGGATTGGAGTGAA	59.075	GCATATAGGGTGCACACAGAG	58.27	179	(T)21	55200303	55200323
SWU14582		Chr05	D02	GAGTAGAGCGGGTGGGTTAT	58.148	CCCGACATTCATTTTCAACC	60.17	176	(ATGTG)4	56064357	56064376
SWU14588		Chr05	D02	GAAGAAAGGGCAAACAAAGG	58.809	GGGCATAGGAAAGATCTGGT	58.067	173	(AC)11-(AC)11-(AC)11	56339406	56339427	56339406	56339427	56339406
SWU14597		Chr05	D02	GGTCCCACTCCTACCAAAAA	58.884	GCAATTGGAAAGGAAGAAGG	58.762	173	(AGGTG)5	57019509	57019533
SWU14601		Chr05	D02	CTTTGAGAGTCCAACAATCCC	58.632	TGACAGGACAACAACAACCA	58.508	181	(AAAGC)4	57408392	57408411
SWU14625		Chr05	D02	GCCTCACCCTCTAACCACAT	59.018	GGTGTTTGAATTCACCTCCT	56.504	138	(AAAGA)5	58753595	58753619
SWU14629		Chr05	D02	GGCGTTGATCAGAAAGTTGA	58.85	GAGACCCCATTTTAAGACGA	56.725	157	(CT)12	59026903	59026926
SWU14638		Chr05	D02	TCTCGCTTCTCATCCCTTTT	59.006	TCGGAACTCAAACACGAGTC	58.854	167	(ATG)9	59706954	59706980
SWU14655		Chr05	D02	TCCCATCAAGTGTTAGCCTTC	59.184	GTTATTTTCATGGTGGTGGC	57.791	132	(AAAAAG)4	60624645	60624668
SWU14663		Chr05	D02	TCTCCACCAAAAGGACACAA	59.109	AGGGAAGATCCAATCCTTGA	58.516	107	(AT)21	61005803	61005844
SWU14665		Chr05	D02	CGGTGTGTTTTGATGTATCG	57.476	CGAGGGTAGAGATAAGGATTGC	59.246	173	(AT)12	61074733	61074756
SWU14679		Chr05	D02	CCAAAACCGCGAACTACAAT	59.996	GAATTGTTGAGGATTCGGTG	57.991	179	(AAG)9	61618458	61618484
SWU14686		Chr05	D02	AGGCAACTTACCCTACACCA	57.207	AGCTTTAGTGCCCAAATTCC	58.328	200	(TTTTAT)4	61833277	61833300
SWU14692		Chr05	D02	GGGCAATTTCTGGGTTACTG	59.429	AAGATGTTTGGTGGGATAGG	56.444	182	(TA)11	62071693	62071714
SWU14698		Chr05	D02	TCGCAGTTCTTTGCTTCTTC	58.379	ACAACACAGTTGCGTCTTCC	58.78	157	(AG)12	62282829	62282852
SWU14706		Chr05	D02	CAAATGTTTCGTTACGGGTG	58.939	TCATGCCCATGAAAGAGTGT	59.09	166	(TACA)5	62558671	62558690
SWU14710		Chr05	D02	GCCAACCATGTTTTTGTACG	58.942	CCTACCATTCATCACCCACA	59.215	131	(ATTA)7	62607491	62607518
SWU14715		Chr05	D02	GTACGTGGATGGTGGTGTGT	59.156	GGGTTCGAGTGCGTTAAAGT	59.242	198	(AT)15	62770121	62770150
SWU14737		Chr05	D02	AGAAAGGGGAACAAAGGGAT	58.896	AACGACATGACCCAAACTCA	58.984	174	(ACCCA)5	63583407	63583431
SWU14744		Chr05	D02	AGCAGGCTGTGCAATATGAG	59.054	CCGATCTCCTTTCTGGTGTT	59.137	176	(CATA)5	63890243	63890262
SWU14848		Chr06	D09	CCCCAAGTAGCAAACAAACA	58.673	GTCAATGGCAGCCTCTTTCT	59.434	138	(AT)13	5496023	5496048
SWU14853		Chr06	D09	AAACCCTCCTCCTTTCTTCC	58.641	GACTGGTGGCGTATGTGAGT	58.596	193	(TAA)16	5588636	5588683
SWU14854		Chr06	D09	CATGGTTGTGGTCCTCCTTA	58.414	ACCCCCAAGATATGGAAATG	58.571	199	(TTC)8	5591839	5591862
SWU14858		Chr06	D09	GACAGGCTTAAGGCTTTTGG	58.973	TATCGCACAAGTCAGCAGTT	57.082	164	(TTTAT)4	6110372	6110391
SWU14861		Chr06	D09	TGTGTTCTGCCCTTAGTTTCTG	59.42	CAGCAACCGACGTTAAAATG	59.226	184	(AC)11	6301916	6301937
SWU14909		Chr06	D09	TTAGCAACAGGTTGAGGTGG	58.773	CTCTGGTGGGCTAATAGGGA	59.146	128	(TGCCAC)4	8500085	8500108
SWU14932		Chr06	D09	TCACAGCATCCCATTCATAC	56.877	CTCATGGTGATCCATCAAGG	58.878	200	(AAG)9	10694047	10694073
SWU14939		Chr06	D09	CCTTAGACTAGGGGTGAGCG	58.955	ATAGCGAGTCCATGGTAGGG	59.031	190	(TCGAA)4	11210515	11210534
SWU14940		Chr06	D09	CACCGTCATTGTTAAGACGC	59.199	GGCGCTCACTTCTTTCAACT	59.621	184	(AGA)7	11290960	11290980
SWU14958		Chr06	D09	CGTCAGCCATCGAGAGAATA	58.976	TCTCTCATCGACCCATTTGA	59.166	134	(AG)15	13297039	13297068
SWU14978		Chr06	D09	CAATCATTGAGCTGAGGGT	56.114	GAACCCAACATAACAACGAG	55.585	200	(TG)13	15311287	15311312
SWU14987		Chr06	D09	GAGTGCACAGTCTATTAGTTGGC	58.099	CAGGTCAAACACCCACAGAA	59.565	177	(AAAC)5	16304687	16304706
SWU14989		Chr06	D09	CAATTTTCTCCTCCTCTCGC	59.006	TTTTCCCGACCTATGCCTAC	59.043	174	(TCA)13	16387164	16387202
SWU14996		Chr06	D09	CGTGTGGTGCTAGAGTGGAT	58.752	CGATTAGGATGGTTCTGCTCT	58.424	180	(TC)13	17246517	17246542
SWU15003		Chr06	D09	TGGAGTCAAATTCTTGGAGC	57.864	ATTGACGACACCTTGACGAA	59.139	114	(TTC)15	17854550	17854594
SWU15006		Chr06	D09	CTCCTAACCAAAGAGATGCC	56.476	ACCCACAAGATTTGATCGAC	57.418	115	(TTTAT)5	19039937	19039961
SWU15023		Chr06	D09	ATTTTTGGTGTCCCCTCATC	58.691	GCACAAGAAAAGCCACAGAA	59.05	181	(A)23	20415632	20415654
SWU15025		Chr06	D09	ACCCTTGTAGGGTCATCACA	57.84	CCCTCGAAACTTCTAGACCC	57.854	179	(TATG)16	20615591	20615654
SWU15037		Chr06	D09	GTGCAAAGGTGAGCCAATTT	60.118	GGGAAAGTTTGTGTTGGAAG	57.147	195	(CTCCA)4	21580443	21580462
SWU15054		Chr06	D09	CCTTCTGTATCGGGATTTCA	57.612	GGCTATTACATACCAATCCCAC	57.408	174	(TATGC)4	23180998	23181017
SWU15057		Chr06	D09	AAAAAGCAAGCTATGGGCTG	59.496	TTCCACTACAGAAATCCCCC	58.836	182	(TCT)15	23318794	23318838
SWU15076		Chr06	D09	TATAAGGGCCGATACCCAAC	58.785	GGGTTATTCTGGCATTCGAT	58.86	184	(AATATA)4	25256354	25256377
SWU15089		Chr06	D09	CAGTGCACAAAAGAAGAGGAAG	59.166	GGTAGGATTCTGGGGGATTT	59.104	154	(AAATA)4	28123829	28123848
SWU15130		Chr06	D09	TTCTCCTCCGCTGTTCTCTT	59.162	AACAGTGCGAGAGACAAACA	57.002	151	(TC)19	30939240	30939277
SWU15131		Chr06	D09	CCAAAAGGTGATTTCCCAGT	58.884	CAGGTACGCTTTCCTCCTCT	58.55	136	(TTTCT)5	31048453	31048477
SWU15145		Chr06	D09	CCCAAACCACAACACAAAAG	58.92	GATTTTGCAGGCAAGTGGT	58.712	184	(CCATCA)4	31792020	31792043
SWU15146		Chr06	D09	TCATGCCTAGATTTGAGGGG	60.029	TCACCACCAAAACCAAAGAG	58.594	174	(TTTTAT)4	31824449	31824472
SWU15156		Chr06	D09	GGTTCTTCTTCGGAAGCTGT	58.525	CTACGCAACGTACCTTCCAA	58.845	199	(TGA)9	32207952	32207978
SWU15167		Chr06	D09	CTCAAGTTGGTAACTCTGTTGG	56.558	GGGAACTGATGGCTGGACTA	60.073	195	(TA)12	32776742	32776765
SWU15193		Chr06	D09	GGGGGAATCAAGAGAGAACA	59.065	GGCACCAGGTAAGTTCCTTT	58.174	191	(TATTTA)4	34002005	34002028
SWU15215		Chr06	D09	CCTCAATTTCTCCTTCACCA	57.71	AAAAGGTGGTGGTTGTTGCT	59.496	199	(CCA)9	35089329	35089355
SWU15225		Chr06	D09	CTGACATGGACACGCTTTTT	58.775	CACCAAATGAACCCCCTATC	59.101	195	(AT)14	35714966	35714993
SWU15252		Chr06	D09	GCTTTGAAAATAGGGTGGGA	59.019	TGCACGTAGAGTTTTCACCA	57.897	195	(AAT)9	37018499	37018525
SWU15265		Chr06	D09	CCCACTGAGAGCAATATCCA	58.67	GAAAGCCGAAGTGAATCCTC	58.864	181	(ATCTC)4	37640258	37640277
SWU15269		Chr06	D09	CCGTAGAGGCTGATGACAAA	58.874	GCTGTGGCAATGGAAAGTAA	58.773	184	(ATC)10	37870716	37870745
SWU15302		Chr06	D09	TGAGGGCGGCATAAATAGAT	59.529	CCCCTGTTTTCGTTTTGCTA	60.103	198	(TATAT)6	38894234	38894263
SWU15326		Chr06	D09	CCTGAAAGTTGAATCCGAGG	59.665	TCCCATTAAGTCTGCCATGA	59.075	103	(CGCCT)5	39809583	39809607
SWU15335		Chr06	D09	TCCCATGGTAGAGGTGTGTT	57.84	AAGAAGGCAACCAATCTCGT	58.792	200	(ATA)26	40068527	40068604
SWU15382		Chr06	D09	GGCTATAAAAGCCCTCACCA	59.182	GTTCAACAGCCAGTATGCGA	59.871	196	(AAAAAT)4	42008839	42008862
SWU15383		Chr06	D09	CTGATTTGTTGCCATTCCAC	58.976	CCTTCAAGAGAAAAATGCCC	58.762	142	(TAT)18	42036529	42036582
SWU15384		Chr06	D09	TGCATTGTTCTCTCCTTCCA	59.369	CCAATAAACCACCCCTTCAA	59.657	199	(TCTCT)4	42088029	42088048
SWU15388		Chr06	D09	CGTCGTCATGTAGAATACGCA	59.767	ACGCTCTCTTCCCACTCATC	59.41	200	(TTC)13	42161053	42161091
SWU15393		Chr06	D09	CAGGGAGATGTATCATGCAA	57.049	TATCAAATACCTGGGGCCAT	59.115	166	(AAT)22	42394633	42394698
SWU15395		Chr06	D09	TGAGCCTGACACTGATATTGG	58.736	CTGCCGAGAAACTTACATTG	56.082	196	(AAG)12	42419122	42419157
SWU15396		Chr06	D09	GCATACACCAGAGTGTCGATG	59.18	GCATTTCCCGGTTACCTATT	57.948	197	(ATGC)5	42426208	42426227
SWU15399		Chr06	D09	AAGCTTTGACAAGGTTTGCC	59.359	GGACAATGAAACGAAGGACC	59.386	111	(AC)10	42632782	42632801
SWU15403		Chr06	D09	GCTTGCTCAGACTCGGATTT	59.579	TCAGCAATGGTGAATCAGGT	59.09	180	(GAT)8	42760329	42760352
SWU15406		Chr06	D09	AGTGTAGACACGTCAAGATTCG	57.019	TCATGTTCTTGGAGCATTCC	58.645	168	(AACA)5	42904746	42904765
SWU15409		Chr06	D09	AAGCTTTGAAGAAGCCATCG	59.592	CTTACTCCGAACCTTCCTGC	58.934	180	(GA)19	42931831	42931868
SWU15416		Chr06	D09	TCTTGGGATCAAGCATATCG	58.671	AGGCGGAATAGGTTCAAATG	59.043	197	(AT)10	43161843	43161862
SWU15438		Chr06	D09	AAGACCAAACCAACCCACAT	59.162	GTGTTCTTTAAACGCGTAGAGG	58.151	102	(GACCA)4	43691575	43691594
SWU15440		Chr06	D09	TTCAGGTTATAGGAGAGAAGGG	56.652	GGGCAATCAATATGGCCT	58.314	165	(TGTTGC)4	43846759	43846782
SWU15453		Chr06	D09	ATGAAGGATGGAGGTGAAGG	58.94	TGTTCATAGTTGCCACCTCA	57.673	190	(AAAAGG)4	44317754	44317777
SWU15459		Chr06	D09	TCATGTGCTACGCCTTTCTT	58.529	GCACAGATCGGGATGTACTG	59.116	197	(AT)12	44682357	44682380
SWU15469		Chr06	D09	GTTTAAGATGTGCACCCACG	59.05	AGGGGAATTTCGTTGATCTG	58.981	107	(TTTA)5	44933396	44933415
SWU15477		Chr06	D09	GGTGCAGAGATGAAGATAAACC	57.811	TCGCGTATTTTTCTGTACGC	58.985	176	(GTTTT)5	45294194	45294218
SWU15484		Chr06	D09	CACAAAAAGTCCCCTTCCAC	59.425	GAGACTCAAATTTAGGGGGA	55.79	175	(TTGCA)4	45838022	45838041
SWU15485		Chr06	D09	AAGTCACCGGGTTACCTGAC	58.917	CCAACAACAGAATTTGTCCG	59.021	183	(ATG)10	45849824	45849853
SWU15496		Chr06	D09	TTCTTCCGCACTTACGACTC	58.104	GGAGCCAAGAAAGATGAAGG	58.861	180	(CCG)9	46368687	46368713
SWU15503		Chr06	D09	GGGATGTGAATGTTAGTGAACG	59.359	CAACTTTCCGCTATTCATGC	58.388	200	(TA)11	46577444	46577465
SWU15505		Chr06	D09	CCCCACACCGTTTCATTA	57.714	GAAAATGTCGCGAAAGGG	59.2	200	(CT)12	46595620	46595643
SWU15508		Chr06	D09	GCTTGATGGTTTGGGGTATT	58.765	TGGATACAGGTTGTCACCCTAC	58.84	178	(AG)12	46655313	46655336
SWU15513		Chr06	D09	TTGGTTGGACCTCTGAACCT	59.549	AGGGCGAAGAAAACATTGAC	59.174	162	(TA)17	46711551	46711584
SWU15520		Chr06	D09	CCCCTCCAACAAAAGTCAGT	59.037	ATGGTTGTGTGTGCAGTGTG	59.015	163	(ATGGG)4	46951175	46951194
SWU15532		Chr06	D09	AAATCACGTGAAACCAAGCC	59.978	CATGAGAAGTCGGCAAAAGA	58.999	127	(TAT)11	47310335	47310367
SWU15536		Chr06	D09	AACCGACACTCAAGTGCAAG	58.932	TTTCTGCTGGAATGAACAGC	59.002	164	(TG)11-(AG)13	47493367	47493388	47493389	47493414
SWU15538		Chr06	D09	CTCATTTATGGACACGAGGC	58.173	TTCTATTTCCCTTTGGCAGC	59.297	135	(ACCC)5	47547465	47547484
SWU15539		Chr06	D09	GCTCGTAATATCGACCCACC	59.415	CCGTGTATCCGTCCTCAAAT	59.813	168	(AT)19	47601897	47601934
SWU15544		Chr06	D09	AATCTCCTCATCTTCCTCGC	58.421	ACCAATTGTTTCCCTTTCCC	60.032	195	(AAT)23	47822236	47822304
SWU15548		Chr06	D09	ACTTCCCGGTGAACAGTTTC	59.04	CCTCCACACACTCACACACA	59.11	155	(TC)10	47909921	47909940
SWU15549		Chr06	D09	CACTTGAGCTCTCCACCAAG	58.593	TATACAAGGTCGAGATGCGG	58.747	200	(AT)12	48037354	48037377
SWU15811		Chr07	D11	CTCTTTGATCCCTTCCCTCA	59.209	GAGGCTAAGAGCCGAAGAAA	58.812	184	(TC)11	6986750	6986771
SWU15815		Chr07	D11	TGGACCACCCTCCTTATACC	58.715	CTTCTGCTATCACGACGGAA	59.024	187	(ATAA)5	7305545	7305564
SWU15822		Chr07	D11	CTGATTATGGGGACGAGGAG	59.502	GAGTCACCCACCACCTCTCT	59.117	187	(AGGTG)7	7625099	7625133
SWU15829		Chr07	D11	ATATACCGTTGCCGTCCATT	59.186	ATAGGATCAACGCAAACGTG	58.651	193	(ATA)12	7836734	7836769
SWU15834		Chr07	D11	TCATCGATTGGGACTCTTTG	58.643	GGTTTTGCTGCTGCTATTGA	59.066	111	(TA)18	8109489	8109524
SWU15841		Chr07	D11	CCGTGTCATGCTCATTTCAT	59.527	AAAAACCCCCGCTTATAGTG	58.138	185	(TTA)7	8436184	8436204
SWU15851		Chr07	D11	CTAGCGGGCCAAAATGTATG	60.468	GTAGCACGAGCAAGTGAGGA	59.191	142	(AT)13	8693158	8693183
SWU15858		Chr07	D11	TCTACTTCCACTTCTCCCAACT	57.08	CATCGGTGCAAATGAATCAC	59.931	149	(AT)13	9336795	9336820
SWU15873		Chr07	D11	CTTGTCCGATATGTTGGTATCC	58.328	GCGTCCCAACTTAACAACCT	59.101	200	(T)24	10043301	10043324
SWU15879		Chr07	D11	GTTCCTTCAAGCTTGCTTCC	59.056	CGATAAGATCCCTGGGAGAA	59.076	168	(CT)15	10199498	10199527
SWU15880		Chr07	D11	CTTGTTAACTTCTCCGTTCACC	57.921	CAAAACAGGGGGAGAAAAAG	58.667	200	(TCT)7	10221436	10221456
SWU15881		Chr07	D11	AAGGAGCAAGAGTCCCAAAA	58.909	GAGCTTCAGATCAAGACCCG	59.95	101	(GGAGCA)4	10249531	10249554
SWU15883		Chr07	D11	CCCTTCAATATCCTCTTTCCC	58.901	TAGCACAAGCAACAGCAATG	58.655	169	(TTG)13	10301782	10301820
SWU15890		Chr07	D11	GCAAACAAGTCCTAGTTGAGTC	55.78	TAATGTTCTTTCCAGTGCGG	58.771	170	(AT)14	10545508	10545535
SWU15892		Chr07	D11	CCTCCGAACAATCAAGGTTT	59.028	TTCGACCAACAAGTTCAAGC	58.9	196	(T)28	10673735	10673762
SWU15900		Chr07	D11	TTTACCTCAGGATGTGCGTC	58.724	GCAAGGAACACAAACAAGGA	58.749	197	(CCACCT)4	11027273	11027296
SWU15902		Chr07	D11	CAATCGCACTTCATGCTTCT	59.028	CGTGAAAACCCACGTGTAAT	58.405	146	(AT)14	11091512	11091539
SWU15931		Chr07	D11	GCCTTCTTTTTCTTGGCATC	58.906	ATCCTCTGCCACACAAATCA	59.09	104	(GTAAT)4	12522146	12522165
SWU15944		Chr07	D11	CTTCAACGAAGATAACACTCCC	57.867	TCTGGAACGCAGTGATTCAT	59.245	176	(AT)10	13008518	13008537
SWU15954		Chr07	D11	AATACGGTTCCCTCAGTTGC	59.056	AAGGAGGAGTTCGCAGAAAA	59.052	138	(TCT)10	13123847	13123876
SWU16010		Chr07	D11	TGTTCCTTCTAGCCTCTGCC	59.574	CAGAAACTGGCAAATCGGTA	58.771	200	(TTTCT)4-(TTTCT)4	16783626	16783645	16783691	16783710
SWU16054		Chr07	D11	AACAATCGTCTCCGTGCATA	59.152	CCCGCAACCAATTTGATAAG	60.315	198	(AT)14	19229546	19229573
SWU16057		Chr07	D11	GCTTCCGAGAAGCAGTTTTT	58.72	AACAGCTTCGTTGTGGTGAG	58.932	146	(CAT)8	19335691	19335714
SWU16059		Chr07	D11	AGGCCTGAGTTGTACAGCAG	58.116	GGAGCCTGAAGTTTGGAAGA	59.405	195	(ATA)18	19411424	19411477
SWU16066		Chr07	D11	CATAACCCCAAAAGAGGGAA	58.876	CTTTAAGACCCAAACCCGAA	59.061	170	(TTA)9	19897421	19897447
SWU16069		Chr07	D11	TCTCTTCCCATAACCCCATC	58.787	CCATAGCCAACGAAGAGACA	58.874	187	(TCTTT)4	20051449	20051468
SWU16076		Chr07	D11	AACCAAGATGAGATCGAGCA	58.388	AAGGGCTCGTGGAGAACTTA	58.934	169	(GTGAG)4	20902865	20902884
SWU16104		Chr07	D11	AAAAGGAGAAATGAACCCCC	59.261	CTAGAAGAGGCCCCGAGATT	59.805	172	(AG)10	22883470	22883489
SWU16141		Chr07	D11	TCTGAGCTATGGGAAAGGCT	59.031	GGTTGAATTTTCCTTCCCAC	58.333	189	(CACCAT)9-(TCACCA)6-(TCCATC)5	25258813	25258866	25258872	25258907	25258910
SWU16143		Chr07	D11	TGCCATGGATTTCCACTCTA	59.075	CTCTCCACTCGTTTTCTCCC	58.866	132	(AT)12	25317692	25317715
SWU16148		Chr07	D11	GTTTGCTATGGTGCGTGATT	58.653	TATCGTACGGCAGGGATGTA	59.016	191	(AAG)7	25767332	25767352
SWU16178		Chr07	D11	ATTAACGCCTGGTAGTTGGG	58.973	CACGTGTGCATGTTCTAAGG	57.766	150	(T)22	28132087	28132108
SWU16185		Chr07	D11	TACTTCGAAACCAACACCCA	59.021	CAAAGCTGTTGGAACCATTG	59.17	150	(TTAT)7	28488999	28489026
SWU16199		Chr07	D11	TGCACCCATTTCTTCCTACA	59.123	AAAAGGAGCTGACTAGGGTTTC	58.102	105	(TC)13	30052609	30052634
SWU16204		Chr07	D11	GTCAAGTCATTGGCGTTGTT	58.625	GTGTTCCTCTCCTTTGAGGC	58.868	164	(TTTTA)4	30300267	30300286
SWU16224		Chr07	D11	AACAGTTAGCTGGGTAGTTGGA	57.947	GGTGAAGTTGCTGTCTGTTGA	58.92	198	(AGTT)8	32502927	32502958
SWU16253		Chr07	D11	ACTATTTTGGCACGTTCCCT	58.579	CCAACAGAAAAGCCAAAAGG	59.719	117	(TTATT)5	36426247	36426271
SWU16259		Chr07	D11	CGATTGTCAATGTGTCCCTT	58.415	CTAATGAGCTTTTCGCCGTT	59.496	157	(TC)11	37941772	37941793
SWU16269		Chr07	D11	GCATGTTTTGCCTAGGATGA	58.723	TGCACGTTCATGTGACTTTG	59.298	181	(AT)17	39040896	39040929
SWU16273		Chr07	D11	ACGAAATGGAGGCAGAAAGT	58.792	TTCACGTCCTCTCTCTCCAA	58.51	175	(AAAAT)5	39300761	39300785
SWU16286		Chr07	D11	CTCCAAAGCAACCCCATTT	59.918	GCCATTTATGGACCTATGCC	59.258	198	(AT)20	40348732	40348771
SWU16295		Chr07	D11	ATAGGGGGATTTCGATGGAG	60.11	CCTCGACTTTTCCCCTTTTT	59.566	197	(ATTT)6	41225075	41225098
SWU16330		Chr07	D11	TGATTAAGGGGGAGTTTGTG	57.52	CAATTGCAAAGTGGGTTGAG	59.17	148	(T)25	43928966	43928990
SWU16343		Chr07	D11	GTTTGAGAGCCCTTTTGATG	57.393	AGGGTTAATGCACTATCCGAG	58.226	190	(AAAAG)4	44568245	44568264
SWU16414		Chr07	D11	CATGGGGGTTCACATGAATA	59.049	TAAGCGAACCCTAGGAGGAA	58.925	135	(AT)13	49311719	49311744
SWU16525		Chr07	D11	CGTGGTTGAGGCTAAGCATT	60.27	GCGCACAGAGCTGTAAAATA	56.831	178	(TTTTA)4	55378850	55378869
SWU16531		Chr07	D11	GTGGGATTGTGATGGTTTTG	58.67	TCTTTCCATTTACCCATCCC	58.69	127	(TTTGGC)4	55906076	55906099
SWU16534		Chr07	D11	CATCTCGATTAAAGCAGGAC	55.04	TGCCAATCAACCTGTGAAGT	59.139	195	(TTA)10	56135248	56135277
SWU16535		Chr07	D11	GGCCACTTAAAGGCATTCTT	58.328	AGACCGCATCACAGTGAAAG	58.882	136	(CT)10	56143050	56143069
SWU16553		Chr07	D11	GGCGTGTGGGAGTAGTAGC	58.329	GCTTCGATCTCTCCTCAACA	58.1	199	(AT)10	57406643	57406662
SWU16555		Chr07	D11	GCCACGGTTCTTGATTTTGT	59.978	AAAGCCCCAGCCTTTATTCT	59.223	194	(AAAT)6	57436258	57436281
SWU16562		Chr07	D11	CCTGTTGCATTGTTAGGTGG	59.047	CAGCAGCCTAGAAACAGTCA	56.792	192	(TATG)8	57773681	57773712
SWU16564		Chr07	D11	CCATGGTTTCCCAGATTGAT	59.605	GTGGGGAGCTTGTATTGCTT	59.198	196	(AT)11	57883679	57883700
SWU16566		Chr07	D11	TCTGCCATTGTCTCCTTGAA	59.369	ACTCAACCCCTACCCCTTTC	59.299	168	(TA)12	57931970	57931993
SWU16569		Chr07	D11	TCTCTCTCTCGCCTTGGATT	59.116	GTGCCCAGCAATATCGTTTT	59.967	167	(TTTA)12	58102662	58102709
SWU16580		Chr07	D11	CTTTGCATGTGGTTAATGCC	59.041	AGGGAATCGAATAGGCAATG	58.998	145	(A)20	58408623	58408642
SWU16586		Chr07	D11	CACAGTGAAAATCCACCCAA	59.389	GTTTAATGGCGATGCAAGTG	59.186	193	(GAA)7	58665443	58665463
SWU16729		Chr08	D12	GATCTCTACTGCTGGAGGGC	58.995	TGGAGAGGGAGATTGGTAGG	59.087	126	(TGC)7	3209133	3209153
SWU16736		Chr08	D12	CGTGGCATACACACCAACAT	60.31	GATGGTGGCAAAGGATGAT	58.289	200	(AT)34	3551867	3551934
SWU16746		Chr08	D12	ACCTTTTCTGATCCCTCCCT	58.997	GGAAACAGGTTTACCCTGGA	58.884	191	(AT)16	4039159	4039190
SWU16794		Chr08	D12	TGCACACCTATTGACCACCT	59.01	GCATAGGTTACCCCGGATTAT	59.094	194	(CA)10-(TA)11	6685459	6685478	6685479	6685500
SWU16795		Chr08	D12	TGGGTCTAGATTGCGAATGA	59.226	AACTCCTCACATATTGCGCT	57.449	143	(TATG)7	6989849	6989876
SWU16805		Chr08	D12	TTGCGAATCATGTGCTAGTG	58.446	GTTTCAGTGTTAGGCCGGTT	59.101	200	(TG)14	7475249	7475276
SWU16816		Chr08	D12	GACAATGCAAAGAGAGGCAG	58.597	TTGGAAACTTTAGGGTGGCT	58.694	192	(AAAAT)4	8016600	8016619
SWU16832		Chr08	D12	GTGGGTTGAAGAAGGAAGGA	59.112	AATCCCCATCACTAACCGTC	58.717	155	(GGTGAC)4	9435133	9435156
SWU16845		Chr08	D12	GAAGAGACATATAACAGCACCG	56.571	GCTTTCAGTGAGGTGGTTGA	58.854	158	(AT)20	10211342	10211381
SWU16856		Chr08	D12	GGAGGAGTTGGAGAAACCAG	58.715	TCACCTTTTGCTGTCCAAGA	59.415	129	(GTAT)10	10679230	10679269
SWU16870		Chr08	D12	TGGAGCACTTGAGAACCAAC	58.854	GGGGACAAGTTGCTGTTTG	59.124	174	(TAC)14	11768487	11768528
SWU16881		Chr08	D12	GTCGGTATTGGACCAAAGGA	59.79	ATCGAACCCATTTCCAAGAC	58.838	194	(ACT)9	12720163	12720189
SWU16888		Chr08	D12	AAAGCTTTTCCAGTTCCAGG	58.435	TTGCAGAGAGAATCGTCGTT	58.597	192	(GAGGAA)5	13454782	13454811
SWU16899		Chr08	D12	GGGAATATCCTTCTTTGCCA	58.974	CTAAGGTTTGACTGGGCTGC	59.875	184	(AG)11	14374855	14374876
SWU16907		Chr08	D12	CCACAATTCCGACAAGAGAG	58.286	CAGAAACGAGATCCCGAAAT	59.126	184	(AATAT)4	14869954	14869973
SWU16916		Chr08	D12	ATCAAAGAGCCATGGTAGCC	59.154	CAAAAGTTCACTTTGCGGG	59.303	189	(AGCTCA)4	15756039	15756062
SWU16920		Chr08	D12	GCTCTTGAAGCTTACCCCCT	59.848	CATCCCAAAATCCACAGTCC	60.173	192	(TTTAAA)4	16139937	16139960
SWU16960		Chr08	D12	TCGATCGAGCTTCTCCATTT	59.917	CCTGCGGCTTCTCAGTTTAT	59.476	144	(AGTGGA)4	19639030	19639053
SWU16965		Chr08	D12	AACAGTCAATTCAGCTGGTTCC	60.537	GGACAAAACGAGTGATCATACC	58.437	100	(GTTT)5	19901189	19901208
SWU16979		Chr08	D12	GCGGAGTTTAATGCCCTTAG	58.854	ATGTAGTCCCACGGGAAATC	58.717	182	(CTT)11	21850552	21850584
SWU16992		Chr08	D12	TGCCTGGGAAACCAGTAAAT	59.429	GCCGTCTCTCTTGCTTTCTC	59.313	114	(AGGG)7	23023234	23023261
SWU17089		Chr08	D12	TCGATGGATCTAGTTGTCCG	58.67	TCCAAGCTTGTGCTTGTTCT	58.65	175	(AT)13	33704548	33704573
SWU17127		Chr08	D12	ATGGCCTCGATTTGATCCTA	59.486	AGGAAGAAGAAGAGGGACGG	59.811	177	(ATATTA)4	36173458	36173481
SWU17128		Chr08	D12	GTCGCCTGCATTAACAAGAA	58.92	GAAACTGCCACCGAATCTTT	59.174	175	(AAAT)5	36185887	36185906
SWU17131		Chr08	D12	TGCTATTCGTTTCAGGTTGG	58.771	AACAGAGCAACGATGACGAG	59.037	196	(GTTCG)5	36279262	36279286
SWU17135		Chr08	D12	GGCTGCAGTAGTGGTCAAAA	58.926	ACCATCCCATATCTAGGCCA	59.224	184	(ATGGCT)4	36732541	36732564
SWU17155		Chr08	D12	TGCTGCTTTTGGATTAGTGG	58.917	TGTTCTCCTGTGGAGTGTCC	58.641	198	(CATAGC)5	37725567	37725596
SWU17179		Chr08	D12	GTTATGGGAAGAACATGGGG	59.101	GTTTTGAAGGAGGAAACCGA	59.146	112	(CCA)7	38591548	38591568
SWU17186		Chr08	D12	TGGTGGAGATTGCTCTTTTG	58.847	CTGTCGGCAATTCCTGTTTT	60.11	186	(ATG)9	38765518	38765544
SWU17200		Chr08	D12	GCAAGTTGCCCTAATGATGA	58.723	TTGGGTTTTGGAAAGGCTAC	59.064	168	(TA)12	39489161	39489184
SWU17202		Chr08	D12	GCTTTTGGACAGAGTGACGA	59.01	GTCTCCAATTGCGACTTTCA	58.85	192	(TTTCTT)5	39662440	39662469
SWU17206		Chr08	D12	CATGGACTGTTATGTGGGTCA	59.278	GGATCCCAATCGTTTGTTTC	59.224	182	(AT)25	39815781	39815830
SWU17207		Chr08	D12	TGCAGTTTTGCTGTGATGTC	58.41	AAACTAAACCATCGAACGCC	59.091	184	(AAT)10	39828070	39828099
SWU17219		Chr08	D12	GTAATGAAATTGGGGCTGGT	58.765	AAACCCCAAATTAGTGCTGG	58.949	184	(GAA)10	40509144	40509173
SWU17269		Chr08	D12	CATCTCTTAACGGTTGGCCT	59.195	AGTACCGGACTCGGCACTAT	58.697	161	(AG)10	42588420	42588439
SWU17278		Chr08	D12	TCATGTGCTAATAGAGACCAGC	57.15	GCTAATTGCTCTCTAGGCAAAG	57.654	199	(TAC)8-(TAC)18	43098746	43098769	43098788	43098841
SWU17303		Chr08	D12	AGCATGGTGTAGATGCATAGC	57.889	AGGAACTCTTTTCCCTTCCG	59.685	200	(AAT)23	44063285	44063353
SWU17340		Chr08	D12	GGATCCATTCCACTAACATGG	59.115	CCATCAAAGTGTTGTTTGGG	58.871	151	(TTA)13	45931987	45932025
SWU17360		Chr08	D12	TGCTTGGATCTTCTGTTTCG	58.999	AAGGTAGGGGTGGTTTTGTT	57.435	188	(ATT)8	47247746	47247769
SWU17442		Chr08	D12	TAAAACAGGCTTTCAACCCC	59.064	GGGACTGGTTTTGTGATTTG	57.894	200	(CCAAAA)5	50451248	50451277
SWU17448		Chr08	D12	CCTCTAGTGCCCCTTTCTGT	58.403	ATATGGGAAAAGCAGGGAGA	58.597	161	(TA)13	50619505	50619530
SWU17483		Chr08	D12	TGTAATCTCCACTGGGCTCC	60.073	TCTCTCTGGCGTTTGATTTG	58.999	177	(ACCAAA)5	51598302	51598331
SWU17484		Chr08	D12	TCTTTGCAACCAAACTCTCG	59.047	TCTCTCCCCCACTTTGATTC	59.065	171	(AAATAA)5	51624946	51624975
SWU17485		Chr08	D12	AAAGGAGACTTTGGCCTCAC	58.377	ACACCCTAAGGCCCTTCTCT	59.207	189	(TTC)12	51638887	51638922
SWU17494		Chr08	D12	GGGCTTCCATTCATTGTCTT	58.984	TGCTAATCACAAGCTTTGCC	59.066	133	(TTC)8	52223912	52223935
SWU17512		Chr08	D12	TCGAGATTATGGTGTCTGGG	58.515	CGTCACAGCTGGCACTCTAT	59.064	186	(TTTGGA)4	52894308	52894331
SWU17525		Chr08	D12	TCCCCTACTTGTTCTACGTCAA	58.765	GCTTGCCATACGTACATTGC	59.214	145	(AAG)8	53333104	53333127
SWU17545		Chr08	D12	GGGGATTGAAGGAGAGAGAG	57.839	ACAGCTCTCGCCTTTGTTTT	59.125	200	(ATG)7-(GAA)11	54277122	54277142	54277169	54277201
SWU17547		Chr08	D12	GAGGGTGAACCTATCCCTGA	58.94	GCTTGGCAATGCATGTCTAC	59.306	184	(AAT)17	54383708	54383758
SWU17550		Chr08	D12	GGGAAAACGCTCTCTGTTTC	58.912	GCACTTGAACACCCTTCATT	57.639	193	(TC)12-(TA)14	54455962	54455985	54455986	54456013
SWU17562		Chr08	D12	TCGTTCACCTTCGCTCATAG	59.024	AGAAAGCGGGGTCAGATTTA	58.787	120	(CT)10	54810817	54810836
SWU17565		Chr08	D12	ATATCGGAGATGATCGCACC	59.884	ATGGGAAATCCTTCCCTTCT	58.85	157	(CATA)5	54901232	54901251
SWU17566		Chr08	D12	TCCGTCCGAGGTATTAGCTT	58.812	CAGAGACCCTTTATTTCCCTG	57.801	187	(TGTA)5	54901536	54901555
SWU17576		Chr08	D12	GAAATAAGGTCCCAGCCAAA	59.019	GGGGAATTATTGGATTGCAG	59.23	134	(ATA)7	55366477	55366497
SWU17594		Chr08	D12	GACAAGTGGAAGAGGGGGTA	58.989	GTGGAGGGGAGAAGACTGAG	58.819	103	(CA)12	55821030	55821053
SWU17595		Chr08	D12	GTGGATGTTTTAGCTCCGGT	59.056	CGCTCCTTCTTCACCATCTT	59.43	198	(GA)11	55829515	55829536
SWU17598		Chr08	D12	TTCCGTGTACAATTCGTCGT	59.05	GATGGAGGAGGACAAGGAAA	59.065	190	(TCT)9	55880499	55880525
SWU17599		Chr08	D12	CCCCTTTGAGGAACACTGAA	60.081	AGCAAGAAATGGTGAGAGC	55.513	200	(AT)12	55902407	55902430
SWU17602		Chr08	D12	TCACCCTTAGTGGTCCATGA	58.93	ACAACAATGAGTTCCATGCC	58.416	179	(AAG)9	55988411	55988437
SWU17607		Chr08	D12	CTGACCCGTTGAGAGTTTATCA	59.238	CAAACCACACGGTTCATCA	58.905	200	(ATT)9	56231677	56231703
SWU17610		Chr08	D12	CCAACACTTTAGCCAATCCA	58.623	GCAAAACTCAGTTCCTGCAA	59.05	199	(ATAC)7	56313709	56313736
SWU17618		Chr08	D12	CCCATTGCTAGCATCCTTTT	59.182	CTGGATTTTGGGGAAAGGTA	58.876	187	(TAA)8	56615684	56615707
SWU17619		Chr08	D12	GTTGACTTTCGTTGAGATGC	55.877	AGGTCGAAGACATAGTTCGGA	58.803	181	(TATG)9	56669813	56669848
SWU17620		Chr08	D12	CGTATGCTGCAATTTGTGTG	58.782	TCTCAATGCTCCCATCACAT	59.04	142	(TG)10	56679007	56679026
SWU17675		Chr09	D05	GTCCAAAGATCCCTGCAAGA	60.195	TCCTGTGTATGCTCAAGGGT	58.158	198	(TCA)9	1036327	1036353
SWU17677		Chr09	D05	CTCTCATTTTCACCCCATCC	59.336	TGGTAGCCACTACTGGGATAAA	58.652	175	(AT)11	1073093	1073114
SWU17682		Chr09	D05	GAGGAGCTCCATGGAAAAAG	58.861	TGCTAGCATCATATGCACGA	58.989	114	(CTT)8	1331392	1331415
SWU17705		Chr09	D05	GGCTTACGGCAGAGTCCTAA	59.476	GAGATATTTGCAGACACCTGAC	56.407	186	(AAT)20	2089152	2089211
SWU17707		Chr09	D05	GGTGAACATAGAAGGGGGAA	58.836	TGGGAAAAGGCTCTCTCAGT	59.014	184	(ATGC)5	2107122	2107141
SWU17714		Chr09	D05	TGCGTAAGGTAGCAGACAATG	59.003	ATGCAGGACCACAACAAGAA	59.139	195	(ATT)7	2236850	2236870
SWU17721		Chr09	D05	CGTAGAAGGAAGGTACGGTCA	59.248	GTCTGCCTAACGTTTTAGGGTT	58.761	166	(AATTCC)4	2431890	2431913
SWU17742		Chr09	D05	CAGTGTGTGCGTGTGAAGAG	59.04	AGTGCAAAAGGATGACCACA	59.139	134	(AG)10	2931663	2931682
SWU17750		Chr09	D05	ATAACCGAAGCAAAGGCACT	58.861	TCGACCAGCTCCTTAACCTT	58.934	177	(TTTTG)4	3200038	3200057
SWU17790		Chr09	D05	AACCGTTTCTGCATGGTTG	59.556	GGAATTTGGTCCTGGCATTA	59.762	157	(TCT)7	4644352	4644372
SWU17793		Chr09	D05	ACAGCCAAAGACTCCAATCC	59.141	CGCAAAAAGCAGGACCTTAT	59.361	186	(AT)25	4766778	4766827
SWU17799		Chr09	D05	GCCTGGGAAGAGAACAAGAA	59.405	GCACTCATGAATTGCTTTGG	59.276	195	(TAT)19	4917509	4917565
SWU17801		Chr09	D05	CCCATCCAGAACTTTCCTGT	58.989	TGCACAGGCGAATACATACA	58.731	137	(TCA)12	4918130	4918165
SWU17816		Chr09	D05	AATCCAAGCTGGTCTACGCT	58.961	CCCTTTTCATCGGGGTTAG	59.368	187	(TC)12	5620058	5620081
SWU17827		Chr09	D05	GCGCACATAGGTTTCTCTCA	59.028	CCAATTGCACAAATCGAGGT	60.894	177	(TAT)10	6014037	6014066
SWU17848		Chr09	D05	TCAGAATCTCTTACGCCGTG	59.024	AGATGTGGAGATGGGGAAGA	59.46	178	(CCTCA)4	6463496	6463515
SWU17879		Chr09	D05	CTTTCTCAAGGCACTGATGC	58.597	ACTAGAATGGACGGTTGGGA	59.405	116	(AT)14	7467279	7467306
SWU17881		Chr09	D05	GGTGGTTGGTTCACCTTTTT	58.789	ACACGACATGACACAACACG	59.015	130	(CT)12	7594011	7594034
SWU17895		Chr09	D05	AAAAACTCCATCCTGTTGCC	59.031	ACAATGGTGCTGGTAGTGGA	59.01	169	(CAC)7	8080133	8080153
SWU17915		Chr09	D05	TGTTTGGACTCAAGATGGGA	59.059	CCAATTCCATCACCGTGTAG	58.847	134	(GGAATT)5	8654892	8654921
SWU17924		Chr09	D05	GGAAAGGCCAATAACCGTAA	58.943	CTGGTTGGTGCTAAGGGAAT	59.052	191	(TG)10	9200678	9200697
SWU17935		Chr09	D05	TGAAGGGTTTTGGTTTAGCC	59.064	GGTTGAATCTCCACGCTGTA	58.724	184	(AT)17	9648707	9648740
SWU17937		Chr09	D05	TCTGGAAACAGGAGATTGGA	58.201	TGGCTACCTGTTGTTGCTTC	58.926	127	(GA)10	9789176	9789195
SWU17938		Chr09	D05	GCTGAAACAACCAGTCAAGC	58.498	GATCAGAAGCTTGAGAGCCC	59.119	181	(TTC)10	9795955	9795984
SWU17947		Chr09	D05	AGATCGAGATCACGCTGTTG	58.987	CTGAGTGGCACTTCCGTAAA	58.923	147	(GA)12	9990667	9990690
SWU17948		Chr09	D05	TGAGTTGAATTGGAGGCTTG	58.847	CGTGCTTTCTTATTCGGGTT	59.225	184	(TTGAG)4	10096197	10096216
SWU17949		Chr09	D05	GACAATGGATGCTGAACCAA	59.502	CGATTCGGCTGTAGATCCTT	59.292	175	(CA)14	10105088	10105115
SWU17955		Chr09	D05	TTTGATGGTCCTGCTTCAAC	58.697	CGATCTCCAGTACGATTCCA	58.67	152	(TAT)7	10250665	10250685
SWU17958		Chr09	D05	TCAACGACCTACAATTCCCA	58.973	GGGTTAAAAAGCACCGAACA	59.975	193	(TTTC)5	10325868	10325887
SWU17960		Chr09	D05	AACCTCCCCTCCTTTCTTTC	58.641	GCGAGCCAAACCAAAATC	59.205	170	(TTG)7	10360589	10360609
SWU17961		Chr09	D05	GACGTTCAAGCCTTTTCGAC	59.859	CCTTCAGTAATGGCAGTGGA	58.722	189	(TGCACA)4	10363182	10363205
SWU17981		Chr09	D05	CACCAGATTTTGCAGACCAC	59.139	AGCAAAGGCAAGGCATACAT	59.736	100	(GTAT)9	11006717	11006752
SWU17984		Chr09	D05	CCAGTTGAAGCTCAAAGGGT	59.328	TTGGGATCAAAGAAGAGGTG	57.71	184	(AAT)22	11108442	11108507
SWU18014		Chr09	D05	TTTTTCTTGCAGACTGTGGC	59.05	CGCTTTGATATACGGTCCAA	58.651	154	(GA)18	11756336	11756371
SWU18019		Chr09	D05	TTAGCAGAGGGCAGGTTTTT	58.973	AGGGGAAGTTGCAATTAAGG	58.188	129	(ATTT)6	12057769	12057792
SWU18025		Chr09	D05	TGGTTCTGCTCTGTTTCTGG	59.007	TGCAGGGTAGACCTTGACAC	58.725	193	(AT)10-(AT)10	12148588	12148607	12148588	12148607
SWU18026		Chr09	D05	AACCGATCAGAATCAATCCC	58.789	AAGGCTGACTCGTGTAGCTG	58.271	198	(AT)10	12183811	12183830
SWU18027		Chr09	D05	GGGGAATTCAAGCAAATCAC	59.368	CAATTGCTCCTTCACCAATG	59.123	177	(AAAG)5	12209330	12209349
SWU18039		Chr09	D05	AGCCAATCACCGAGAACAAT	59.556	ATCTCAATGGCTGCATGAAC	58.674	195	(AC)19	12573063	12573100
SWU18103		Chr09	D05	GGGGACTACGATTCGCTTTA	59.182	AAAGGCTTCTCATTTCTCGG	58.528	163	(TC)11	14871136	14871157
SWU18127		Chr09	D05	GCTAATGTGTTGGCAGCAGT	58.955	TGACATTGAATGAGGGGGTA	58.77	192	(GGCACC)4	15684756	15684779
SWU18160		Chr09	D05	CACCTGTTCGATATTCGTGC	59.152	CTTGGCTGGTTGAAGGATCT	59.284	101	(ATAAC)4	16775714	16775733
SWU18178		Chr09	D05	AGTTGCATGCTAAGTGTGGA	56.918	TTTCTCACTAAAAGGTCGGC	57.096	176	(TA)10	17583375	17583394
SWU18253		Chr09	D05	GGAGAGAGAGAGAGAGAGTCCAA	58.44	CAGGCAAACAAAAAGTGCTG	59.507	191	(AGATGA)4	20673616	20673639
SWU18265		Chr09	D05	ATGGAATGCTTCTTGAGGCT	58.889	TTGTGAGCCTTTGGTTGGTA	59.17	199	(GTA)11	21438953	21438985
SWU18284		Chr09	D05	GCTTCCATGGCTAGGTTTTT	58.328	GGTTGTAAGTGGATAAGTGTGGG	59.682	166	(TATTT)4	22316264	22316283
SWU18288		Chr09	D05	TTTCCAATCCATGTGTCTGC	59.502	GGTTTGGTGAAAAACTGGGA	59.807	168	(TA)12	22473597	22473620
SWU18298		Chr09	D05	CCGTCATTTGATTGTGGTTC	58.824	CTATTCCTTTCATTTGGGGC	58.508	195	(ATTTA)4	22795980	22795999
SWU18314		Chr09	D05	GGCGCTGTCGATTTATTTCT	59.324	CAGATGGTGCATCACTTCAA	58.186	200	(TATG)17	23519759	23519826
SWU18323		Chr09	D05	GGAAGCTTTGGAAATGGTGT	59.031	GAAGTTGCCTTAAAGGTGGG	58.694	109	(AAGCA)4	24003143	24003162
SWU18335		Chr09	D05	TAACCTTGACAGGCCAAATG	58.623	ATGATGAGCACCGACCAATA	58.953	195	(AT)14	24833862	24833889
SWU18350		Chr09	D05	GCCCTTTCTTTTGGGTACTG	58.694	CATGGAGACAACCAAAGGTG	58.98	167	(ATA)13	25283607	25283645
SWU18366		Chr09	D05	GCAAAGTCCACACGTTTCAA	59.74	GACAAGAAGAGGAAATGGGG	58.568	108	(TGGTGA)5	26116767	26116796
SWU18389		Chr09	D05	CATGTCGACACATACCCCTC	58.802	TTTACGCTGCAATGCCTTAG	59.121	194	(TTA)16	27518317	27518364
SWU18423		Chr09	D05	GTGCAAAACGACAGAGAAGG	58.497	TGTGAGCAACCACAATAGCA	58.863	104	(AGA)10	29188749	29188778
SWU18424		Chr09	D05	GAAAGTTGCAGAGATGAAGG	55.07	CCGTTAGCAGTGCTGAAGTT	58.187	183	(AAGTGA)4	29222194	29222217
SWU18434		Chr09	D05	CAAGAGGGAGAGGGAACAAA	59.255	CTTGGGCTTCTCGTAGGTGT	59.353	167	(TAAAA)5	29715573	29715597
SWU18437		Chr09	D05	ACTTGCCGCTATTGGAACTC	59.34	GCAACATCCCTCATTGACAG	59.09	199	(AT)13	30000712	30000737
SWU18439		Chr09	D05	TACACTTGCCGCTATTGGAA	59.325	GTAAGATCCCTCATTGACAGAG	55.481	180	(AT)10	30024015	30024034
SWU18453		Chr09	D05	TAAATTTCAGGCTTCGTCCC	59.158	CCAAACCAACCCCACTATTC	59.146	148	(TA)14	30765726	30765753
SWU18483		Chr09	D05	GAAGGATACCCACGGCTAAA	59.043	AATAAAACTCACCTTGCCCG	59.087	151	(TAA)15-(TTA)12	32975056	32975100	32975101	32975136
SWU18489		Chr09	D05	TCTGCAGTAAGTTGCAGGGA	59.591	CAACAACAATGGTCAATGGC	59.823	141	(CTT)8	33659689	33659712
SWU18493		Chr09	D05	GTTGTGATCGCCGATGTTTA	59.548	TTTGCTGGGAGATTGCATAG	58.869	176	(TGT)14	33903796	33903837
SWU18494		Chr09	D05	TGCTGCCCAACTTCTACATC	58.877	TATTTATGAGCCAACGACGC	58.796	180	(TAA)11	34009120	34009152
SWU18499		Chr09	D05	CGAGGTCTACTTGTTGGATGTC	58.721	CTGCTTCAACTTGCTCCTACA	58.323	199	(AT)17	34313205	34313238
SWU18502		Chr09	D05	CCGAGATTGACAGAACGAAA	58.847	CCTCCGACAGATTCCTTGTT	59.137	146	(AT)12	34673220	34673243
SWU18507		Chr09	D05	TGGGATTCTGGTTAGTGGGT	59.259	GAACGTGAAACTGGGAATGA	58.543	196	(TTATTT)5	35156774	35156803
SWU18524		Chr09	D05	TTGTAACATGCGGTCCATCT	59.002	ATGAAGTCCCGAAAGGAATG	58.981	100	(CAC)7	38373117	38373137
SWU18528		Chr09	D05	GAAGTACGCATGAGGTGTCG	59.318	CAATAGCAACGATGCCAAGT	58.799	133	(TAT)16	38708732	38708779
SWU18534		Chr09	D05	TGACATTAGCACAAGACCCA	57.673	GAAAGGAACAAGGGCAAAAG	58.809	198	(AT)17	39234617	39234650
SWU18545		Chr09	D05	CACATGTGTCATCTTTGGCA	59.085	TATGGGTCCACTTTGGGTTT	59.146	148	(TA)13	40251336	40251361
SWU18558		Chr09	D05	AGGCAAACTTTTCGTAAGCC	58.516	ACTGCCCAGACAACAAATCA	59.139	200	(AT)10	41623756	41623775
SWU18568		Chr09	D05	CTGATCGCTGTTTGGAAGAG	58.596	AACCAGTGGCTTACCCAAAA	59.471	143	(GGT)9	42334863	42334889
SWU18576		Chr09	D05	GCGACACTAGTCATCCAATCA	58.739	GGTTTGTAGGAGGAAAGGAGAA	58.757	177	(AAT)7	43083621	43083641
SWU18584		Chr09	D05	CTCCATACGCAACGTCATTC	59.152	CGGTTCTCAGAGGAGGAAAA	59.401	138	(TTTTGC)5	44080473	44080502
SWU18593		Chr09	D05	AAAGATCCAATAGCCCACAC	56.594	ACGGCAATCTCTGTTAGCAA	58.529	176	(CTTCT)4	44875635	44875654
SWU18598		Chr09	D05	GTCATGACATCATGTGACTAGC	55.598	GACCAAGCCTTTGTACGGTT	59.101	114	(ATTTT)6	46328728	46328757
SWU18603		Chr09	D05	CCTGGGATCTCCCAAGTATG	59.356	GGCATATGGAGTATTAGGGCA	58.935	180	(TTTTC)4	46905626	46905645
SWU18604		Chr09	D05	GACCAAACCAACCCCTTTTA	58.785	GTGACCCATCAGTCACGAGT	58.507	124	(TAATAT)4	46932320	46932343
SWU18616		Chr09	D05	TCTTAACTCGCCAAGGACTG	58.105	GCAGAGTCCAAACTCATGTTG	58.357	194	(AT)14	47662986	47663013
SWU18622		Chr09	D05	TCCAATCTATGCACCAGGAA	59.075	CCAAGTTCCTTCCACCATCT	58.989	164	(T)20	48028749	48028768
SWU18626		Chr09	D05	GGAAGAAGGCAACTCTTCCT	57.582	ATGGTCGGTTGTGTAGGGA	58.787	200	(TA)15	48319765	48319794
SWU18638		Chr09	D05	AGAGCCATTGAGCAGATGAA	58.544	TAGGAAACTCCCGAAACTGG	59.167	106	(AT)11	49104340	49104361
SWU18640		Chr09	D05	GGTGAACCAGTCGGAGATTT	58.992	GTGACGACGTTTTGCCTCT	58.869	189	(GGCGGA)4	49204127	49204150
SWU18659		Chr09	D05	CTCAAGGTTTTGTGATGCGT	58.775	GTGCTTTTCATCTGATCGGC	60.754	169	(GTG)8	50945919	50945942
SWU18671		Chr09	D05	CCTTTCCATTCATTCTGGAC	57.017	CCTAGTTTCCCATACTTTCCCA	59.368	122	(CAT)9	51482629	51482655
SWU18710		Chr09	D05	TCCGAGTTAGGAACTCCACA	58.286	GGAGTGTTTCCACTGATCCA	58.482	122	(ATA)12	54366818	54366853
SWU18726		Chr09	D05	GAAATGCAATCCTCCCCTAA	58.974	CATTTTGCCCCTTACATGAG	58.093	193	(TTTA)12	55968098	55968145
SWU18748		Chr09	D05	CACATCGAAACAATTGGCAC	59.972	GGTTAGTGGTTAGTGGGGGA	58.764	178	(AAAAT)5	57613884	57613908
SWU18750		Chr09	D05	TGGACAAATATGGACATGGG	59.049	GGGAAAGAAGATGACAACCA	57.55	128	(TAAAT)4	57695465	57695484
SWU18760		Chr09	D05	ACTCTGGCAAATCTCATACG	55.408	GGAAGAAGAGCCAATTCTGG	58.861	193	(ATA)7	58595710	58595730
SWU18954		Chr09	D05	TTGGACGCATGATTTCCTC	59.595	TTAGCTTTTTCCTCAGCTCG	57.546	100	(GAGCC)4	70478586	70478605
SWU18974		Chr10	D06	ACCCGGGTGAATTCTAAGAG	58.121	GCTTTAGGCTGAAGGTTTCG	59.111	141	(ATA)11	469837	469869
SWU18976		Chr10	D06	TGCAGAGTTTTCCGTTCGTA	59.464	CCATTGGCTATCCCCTTATG	59.25	186	(TA)16	552783	552814
SWU18979		Chr10	D06	ACCACCTCCGAATCTTCAAC	58.992	TTGGGACTCGATTGATGTGT	58.933	196	(AT)10	733189	733208
SWU18986		Chr10	D06	AAAGGTTCTGGGAGCAAATC	58.24	GTTGGGCAAATTAGTGGGAT	58.765	134	(AT)18	924132	924167
SWU19008		Chr10	D06	CTGCAACACAAGCAAACAAC	57.956	TGGAACCATCAGTTTGGATG	59.343	199	(AT)12	1441510	1441533
SWU19013		Chr10	D06	TGTGTGTATCTAAGGGCGAA	56.813	GAAGGTAGGTAGGGGCATTG	58.528	187	(TA)10	1565018	1565037
SWU19014		Chr10	D06	CTATGATCCGAGCAGTCCCT	59.263	GGAAGCTTTTTGGTCGACAT	59.174	192	(AT)12	1606435	1606458
SWU19030		Chr10	D06	ACATGTGGGACTTATGGGGT	58.992	AAAGAGAAGGGGAGGGGTAA	59.031	177	(CATCCC)5	2251604	2251633
SWU19040		Chr10	D06	CCTTAAAGCTGGGGTTTGTT	58.238	TGCACACAGATCATGCCTAT	57.637	184	(TA)11	2477240	2477261
SWU19058		Chr10	D06	AAAAGACGCGAGGAATGTGT	59.74	TCGTCTCCACCACAGCTTAG	59.034	196	(AAT)8	3027583	3027606
SWU19073		Chr10	D06	CACTACCTTTGACAATGCGA	57.346	TGGGTGATGAGTCTATTTGGTC	58.912	176	(TTTCT)4	3528812	3528831
SWU19087		Chr10	D06	GCACGGAAAGATGAAGAGAA	58.019	GGGACAAAATGGTCATCTAGC	58.517	170	(TATT)5	4363187	4363206
SWU19110		Chr10	D06	TCAACCTCAGCCTCAGAAGA	58.669	ATTTCTTGCCAGTTTCGTCC	59.174	167	(CAACAG)4	5225871	5225894
SWU19113		Chr10	D06	AAAGAAACAGCGCCCACTAT	58.861	GGGGAGGTAGCACCATAACT	58.001	173	(AT)10	5311167	5311186
SWU19125		Chr10	D06	ACAATCCCAAGAATGGGAAG	58.836	GAGGCTTTTGTAGTTTCACCC	57.853	117	(AT)10	5731203	5731222
SWU19128		Chr10	D06	ATCAACGTCATTAGCGACCA	59.152	ATCTGCAGCCCAACATTTCT	59.7	180	(TA)12	5826948	5826971
SWU19144		Chr10	D06	ATCTTTGGGGGAAGATTGTG	58.836	GTCATCTCCTCCGCTTCAAT	59.243	190	(AG)11	6360805	6360826
SWU19148		Chr10	D06	CCAGGCCAGTTCTCAATTTT	59.17	AGAACAAACGGCACAAACTG	58.825	185	(CCATT)4	6645566	6645585
SWU19185		Chr10	D06	AAGCTACGCAACGACCAAAT	59.775	AGGGGAATCTGTATGTGGGA	59.213	172	(AT)10	9093191	9093210
SWU19203		Chr10	D06	ACAATTGCATTCTCCACCCT	59.41	GAACCCACTATGCGCAAAAA	60.999	131	(AAT)13	10605127	10605165
SWU19381		Chr10	D06	CAGTACAGTTTCAGAACCCGA	57.871	GAATCCGTTGTTCGATTGTG	58.976	100	(CCAAA)4	23199997	23200016
SWU19388		Chr10	D06	TCAGAGGAAAGAAGGGGAGA	58.937	CATAGTTGCACAACCGCAAT	59.614	147	(GAGAAG)5	23527165	23527194
SWU19397		Chr10	D06	AGGCTTCGACTTTTTCCTTG	58.577	TCGTGATGCCATAGCGTATT	59.165	179	(TAAAT)8	24391240	24391279
SWU19400		Chr10	D06	AGCAAGCCTTCCATGAACTT	58.936	AGTGTTCAGGAGCTCGGATT	58.894	189	(CCAAAA)4	24596494	24596517
SWU19421		Chr10	D06	CTTTCGCACCTGAATGGATA	58.721	CGAAGTTTCGAAGACCCAAC	59.711	196	(TATTT)5	25948964	25948988
SWU19460		Chr10	D06	GTGATTGCCCAAACACAGTC	58.987	TGTGGTCTGTGATCCATCGT	59.962	158	(GT)13	30245816	30245841
SWU19468		Chr10	D06	TTTAGGGCCTCCTCCACTAA	58.785	AGGATTGGACTTTCCCTGAA	58.568	108	(GA)11	31357463	31357484
SWU19487		Chr10	D06	CAAATAACACAAGGGAGGCA	58.623	TGAAGGGCCAGATCTAGGAG	59.381	163	(AC)10	34861480	34861499
SWU19489		Chr10	D06	CTCACCGAGATGGTAAGCAA	58.874	CAGTTTGCAGGAGGATTTGA	58.847	200	(TAC)15	35310311	35310355
SWU19495		Chr10	D06	TCATCACCTCGACCCTCATA	59.036	GGGATGACACCACACTCAAG	58.94	131	(TCATCT)5	36478467	36478496
SWU19514		Chr10	D06	GAGGGCTCGTATAAGGGACA	59.15	GCAGATGATCGTGTTTGGAG	59.245	165	(TGATA)4	38836459	38836478
SWU19520		Chr10	D06	AATCAGTTGCACATTGAGCC	58.726	CATGAACCCACGTCTTCCTA	58.569	101	(TTG)13	40329691	40329729
SWU19523		Chr10	D06	TGGAAGTGAGGGAACTAGGAA	58.776	CTTCCCTCCCCCTTCTCC	60.929	187	(GAGAGG)5	40419318	40419347
SWU19534		Chr10	D06	GAGAACAAATGAAAGGGCGT	59.174	GGTTCCCAATGTCAAACCTC	59.239	163	(AAG)8	41445817	41445840
SWU19548		Chr10	D06	TGAGTAGCTTCACGGTGTCC	58.882	GGTGAGTTGGGGGCTTAGTA	59.052	180	(CCA)7	42308712	42308732
SWU19572		Chr10	D06	AGAGCCGAAAAGGAACAAGA	59.052	ATGGAAAATAGGGCCTCTCC	59.379	165	(GA)14	44358767	44358794
SWU19588		Chr10	D06	ACCAGCATGGCATTAGCATA	59.165	AGGGATGTGGGAAGTGAGTC	58.95	156	(CTGATT)5	45874613	45874642
SWU19596		Chr10	D06	CTCTGATGCCTACCCTCACA	58.827	AATCAGTGCCTTCTTGAGCA	58.597	123	(TAA)7	47243748	47243768
SWU19610		Chr10	D06	TGGTAGCCACAGCTTCATTT	58.379	AAACCTTACCTGGATCGGTG	58.909	176	(AAAAT)5	49225077	49225101
SWU19619		Chr10	D06	ATTTCCCGGACTTTTAACCC	59.179	GTTGTCATGACTTTAGCGGA	56.352	164	(ATTAA)4	50389834	50389853
SWU19665		Chr10	D06	CCCCTTCCTTATTTACACCC	57.412	CCCTTGATTTGCACTTGTGA	59.691	198	(TCT)7	53566753	53566773
SWU19683		Chr10	D06	GCCCTCAACCCTAAGCTAAA	58.467	GATGACCTGTAACACCAACTCA	57.574	150	(TA)15	54403317	54403346
SWU19684		Chr10	D06	TCTCAAACCCTATTGCCCTT	58.646	TTCATGGGGATGAACAACAG	59.343	166	(TTA)17	54521031	54521081
SWU19685		Chr10	D06	ACGAACCTTTACAAAACGGC	59.134	ATGGAGATTTATCCGGCATC	58.812	104	(CATA)5	54521496	54521515
SWU19696		Chr10	D06	ACTCTACCCAATCTCCACCG	59.014	GAAAAGCTGCTCTCCCAGAC	59.166	115	(CAT)9	54978667	54978693
SWU19705		Chr10	D06	GCCTAAAACAAGGTTCTCCC	57.786	GGTAAACGACATCGGTAGTCA	57.619	200	(ATTTA)4	55539346	55539365
SWU19710		Chr10	D06	TCGTCCACTTTCTCATTCCTC	59.274	GATCAAAAACACCACACGGA	59.394	176	(CTTT)5	55727458	55727477
SWU19717		Chr10	D06	TATTGGGGGAGTTTTTCCAC	58.738	GTAGCTTCGTCCTCGCATTT	59.481	143	(A)21	56288967	56288987
SWU19718		Chr10	D06	GGATTTGGGAAATGAGAGGA	58.909	AGTGGGGAATCTTTGTCTGC	59.141	179	(GATTGG)5	56289578	56289607
SWU19725		Chr10	D06	AGGTCTGAATTCTCCGATGG	59.09	CGAAGCCTCATTAGCATGAA	59.016	195	(TA)13	56553219	56553244
SWU19769		Chr10	D06	AGCTCAGCAAATCCCCTATG	59.292	CATTGAATGGTAACGGATGG	58.695	141	(AT)13	59388009	59388034
SWU19772		Chr10	D06	GCAGGTAAGTTAATCGGCAA	57.926	CCAGAGTTTTGGCTCTTTCC	58.909	183	(TA)12	59463359	59463382
SWU19812		Chr10	D06	TTCCGAGATCATTGCGTAAC	58.723	CCTGGTAAACTTCGCTTTCA	58.027	199	(TGTA)9	60763324	60763359
SWU19814		Chr10	D06	GTCCTAGGTGGGTAGTGCGT	59.09	CACAGAGCCAGAGAAACAGG	58.593	195	(GT)13	60788830	60788855
SWU19816		Chr10	D06	GCCCATATCTTTGTTCTTCCC	59.791	CAAGCTATAACGCCATCTGC	58.559	159	(TA)15	60883183	60883212
SWU19829		Chr10	D06	CCATACTTCCTGCCATTGTG	58.999	GGATGTGTAGTGGAATTAACCC	57.348	144	(CAAAC)4	61306040	61306059
SWU19836		Chr10	D06	GAAGGGGAGGGGTTTTTAAC	58.8	GAGAGGTCATTGCACTGAAGA	58.014	122	(TATGA)4	61723236	61723255
SWU19848		Chr10	D06	CGAGGCAAAAGTGGATAAAG	57.518	TTGTCTACCCCTTCTTTCGC	59.312	200	(TA)16	62097424	62097455
SWU19852		Chr11	D10	AGCCGTCCTAGTGAAAGCAT	58.961	GCCATCTACGATGATGCAAA	59.652	153	(TA)15	73896	73925
SWU19858		Chr11	D10	TTTAAACATGGGAGGCCCTA	59.406	ACTTCCTTTTTGCTGCCCT	58.923	200	(AT)17	358955	358988
SWU19861		Chr11	D10	CCCACAATTTAGGGGTCTTT	57.904	CTAAACCCGAACCCGAAAAT	60.177	197	(ATTTGT)5	528179	528208
SWU19864		Chr11	D10	ATTATCCCGGGTTCGATTC	58.654	GCGAGATAGGAAGGACAAGG	58.886	190	(TCC)7-(TATCCC)4	573822	573842	573913	573936
SWU19875		Chr11	D10	ACTTCAACGCACTCGAACAC	58.935	TGGTCCAATGCTTGATCTTC	58.645	114	(AT)13	953247	953272
SWU19902		Chr11	D10	CCTGAATTGGTCGGGATATT	58.715	AACCGGTCAAACCATCAGTT	59.308	147	(ATTTTT)4	1918386	1918409
SWU19903		Chr11	D10	AGGCGACAGGTAGCACTGTA	58.551	AAATTTTCCCTTCCCACTCC	59.261	192	(TTTC)5	1931103	1931122
SWU19906		Chr11	D10	GATCTCCCATGGCTCACTTT	59.094	CTACCCAACCTTTGGACAGC	59.592	199	(AT)18	2086572	2086607
SWU19923		Chr11	D10	GTCATTGTTCTAAGGGAAGTGG	57.724	GGAGTAGTTAAACCAACCCATC	56.675	168	(AT)12	2656250	2656273
SWU19925		Chr11	D10	GTGCTGGATTTAGTCGGTGA	58.724	GAAACAAGTCGAGAGGAGCC	59.018	168	(CCG)7	2808448	2808468
SWU19927		Chr11	D10	CACCAAATAGCACAGGCAAC	59.199	AGCCTCAGCAAAGCCATATT	58.955	200	(CA)10	2876600	2876619
SWU19937		Chr11	D10	GCCAGCTTTTGTTTTTCGTC	59.867	GACCTTTATTGGATTCGGTC	56.063	195	(AT)10	3366275	3366294
SWU19940		Chr11	D10	TCCATAGCACTTGTTGACCC	58.57	CACATGCCTTTGTTACCAGC	59.199	115	(ATAC)8	3442931	3442962
SWU19957		Chr11	D10	GTCAAAAAGGCAGGAAACCA	60.088	TCAGGTGAAGGGGGAAATTA	59.359	163	(TG)15	4178864	4178893
SWU19959		Chr11	D10	AGCTGTCCGTACAATGGAAA	58.228	TTCTCGTTTTGGTTCAGTGC	58.9	185	(TA)12	4201611	4201634
SWU19964		Chr11	D10	ATCTTCAACACGCTCAAACG	58.926	TGTGCGTTACCAAACTACCT	55.86	157	(AT)19	4499658	4499695
SWU19986		Chr11	D10	TCCGAGCTAAATCCATACCA	58.187	CAGAATGCATGAAATCCAGG	59.075	142	(TTTG)7	5593739	5593766
SWU20017		Chr11	D10	GCAGCTGTTTCTTAACCACA	56.587	AATACAGGAACATGCTGGACC	58.925	156	(AC)10	7651117	7651136
SWU20024		Chr11	D10	AGCCACACCCAGGAATTTAC	58.912	TTCGCTTCTATCGCACAGAC	59.178	169	(TA)12	7883055	7883078
SWU20029		Chr11	D10	GTCAGACAAACCACTTTCTCAC	56.384	GACGTTGACCTGCGAGAGTA	59.037	124	(TTTC)5	8172853	8172872
SWU20047		Chr11	D10	CCGTAAGGAAGGAGAAAAAG	55.778	TCACCTTCCCATTTTAAGCC	59.019	174	(AT)21	8957853	8957894
SWU20054		Chr11	D10	GAAATCCGCTCAACCAACAT	59.939	ACCTTGATTCCCCTCCTTTT	58.896	194	(AAT)20	9355843	9355902
SWU20060		Chr11	D10	TCCAACTATTCAAGAGGCCA	58.298	AGAAAACAGAGAGACGGGGA	58.866	175	(TA)12	9691423	9691446
SWU20062		Chr11	D10	TGGAAACATTGTGGAAGAGG	58.541	GCTCTCCAATCAACTGCAAA	59.002	163	(AGTGAC)4	9699270	9699293
SWU20073		Chr11	D10	CGAACAACTTAGCCAGCGTA	59.132	AAAGTGGAGCTGCACAAACA	59.49	185	(TAT)13	10115018	10115056
SWU20080		Chr11	D10	GATTAACCAGCCTTCCCCTT	59.42	TATGTTTTGATGGGTCCGTG	59.247	192	(ATAAT)4	10958604	10958623
SWU20098		Chr11	D10	AAATCTGAATGGTGGGCTTG	59.933	TTTCTCTCTTTTTCCGCACC	59.429	168	(AGA)7	12124962	12124982
SWU20099		Chr11	D10	ACGCTTCCCTAACGCTTCTA	59.134	CCGGGACTTAGGTACCCTCT	59.457	199	(AC)10	12160479	12160498
SWU20111		Chr11	D10	TACCCCCTCCTTCAACGATA	59.382	GCTGAGCAGGATGGTATTGA	58.826	191	(TTCTTT)4	12608407	12608430
SWU20117		Chr11	D10	CCGCAACCACTGTTTCTAAC	58.283	GGCACCAATGAAATAAAGCC	59.415	109	(AT)12	12791446	12791469
SWU20137		Chr11	D10	CAAAGGAACCTGCATTTGTG	59.17	AAGATGAAACCCTCTCACCC	58.021	100	(AGGGAG)4	14310925	14310948
SWU20143		Chr11	D10	GACGAAAAATGACAGCTTCG	58.502	CGATCCCAATTGAGCTAAGA	57.916	199	(AT)16	14579885	14579916
SWU20155		Chr11	D10	CCCTCAATGAAACTGGACCT	58.989	GGATTGCATGGTGGTTGTC	59.759	200	(TA)11	15679075	15679096
SWU20158		Chr11	D10	TCCCTCAAACGCATCTTATG	58.721	AGGAGAGTATTGGACAAGAGAGC	58.188	165	(CCAATA)5	15960731	15960760
SWU20161		Chr11	D10	AGAGCGTGGGATAATTTTGG	59.043	TGGTTTTGTCTTCGAATCCC	59.91	181	(AAATT)5	16318299	16318323
SWU20171		Chr11	D10	CCAATCACAGCTGCTTCAAT	58.877	AGCGACATGCAGTCCAGTAA	59.47	189	(TGGGAA)5	17018760	17018789
SWU20206		Chr11	D10	TGACTCTACCACTCGCCCTA	58.469	TCAATGTCGACAAGTTGGAG	57.207	199	(ATA)13	19789581	19789619
SWU20214		Chr11	D10	TCTTGTTCGTCTCGGATTAG	55.55	CGAGTACACAATTTCGATCC	55.67	200	(AT)11	20419845	20419866
SWU20222		Chr11	D10	CACATGGATGACTGATGCAA	59.033	CACTTGAGTATGGATTGCCG	59.148	155	(GA)10	20997885	20997904
SWU20225		Chr11	D10	TGGCTTTGTTCCATGGTATG	59.395	CTCGTCCCATTTGAGTTCAG	58.286	186	(TCTTT)4	21152806	21152825
SWU20235		Chr11	D10	GCCCTTAAGATTCCATGACC	58.453	TACCAGAGTCACCACCCTGA	59.097	149	(CACT)5	22262643	22262662
SWU20240		Chr11	D10	AGTTAGACTCCTCCTCAACACA	55.635	CCGAGCTCGAACACAGTAAA	59.072	175	(AT)17	22525329	22525362
SWU20283		Chr11	D10	TAGGCAATTGAAGGTGTGCT	58.379	AAACCGCTGTACAGACATGC	58.804	169	(TGCATT)4	26835769	26835792
SWU20295		Chr11	D10	CAGAATCAGATCAGAGCGTCA	59.128	ACTAAGCGGTGTGTAGGGCT	58.89	147	(AT)13	28189816	28189841
SWU20298		Chr11	D10	TAGTGTCCTCCATTGCTTGC	58.877	TATCTGCCGTTGTAGGTTGG	58.649	173	(CCTTT)4	28704489	28704508
SWU20303		Chr11	D10	CGTCTGCTTCTCCTCCTCTT	58.768	GCTCTTCTCTTAGCCAGCGT	58.986	161	(CTT)8	29253885	29253908
SWU20319		Chr11	D10	TTGAAGCTCCTCAATCACCA	59.369	GCAATTCGGGCATTACACTA	58.653	187	(TTG)12	30374138	30374173
SWU20354		Chr11	D10	CGGATCAGATTCGAGAGGAT	59.192	CTTCCCCTTTCTCACACTCA	57.842	137	(AAAAAC)4	34239044	34239067
SWU20360		Chr11	D10	CGGAAAAGGAGAAAATTGGC	60.902	GATCCATATTGGAACAACCG	57.735	183	(GA)16	34362696	34362727
SWU20371		Chr11	D10	TGCTGGTCTCAGTCCAAATC	58.802	GGACACTGCTGTTGAAAAGG	58.342	165	(CTT)7	36935672	36935692
SWU20375		Chr11	D10	GGAGATTCGCTTATCCAACA	57.763	AGCAACAGTAGCAGTAGCCG	58.363	185	(ACTGCT)5	37388182	37388211
SWU20392		Chr11	D10	TGGGAGAGAAAGAGACAGATGA	59.014	TGAGCACTCCAAAATACGGA	59.272	128	(AT)18	39285499	39285534
SWU20394		Chr11	D10	GTGGTTAGGCATGTTTCCCT	58.912	TGGAAAGGATGAAAGATGGG	59.864	119	(TTTTA)5	39764653	39764677
SWU20407		Chr11	D10	GGATGGTCAGAACTGGTGTG	58.94	AGTGTGCAACTCACGGAAAC	58.78	162	(TCTGA)4	41147711	41147730
SWU20426		Chr11	D10	CCCATCCACTCATGTCATTC	58.721	ATGGCGGTTGTTGTGTTATG	59.322	131	(AAAAT)4	43199818	43199837
SWU20430		Chr11	D10	GCCTATTGCAATTCGAGTGA	58.872	TCTAAATGAGCCAAGGGACA	58.298	148	(GGGTT)4	43680540	43680559
SWU20444		Chr11	D10	GGGGAAGAAAACGTCAGAAA	59.146	TGCTTTGGTTGACGGATAGA	59.272	200	(AAATA)4	45040953	45040972
SWU20449		Chr11	D10	GGTTCAAGTTCTCATGTGCG	59.293	GGGAAATGTGAGGGGAAGTA	58.836	192	(TTATT)4	45330962	45330981
SWU20474		Chr11	D10	GCAATTGTCTTCACATCGGA	59.654	ACCACCAAGTAGCTGGTTCC	59.065	165	(GAAAA)4	47689837	47689856
SWU20517		Chr11	D10	GTGGAACATCCACCCATTA	56.525	TCGCCACTTATCAAGTTCCA	59.272	193	(AT)12	49973653	49973676
SWU20528		Chr11	D10	TCATGAAGCCGCTGGTATAA	59.281	CAACATCCGCCCTTACTAGG	59.587	143	(TCTCTG)4	50473840	50473863
SWU20539		Chr11	D10	CAAAGCTTCACACTGGAGCA	60.175	ACACAACGTGTGCCCATTTA	59.888	195	(AT)12	51355764	51355787
SWU20541		Chr11	D10	GTGTGACAGCGGTTGAGTGT	59.789	CCCAAGAAACAAAGGCAAAC	59.587	161	(TTA)8	51542740	51542763
SWU20543		Chr11	D10	GGAATCGATACCTCTCATGCT	58.227	GTCATGGACACTAACTCGAATC	56.249	195	(CT)11	51785533	51785554
SWU20570		Chr11	D10	CAAGGAAACAAAAGGGAGGA	59.143	TTTGGCCAGTTGGAGAAGAT	59.67	133	(TA)11	53685254	53685275
SWU20572		Chr11	D10	AACACCAAAGAAGGCGATTC	59.174	CCAGTGTTGCCACCATCTAT	58.443	182	(TC)12	53742882	53742905
SWU20576		Chr11	D10	GCGGTATGAAGAGTAAGTGTTG	56.636	GAGTGTCGTAGGCAGTCTTCA	58.102	162	(AAAT)5	53759778	53759797
SWU20577		Chr11	D10	TTACTTGAGGGAGGTCAGGG	59.133	TTACTCACTTGTGCTGGCATC	58.94	162	(CAC)15	53838914	53838958
SWU20588		Chr11	D10	GAGGATGCCATTAACGAGGT	59.009	TCCCTAAATCCAAGAACCCT	57.586	195	(TC)10-(TC)27	54380296	54380315	54380318	54380371
SWU20589		Chr11	D10	AACAGGGTTGCTCTTGCTTT	58.983	GATACCCTCAATCACCCCC	59.005	188	(TGGAGG)4	54444065	54444088
SWU20590		Chr11	D10	TTAGACCCTTCCTTGTCGAA	57.396	CCCTCCCCTTTTTAGGTGAT	59.28	189	(AAAAT)4	54477270	54477289
SWU20591		Chr11	D10	AAGAATTGAAGGGTTGTGGG	58.884	CCAACAATCACATGACACCA	58.755	166	(GGATT)4	54492706	54492725
SWU20639		Chr11	D10	TCCTTTGCCACAGAATGGTA	59.123	AAGCTCATGCGTCACTCAAC	59.041	106	(TC)10	57112103	57112122
SWU20688		Chr11	D10	TGCTACACCCCAAAACAAAG	58.673	CCCGTCTTATTAACCCGAAA	58.94	190	(AT)10	59980233	59980252
SWU20709		Chr11	D10	ACGTTGAAGAGGTATGGCCT	58.672	CACACCTCGTAATCTCTCTCTCA	58.613	187	(CAT)7	61216374	61216394
SWU20713		Chr11	D10	AGGCAAAGGAAACCAAAGTG	59.215	CTTCATCGTTGCCTCTTTCA	58.999	192	(CTC)7	61446092	61446112
SWU20721		Chr11	D10	ATTTGGAGGGTCAAAAGTGG	58.884	CCCCTCCAGTTTTCAAAGTT	58.148	157	(GA)11	62003829	62003850
SWU20725		Chr11	D10	CGGCTTAGCCTAACCTAATCTA	57.049	GGTTCGAATTGGATGGAGTT	58.838	197	(AT)10	62182318	62182337
SWU20727		Chr11	D10	CCTTCACCCCTTTGATTGAT	58.836	ACCCTTGTCTTCAATGGGAA	59.381	165	(TAAT)8	62250214	62250245
SWU20737		Chr11	D10	CACAATCCCATGCAACCTTA	59.395	TAGTTTGGCTTCGGACATGA	59.272	194	(GACAT)7	62597011	62597045
SWU20752		Chr12	D04	TCAGCAAGAAGTTGGAGTAGGA	59.122	GCAACTCAACAAGGAAATGG	58.201	177	(TC)11	309349	309370
SWU20756		Chr12	D04	TTCAGGGATCGACTCTACCA	58.23	AAAGAGACCCCACCCATGTA	59.259	179	(TTTTCT)4	380354	380377
SWU20774		Chr12	D04	CCTCTTATTTGGGCCAAGG	59.509	GAGGAAGAAAAAGGGAGGAAG	58.451	152	(TAA)7	985899	985919
SWU20804		Chr12	D04	TGCTTCCTCAGTTTGTTCAC	56.419	TCAGGAGACTGATATTGGGAGA	58.741	176	(ACAT)4	1939453	1939468
SWU20806		Chr12	D04	CTTGAGTTCAGGGTGGGATT	58.989	AGCTGATGCTCATGCTTCTG	59.297	188	(AAAG)6	1986655	1986678
SWU20856		Chr12	D04	ACGCGCATTTCTATTCTCCT	58.955	AGGGAGAAGTGGCATAGACG	59.308	102	(CTT)12	3310553	3310588
SWU20880		Chr12	D04	CGATGGATGTTTGGAAGAGA	58.643	TTATGAGGTAAGTCCGAGCA	56.007	193	(AT)9	4146001	4146018
SWU20881		Chr12	D04	ACTCCTTTCCCTTCTAGCCC	58.805	GGTCATGGATCATTAGCCTGT	58.878	188	(TACA)5	4165100	4165119
SWU20976		Chr12	D04	GGATGGAGCATAGCCATCTT	59.108	TGCTTCATGGTACACCCATT	58.85	164	(TAA)6	7444711	7444728
SWU20984		Chr12	D04	ACAAGGAGGGGAAGGTTTTT	58.941	TGCAATCTTCTTGATGGCAG	59.948	186	(AT)10	7726973	7726992
SWU20999		Chr12	D04	CGTCCTCTCAAGAAAACGACT	58.588	GATGCTCGAGGGTCCATTT	60.026	188	(AGC)7	8326598	8326618
SWU21003		Chr12	D04	TGGGTACAACGTCTTTTGGA	59.021	TGACCTCAAACAACACGAGC	59.88	188	(TTA)10	8356732	8356761
SWU21004		Chr12	D04	TCCCCTCTCAAAACGAAAAC	59.146	CTCATCAGCAATTCCCATCA	59.604	166	(AGAA)5	8409150	8409169
SWU21008		Chr12	D04	TCTTGGACAAAAACCATCCC	59.767	TGCTTGGTGTCATTAACCGT	59.05	190	(TCT)7	8520975	8520995
SWU21040		Chr12	D04	GTGGAATGTAAGTGTGAAGAGG	56.328	CACCTACTAAACGAACCATGC	57.32	195	(TA)13	9728500	9728525
SWU21072		Chr12	D04	TTGCTTTGAATCTGAACCCC	60.051	TAAGCACAATGAAGCTTGGG	58.917	171	(AT)9	10617541	10617558
SWU21173		Chr12	D04	TCCAAGTGGAGAATTGCAGA	59.369	ACCAAGTTGGAGCACACTCT	57.346	193	(ATA)9	14706783	14706809
SWU21178		Chr12	D04	TATAGTTGATTTGGTGGGCG	58.506	TTGGCCCATGTTCATAGTCT	58.019	179	(AT)16	14950167	14950198
SWU21180		Chr12	D04	GGAGTGATTTGCGTGATCTG	59.245	GTTGCACGATATACACACTAGC	55.139	198	(ATAAAA)4	14973215	14973238
SWU21225		Chr12	D04	GCGCACGTGTTATGGTAAAA	59.631	GCGAAAATCGGGTCTTTCTA	59.297	132	(CTTTTT)4	16845886	16845909
SWU21264		Chr12	D04	GCGGCAAATTGTAGCTCTG	59.581	AGAGCGTGACAGGTAAAGCA	58.677	195	(ATA)10	19191429	19191458
SWU21331		Chr12	D04	GGCCAAACTAGCCACAAAAC	59.615	TCTGCCGAAAGAGAAAGAGG	59.688	103	(TCT)6	23596636	23596653
SWU21351		Chr12	D04	GAATTACTCCCTGGACTGCC	58.595	AAGCACTTGAACCAGCATGT	58.371	200	(AAG)7	24493935	24493955
SWU21354		Chr12	D04	TGCCGAGAGGTATAGTCTTGAA	58.997	GCAAGCTTTGAACCCTACAA	58.027	187	(TTG)6	24576919	24576936
SWU21374		Chr12	D04	CCATGTTACACCGTGATTCTG	58.912	GGATGGCAGCTCAAGTAACA	58.877	167	(TCTAG)6	25844452	25844481
SWU21379		Chr12	D04	TCAGTCCTTTGAGGTAGTGAGA	56.645	GCTGTCTCGCCCTATCAATTA	59.333	199	(TAT)8	26087792	26087815
SWU21402		Chr12	D04	AATCCGATTGGGAGGTGAG	59.871	GAAGAATGGGAGGAGAGCTG	58.966	196	(AAG)8	27095659	27095682
SWU21470		Chr12	D04	AAAGCATCATCAGCCAGTTG	58.877	GATGCTCTCAAGGGATGGAT	59.046	166	(TAA)6	29604724	29604741
SWU21511		Chr12	D04	ACCCACCAACCTGTGAAAAT	59.162	AACCTCCACCTTGCTTCATC	59.141	108	(AT)14	30689495	30689522
SWU21545		Chr12	D04	GACACACTCACCACGTGACA	59.114	AACCAAACTTCGATCCAACC	58.886	183	(AAT)6	31489218	31489235
SWU21574		Chr12	D04	AAGATGAGCTGGAGAAAGGG	58.472	GCCACTTCGTAACAAAACGA	58.822	174	(TAAT)6	32359604	32359627
SWU21581		Chr12	D04	TGTTTTCCCCCGTCTCTATT	58.503	CAACACCGGAGAAGAAACTG	58.342	143	(AT)11	32478629	32478650
SWU21583		Chr12	D04	CGATCAAACGCTTATCCGTA	58.794	TCCCATTTCATCTCAAGCAG	58.797	123	(AATT)4	32494644	32494659
SWU21584		Chr12	D04	TGCTCAAGAGAAGCTGAACA	57.406	AGTAGATTCCGCGTACCCC	59.02	176	(TTC)6	32507785	32507802
SWU21590		Chr12	D04	CCAAGTTTCCTTCTTGCCTT	58.435	CTCATGTCATGGTATGGGAGA	58.373	187	(AT)10	32684810	32684829
SWU21608		Chr12	D04	AACTCCTTCAACGTCGTCAT	57.225	GTGAAGGATACAGGACTTATGG	55.363	200	(TA)9	33132328	33132345
SWU21616		Chr12	D04	TACTGCAGCTGGAGGCTTTA	58.822	CCACCCTTCTTTGACCAACT	59.037	136	(ATGT)5	33360705	33360724
SWU21618		Chr12	D04	TGACATTTGGGAGTTGTGCT	59.139	TTGAGAGGGATTGGAGATGT	57.063	151	(AT)17	33382015	33382048
SWU21620		Chr12/Chr12	D04	CGGAGTGGGGCTACTTCTAT	58.293	CAACCCGGGTACGTCTTATT	58.834	178	(AAATT)4	33435421	33435440
SWU21626		Chr12	D04	TCCAGCTTCCTATGGACAAA	58.298	AAAGGAATTCTGGGTGATGG	58.836	121	(CTTT)7	33525117	33525144
SWU21646		Chr12	D04	GCATGTTGATAGGTCGGTTG	59.002	GGAAGAAATGAGGTTGGGAA	58.956	192	(TC)16	34088564	34088595
SWU21669		Chr12	D04	GATCAACAGATTAGGGGCAA	57.61	CACTCAAGCCTGACTCCAAC	58.435	188	(AC)10	34474186	34474205
SWU21716		Chr13	D13	TCCTCATTGAGCTGCTTCTT	57.766	CCCATCAAACCACATCACAT	59.063	197	(TA)12	220558	220581
SWU21728		Chr13	D13	AGGAAAAAGATGGTTGTCGG	59.028	AAAAGGGGTGACGAAGCAC	60.104	137	(TAA)12	668606	668641
SWU21733		Chr13	D13	GTCGGTGGGTTTCATCAGTA	58.415	CATAAACCCCCACTTCCACT	58.764	150	(TA)13	727309	727334
SWU21735		Chr13	D13	CTCTTCCAATCCCCTCAAAA	59.097	GAGAGGCGAAGTTTGGAGAC	59.018	153	(CTACTC)4	739397	739420
SWU21746		Chr13	D13	AAATAACACCCCCGAGACAG	58.909	GGATTTTTATGGACACCTGC	56.998	187	(TA)16	1180160	1180191
SWU21748		Chr13	D13	TGGCATTAAACTCTCTCCCA	58.298	CTGCTTTGTGTGCTTGCTTT	59.269	137	(GAAA)5	1262752	1262771
SWU21749		Chr13	D13	AACTGTGGCCTAACTGGACC	59.065	ATGGCAGAGAGGAGATTTGG	59.239	162	(TTCTC)4	1263152	1263171
SWU21760		Chr13	D13	GCTGAGGATGGGGCTTATAG	58.765	CGTCTGGTAGACGCATGATT	58.751	134	(GAT)7	1768784	1768804
SWU21763		Chr13	D13	TTGCATTCGTCATAACACCC	59.4	AGCTGATGGCATGATGATCT	58.201	160	(TAA)16	1864108	1864155
SWU21769		Chr13	D13	TCCTGTAGTTGGTGAAGTTCG	57.871	CCTGTAATGGCCTATGTTATCC	57.549	196	(AT)15	2187524	2187553
SWU21785		Chr13	D13	GCAGCCTTGTTGAAGCTTTT	59.637	TTGGATGTTGAAGGAGTGGT	57.971	181	(CATA)13	2749899	2749950
SWU21788		Chr13	D13	ACGTGAGGTATGACAAGCGA	59.318	ACCATCTCTCTCACTCCGCT	59.004	160	(GAA)13	2809831	2809869
SWU21810		Chr13	D13	CCATGTGGTGATGCCTACTC	58.96	GAGGTCCTTAGTCACTCGTGC	58.957	115	(TA)11	3842488	3842509
SWU21811		Chr13	D13	TGGAAAGAGTAGGCGAAACA	58.501	AACGATGAAAGAAGGAGCGT	58.936	198	(TTTA)5	3865326	3865345
SWU21822		Chr13	D13	CCCAACATTTAACGTCTCCA	58.475	CCATCCTGAGAGGGTATGCT	59.116	135	(AAT)15	4245280	4245324
SWU21825		Chr13	D13	GCTTTCCATGTCAGAGTTTACG	58.906	CATCAACTGAGGCCCCTACT	59.162	189	(TATACA)4	4386116	4386139
SWU21852		Chr13	D13	TGTTGGAAGCCATAGCTGAG	59.024	CCATGAAATGACCCATTCAC	58.617	196	(CAT)7	6702401	6702421
SWU21870		Chr13	D13	TTGATCACACGCTACCAACC	59.572	GGCTCCAATGGGAAATCTTA	58.974	170	(TA)10	8038373	8038392
SWU21876		Chr13	D13	TTCTTTAGATGAGCGTGCCA	59.566	TGGGAAACAGGTTAGAATCTCC	59.46	195	(ATG)12	8428624	8428659
SWU21880		Chr13	D13	AGCTATGGTGGACCATCTGTAA	58.604	AACTAAAGCGCGGCAACTT	60.032	193	(ATG)11	8716854	8716886
SWU21903		Chr13	D13	TTGCTGTTCTGCACATCTCA	59.113	GTAGCTTAGCTTTGGGGTGG	58.858	188	(TGCATT)4	10571955	10571978
SWU21904		Chr13	D13	TGGACTTGGAAGAAATGGTG	58.541	GCTGATAGCTACATGAAGGGG	58.825	186	(TCCTT)4	10642428	10642447
SWU21919		Chr13	D13	CACGTGTGGCACTTCCTTT	59.736	GGCCAGGAACAGGAATGTAT	58.864	175	(AAGA)6	11518370	11518393
SWU21921		Chr13	D13	TTGGTTGAAGAGAGAGAGTCAC	56.19	ATGGAACCAAGAAAGGCAAG	59.17	172	(TTCTC)8	11558406	11558445
SWU21937		Chr13	D13	ACGTGGCATATTCACTCGAT	58.047	ATCTCTTTTCATTCGCGAGG	59.41	164	(CT)10	13560436	13560455
SWU21966		Chr13	D13	GGTACAACATGCCTTTCACG	59.05	GATACCCCCAAACCCTTTTT	59.046	123	(ATTAT)6	16195320	16195349
SWU21971		Chr13	D13	AGTGCTGAACTCTTTCCGGT	58.943	CAAGCTCGCATAGGATCGTC	60.905	169	(ATA)17	17264417	17264467
SWU21979		Chr13	D13	AAGAAGTGGTACAAGGGCAA	57.331	GAAGGGTGCGACATCATTAG	58.173	184	(TA)18	17519435	17519470
SWU21995		Chr13	D13	CCACGGTGGAAACTCATCTA	58.569	GATGCTGCTGGTTTGTTTGT	58.777	125	(AAG)7	19377781	19377801
SWU22022		Chr13	D13	GTGTTGTGAAAGGGCATTGT	58.47	GGTCAAGTACCACCGTTTCA	58.469	153	(TTTA)7	22964679	22964706
SWU22028		Chr13	D13	CATTTCTGTGACTGTGCGTG	58.868	CAGGATTGACTTAACCGCCT	59.195	178	(TTGGG)4	23380707	23380726
SWU22040		Chr13	D13	GGATTTTGTCGTAGTTGGGG	59.288	CGGAGGAACGAAATGAAGAT	59.126	103	(CACCTC)4	24293706	24293729
SWU22052		Chr13	D13	AACACTCTCATGCTCCACCT	57.279	ACCACCCAATCAAAGCCTTA	59.429	200	(ATA)10	26563690	26563719
SWU22055		Chr13	D13	ACCTGGGTTACATCCTCAGC	59.018	TTTGCTGCAACAAGAAGAGC	59.347	140	(TCT)10	27394206	27394235
SWU22057		Chr13	D13	AAGGGCTCACGAGATTTTTG	59.312	TCCCTCTACAACTCAATACACC	55.838	195	(TTTTTC)5	27524283	27524312
SWU22074		Chr13	D13	GCCTAAACAACCCCTATGGA	58.903	GGTTTAGGGTTTTGTGAGGG	58.41	159	(TAT)11	29046220	29046252
SWU22084		Chr13	D13	CCGAACTCAAGTGTTGGTGA	59.72	AGTAACCCAACACCCAAACG	59.751	191	(TGTATA)4	29746450	29746473
SWU22087		Chr13	D13	ACATCACCCTGTTTCTGATG	55.86	GCCATTTCACAAAGGAAACC	59.41	180	(T)39	30133747	30133785
SWU22098		Chr13	D13	GATTGTGTGAAGCAGATGGG	59.09	TCAGATATCATAACGGGGCA	58.943	130	(TGATA)4	31406247	31406266
SWU22099		Chr13	D13	CACCACCACTCTGTCCAAAC	58.992	TTGAAGGCAAGAGACAGAGC	58.315	106	(CTC)8	31410379	31410402
SWU22101		Chr13	D13	TGAAAAGCCTCCTCTCTCTT	55.906	GGGCTTGTCAAAGGCTTAAA	59.338	164	(TA)10	31777341	31777360
SWU22108		Chr13	D13	TCGGACAGGTGTTAGCATTT	58.228	AGACGGAGATGGAAAAGACG	59.284	153	(AT)14	32619788	32619815
SWU22128		Chr13	D13	GCGTGAGTGGAGGTGAGTAT	57.738	CATGCATGCTTACCAGTCATC	59.167	200	(TA)15	33841758	33841787
SWU22142		Chr13	D13	GCATAGGAGAGTTCTAGAGCGTA	57.17	TTCTCCTCACTCACGTTGGA	59.388	187	(TTAA)5	35162471	35162490
SWU22150		Chr13	D13	TGCCCTTATACCTCCATGTT	57.032	ATAGCTTTGTTCAAACCCGC	59.229	179	(AT)12	35497417	35497440
SWU22163		Chr13	D13	TCAGAATGTATCGGCCATGT	58.953	TGGTGAGAGGAAGATCAAAGAC	58.377	158	(AAAC)5	36511547	36511566
SWU22169		Chr13	D13	CGCCTTCTTTCACTCTCACA	59.161	GAAGAAAGCCTCTTCTGGCA	59.694	117	(CTC)7	36791210	36791230
SWU22171		Chr13	D13	GGCTTGTTTGGACCTTGTTT	59.077	GCCTCTCAGATAGGTACCGC	58.914	177	(A)20	36812872	36812891
SWU22176		Chr13	D13	TCTCCTCCCTCAAAACAACC	59.112	TTATCCCCACACACCAACAG	59.262	143	(ACCTC)6	37331403	37331432
SWU22197		Chr13	D13	CTTGGGTATTGGGTCGATTC	59.244	GCGGACTAGGGTTTTGAAGA	59.312	159	(TTC)9	39489794	39489820
SWU22205		Chr13	D13	AGGGGAAAGATTCCGAGACT	59.139	GCAATGTTATTCGTTCAGCC	58.241	147	(T)21	39869625	39869645
SWU22215		Chr13	D13	GATGTAACTTTGCGCTTGGA	58.92	GATGCCATCCATGTCTGAAT	58.303	143	(AT)13	40561289	40561314
SWU22221		Chr13	D13	AGATTACAAGCCAAATCCCC	57.992	GCCCCTATCAATGAGGAGAA	59.08	124	(TCA)8-(CAT)9	40835098	40835121	40835123	40835149
SWU22226		Chr13	D13	GTCTGGATTTTTGGTTTCGG	59.406	TCCAATTCTAACACCCCTCC	58.836	112	(CCCCT)4	41117186	41117205
SWU22230		Chr13	D13	GAAAGAGAAACCCCTTCTCG	57.975	TAACCCTTCCGTTAACCGTC	58.949	197	(GA)14	41403544	41403571
SWU22245		Chr13	D13	CCAAATCCACACATACCACA	57.642	TTAGGTTCAGGCTCGGTTTT	58.834	187	(AT)15	42165753	42165782
SWU22290		Chr13	D13	CTTTTGAAACCCTAAGGCCC	59.939	GAAGCGACATAAGGATGAAG	55.04	175	(TATAA)5	45776895	45776919
SWU22296		Chr13	D13	GGCAATTGTAAAGGAAGGCT	58.328	TGACAGCAATGTAGCGTTGA	59.021	133	(A)20	46136601	46136620
SWU22319		Chr13	D13	GCCTAAATAATCCTGTTCCC	55.339	CCCAGTCGTAATACTCGAAA	55.425	200	(TA)13	47051550	47051575
SWU22323		Chr13	D13	GCAAAAATCTATGCAGCGTG	59.472	TTTGTCTGCTGCAGGTTCTC	59.165	196	(AG)17	47353533	47353566
SWU22351		Chr13	D13	CTTGGATTTGGCACATAACG	59.037	GCACCTCCACCACCTATGTT	59.851	164	(GAG)7	48746536	48746556
SWU22376		Chr13	D13	GGAGACAAACAAGCATGCAC	59.297	GCAGCCTTATTTGATTGCTG	58.533	170	(CT)25	49567693	49567742
SWU22383		Chr13	D13	GCATGCTGGCATAATCTGTT	58.752	CTCCTTAGAGTGGACACAATCA	56.928	179	(TGT)7	49996199	49996219
SWU22404		Chr13	D13	ATACTGATCTCGACCGGAGC	59.268	CTGCTTTCGCACGAATCTTA	59.206	121	(AT)14	51418729	51418756
SWU22416		Chr13	D13	ATGATCTCAACACCCAGTCG	58.511	GGAGGAAGCTGCCCTAAAGT	59.848	188	(AACCC)5	51964035	51964059
SWU22419		Chr13	D13	CTGTGGAAGCTTGGAGTCAG	58.593	CAGTCAACCAACACGGTTTC	59.034	157	(CATATA)6	52038422	52038457
SWU22448		Chr13	D13	CATCTATTGGTGGAGGAGTCT	55.757	AGGACTTTGCCTTAATGCCT	57.956	146	(AAATA)4	54039150	54039169
SWU22457		Chr13	D13	AGGGTTGCAATGCCTATACA	58.12	GCCATCAAGTCCCTCACTTC	59.661	186	(CA)12	54545190	54545213
SWU22460		Chr13	D13	TCCTCCATTCAACCTCTTCC	59.065	ATGGCTCTGTCCATCAACAC	58.512	192	(TACA)15	54675617	54675676
SWU22465		Chr13	D13	TGGTATTGGAATGACACCTG	56.788	ATGAGATCTGTCGGCCTTTT	58.743	157	(AAATAA)4	54832854	54832877
SWU22476		Chr13	D13	ACCAGGGACTTGTTGTCCTC	59	GGACACGTGGCATAAATAACG	60.258	197	(TTTTTA)4	55348948	55348971
SWU22497		Chr13	D13	GTCGTGGTGTTTTGTGAAGG	59.034	ATTATGCTTCCTCCGACGAC	59.154	161	(AGG)7	56251563	56251583
SWU22524		Chr13	D13	CAGTCCATGCGATAATTCCA	59.499	GATGTGAGGTAGGCAATCTTCT	57.429	195	(TA)10	57018263	57018282
SWU22541		Chr13	D13	AGTGATGATGAGCGCTTTGA	59.552	TCATTTCCACCGTACCTTCA	58.973	189	(AT)10	57693152	57693171
SWU22548		Chr13	D13	ACAATTCGATTCAACCCGTC	59.797	AGGGCCATAGGTTAAGGATG	58.02	196	(AG)11	57984671	57984692
