# Supplementary material for: SSR-Linkage map of interspecific populations derived from Gossypium trilobum and Gossypium thurberi and determination of genes harbored within the segregating distortion regions
Source: PLoS One. 2018 Nov 12;13(11):e0207271. doi: 10.1371/journal.pone.0207271 (PMC6231669; doi:10.1371/journal.pone.0207271)
Supplement: S3 Table — The male plant G. trilobum, the female plant G. thurberi and the heterozygous F2 progenies were scored as A, B, and H respectively. The missing data was designated as‘-’.Multi-allelic markers were named separately by primer name followed by the letters a, b, c, and d as a suffix. (XLSX) [file pone.0207271.s003.xlsx]

## Sheet: Sheet1
Table S3: SWUmarkers and their allele scores, A:
	The F2 progeneies
primer name	F2_P1	F2_P2	F2_P3	F2_P4	F2_P5	F2_P6	F2_P7	F2_P8	F2_P9	F2_P10	F2_P11	F2_P12	F2_P13	F2_P14	F2_P15	F2_P16	F2_P17	F2_P18	F2_P19	F2_P20	F2_P21	F2_P22	F2_P23	F2_P24	F2_P25	F2_P26	F2_P27	F2_P28	F2_P29	F2_P30	F2_P31	F2_P32	F2_P33	F2_P34	F2_P35	F2_P36	F2_P37	F2_P38	F2_P39	F2_P40	F2_P41	F2_P42	F2_P43	F2_P44	F2_P45	F2_P46	F2_P47	F2_P48	F2_P49
swu10014	A	B	B	H	H	H	H	H	H	A	H	A	H	H	B	H	B	H	B	A	B	A	A	H	H	H	B	B	A	H	A	H	H	A	H	H	H	H	A	A	H	A	A	H	B	H	A	H	H
swu10022	B	A	A	H	H	H	A	H	H	A	H	A	H	H	B	H	B	H	B	A	B	A	A	H	H	H	B	B	A	H	A	H	H	A	H	H	H	H	A	A	H	A	A	H	B	H	A	H	A
swu10064	B	A	A	H	A	H	A	H	H	A	H	A	B	H	B	H	B	H	B	A	A	A	B	H	H	H	H	B	A	H	H	B	A	H	H	H	H	H	A	H	H	A	H	A	H	H	H	H	H
swu10076	B	A	A	H	A	H	A	H	H	A	H	A	H	H	B	H	B	H	B	A	A	A	B	H	H	H	H	B	A	H	H	B	A	H	H	H	H	H	A	-	H	A	H	A	H	H	H	H	H
swu10125	H	H	H	A	A	H	H	H	A	A	B	A	H	H	H	B	B	H	B	A	A	A	B	H	H	H	H	B	A	B	H	B	A	H	H	H	H	H	A	H	H	A	H	A	H	H	H	H	H
swu10135a	H	H	A	A	A	H	H	H	H	A	H	H	H	H	-	B	B	H	B	A	A	A	B	H	H	A	H	B	A	B	H	-	A	-	H	H	H	H	A	H	H	-	H	A	A	H	H	H	H
swu10135b	A	C	C	C	C	C	C	C	C	A	C	A	C	C	-	C	C	A	C	C	C	C	C	C	A	C	C	A	A	A	C	-	C	-	C	A	A	C	A	C	C	-	C	A	C	C	C	C	C
swu10141	H	H	A	A	A	H	H	H	A	A	H	H	H	H	B	B	B	H	B	A	A	A	B	H	H	A	H	B	A	B	H	B	A	H	H	H	H	H	A	H	H	A	H	A	A	H	H	H	H
swu10025a	B	A	A	H	H	H	A	H	H	A	H	A	H	H	B	H	B	H	B	A	H	A	B	H	H	H	B	B	A	H	A	H	H	A	H	H	H	H	A	A	H	A	A	H	B	H	A	H	A
swu10025b	B	A	A	H	H	H	A	H	H	A	H	A	H	H	B	H	B	H	B	A	H	A	B	H	H	H	B	B	A	H	A	H	H	A	H	H	H	H	A	A	H	A	A	H	B	H	A	H	A
swu10144	H	H	A	A	A	H	H	H	A	A	H	H	H	H	B	B	B	H	B	A	A	A	B	H	H	A	H	B	A	B	H	B	A	H	H	H	H	H	A	H	H	A	H	A	A	H	H	H	H
swu10166	H	H	A	A	A	H	H	H	A	A	H	H	H	H	B	B	B	A	B	A	A	A	B	H	H	A	H	B	A	B	H	A	B	H	H	H	H	H	A	B	B	A	H	A	A	A	H	H	H
swu10170	H	H	A	A	A	H	H	H	A	A	H	H	H	H	B	B	B	A	B	H	H	H	B	H	H	A	H	B	A	B	B	B	A	B	H	H	H	H	A	B	B	A	H	A	A	A	H	H	H
swu10177	H	H	A	A	A	H	H	H	A	A	H	H	H	H	B	B	B	A	B	A	A	A	B	H	H	A	A	B	A	B	H	B	A	H	H	H	H	H	A	B	B	A	H	A	A	A	H	H	H
swu10181	H	H	A	A	A	H	H	H	A	A	H	H	H	H	B	B	B	A	B	A	A	A	B	H	H	A	A	B	A	B	H	B	A	H	H	H	H	H	A	B	B	A	H	A	A	A	H	H	H
swu10212	A	H	A	A	A	H	H	H	A	A	H	H	H	H	B	B	B	A	B	H	A	A	B	H	H	A	A	B	H	B	H	B	A	H	H	H	H	H	A	B	B	A	H	A	A	A	H	H	H
swu10219	A	H	A	A	A	H	H	H	A	A	H	H	H	H	B	B	B	A	B	H	A	A	B	H	H	A	A	B	H	B	H	B	A	H	H	H	H	H	A	B	B	A	H	A	A	A	H	H	H
swu10233	A	H	A	A	A	H	H	H	A	A	H	H	H	H	B	B	B	A	B	H	A	A	B	H	H	A	A	B	H	B	H	B	A	H	H	H	H	H	A	B	B	A	H	A	A	A	H	H	H
swu10226	A	H	A	A	A	H	H	H	A	A	H	H	H	H	B	B	B	A	B	H	A	A	B	H	H	A	A	B	H	B	H	B	A	H	H	H	H	H	A	B	B	A	H	A	A	A	H	H	H
swu10235	A	C	A	A	A	C	C	C	A	A	C	C	C	C	C	C	C	A	C	C	A	A	C	C	C	A	A	C	C	C	C	C	A	C	C	C	C	C	A	C	C	A	C	A	A	A	C	C	C
swu10237	A	H	H	A	H	H	H	H	A	A	H	H	H	H	H	H	B	A	B	H	A	A	H	H	H	A	A	B	H	H	H	B	A	H	H	H	H	H	A	H	H	A	H	A	A	A	H	H	H
swu10316	C	C	C	A	C	C	A	A	A	C	C	C	A	C	C	C	A	C	C	C	C	C	A	A	C	C	C	A	A	C	C	A	C	A	C	C	A	C	C	C	C	A	A	A	A	A	C	C	C
swu10320	A	H	A	A	A	H	H	A	A	A	H	H	H	H	B	B	B	A	B	H	A	A	H	H	H	A	A	B	H	B	H	B	A	H	H	H	H	H	A	B	B	A	H	A	A	A	B	H	H
swu10321	A	H	A	A	A	H	H	A	A	A	H	H	H	H	B	B	B	A	B	H	A	A	H	H	H	A	A	B	H	B	H	B	A	H	H	H	H	H	A	B	B	A	H	A	A	A	B	H	H
swu10441	A	H	A	A	A	H	H	A	A	H	H	H	H	H	B	B	B	A	H	H	A	A	H	A	H	A	A	H	H	B	H	B	A	H	H	H	H	H	A	B	B	A	H	A	A	A	B	H	H
swu10330a	D	B	D	D	D	D	D	D	D	D	D	B	D	D	B	B	B	D	B	D	D	D	B	B	B	D	B	B	B	B	D	B	D	D	D	D	D	D	D	B	B	D	D	D	D	B	B	D	D
swu10330b	A	C	C	C	C	C	C	C	C	C	A	C	C	C	C	C	C	C	C	C	C	A	C	C	A	C	C	C	A	C	C	C	A	C	C	A	C	C	A	C	A	C	A	C	A	C	A	A	A
swu10330c	A	C	A	A	A	C	C	A	A	A	C	C	C	C	C	C	C	A	C	C	A	A	C	C	C	A	A	C	C	C	C	C	A	C	C	C	C	C	A	C	C	A	C	A	A	A	C	C	C
swu10315	D	D	D	D	D	D	D	D	D	D	D	D	D	D	B	B	B	D	B	D	D	D	D	D	D	D	D	B	D	B	D	B	D	D	D	D	D	D	D	B	B	D	D	D	D	D	B	D	D
swu10451	A	B	A	A	A	H	H	A	A	H	H	H	H	H	B	B	B	A	H	H	A	A	H	A	H	A	A	H	H	B	H	B	A	H	H	H	H	H	A	B	B	A	H	A	A	A	B	H	H
swu10458a	A	C	A	A	A	C	C	A	A	C	C	C	C	C	C	C	C	A	C	C	A	A	C	A	C	A	A	C	C	C	C	C	A	C	C	C	C	C	A	C	C	A	C	A	A	A	C	C	C
swu10458b	D	B	D	D	D	D	D	D	D	D	D	D	D	D	B	B	B	D	D	D	D	D	D	D	D	D	D	D	D	B	D	B	D	D	D	D	D	D	D	B	B	D	D	D	D	D	B	D	D
swu10464	A	B	A	A	A	H	H	A	A	H	H	H	H	H	B	B	B	A	H	H	A	A	H	A	H	A	A	H	H	B	H	B	A	H	H	H	H	H	A	B	B	A	H	A	A	A	B	H	H
swu10470	A	B	A	A	A	H	H	A	A	H	H	H	H	H	B	B	B	A	H	H	A	H	H	A	H	A	A	H	H	B	H	B	H	H	H	H	H	H	H	B	B	A	H	A	A	A	B	H	H
swu10481	A	B	A	A	A	H	H	A	A	H	H	H	H	H	B	B	B	A	H	H	A	H	H	A	H	A	A	H	H	B	H	H	A	H	H	H	H	H	A	B	B	A	H	A	A	A	B	H	H
swu10484	A	B	A	A	A	H	H	A	A	H	H	H	H	H	B	B	B	A	H	H	-	H	H	A	H	A	A	H	H	B	H	B	A	H	H	H	H	H	A	B	B	A	H	A	A	A	B	H	H
swu10488	A	B	A	A	A	H	H	A	A	H	H	H	H	H	B	B	B	A	H	H	A	H	H	A	H	A	A	H	H	B	H	B	-	H	H	H	H	H	A	B	B	A	H	A	A	A	B	H	H
swu10492	A	B	A	A	A	H	H	A	A	H	H	H	H	H	B	B	B	A	H	H	A	H	H	A	H	A	A	H	H	H	H	B	A	H	H	H	H	H	A	B	B	A	H	A	A	A	B	H	H
swu10498	A	B	A	A	A	H	H	A	A	H	H	H	H	H	B	B	B	A	H	H	A	H	H	A	H	A	A	H	H	B	H	B	A	H	H	H	H	H	A	B	B	A	H	A	A	A	B	H	H
swu10515	H	H	B	A	A	A	B	H	A	H	B	H	H	B	A	H	B	B	B	B	H	H	A	A	B	H	H	A	A	H	H	A	A	A	A	A	B	B	H	A	A	B	A	A	H	B	H	H	B
swu10569	A	B	A	A	A	H	H	A	H	H	H	H	H	H	B	B	B	A	H	H	A	H	H	H	H	A	A	H	H	H	H	H	A	H	H	H	H	H	A	B	B	A	H	A	A	A	B	H	H
swu10590	A	B	A	A	A	H	H	A	H	H	H	H	H	H	B	B	B	A	H	H	A	H	H	H	H	A	A	H	H	H	H	H	A	H	H	H	H	H	A	B	B	A	H	A	A	A	B	H	H
swu10609	A	B	A	A	A	H	H	A	H	H	H	H	H	H	B	B	B	A	H	H	A	H	H	H	H	A	A	H	H	H	H	H	A	H	H	H	H	H	A	B	B	A	H	A	A	A	B	H	H
swu10622	D	B	D	D	D	D	D	D	D	D	D	D	D	D	B	B	B	D	D	D	D	D	D	D	D	D	D	D	D	D	D	D	D	D	D	D	D	D	D	B	B	D	D	D	D	D	B	D	D
swu10625	A	B	A	A	A	H	H	A	H	H	H	H	H	H	B	B	B	A	H	H	A	H	H	H	H	A	A	H	H	H	H	H	A	H	H	H	H	H	A	B	B	A	A	A	A	A	B	H	H
swu10640	A	B	A	A	A	H	H	A	H	H	H	H	H	H	B	B	B	A	H	H	A	H	H	H	H	A	A	H	H	H	H	H	A	H	H	H	H	H	A	B	B	A	H	A	A	A	B	H	H
swu10652	A	B	A	A	A	H	H	A	H	H	H	H	H	H	B	B	B	A	H	H	A	H	H	H	H	A	A	H	H	H	H	H	A	H	H	H	H	H	A	B	B	A	H	A	A	A	B	H	H
swu10657	A	C	A	A	A	C	A	A	C	C	C	C	C	C	C	C	C	A	C	C	A	C	C	C	C	A	A	C	C	C	C	C	A	C	C	C	C	C	A	C	C	A	C	A	C	A	C	C	C
swu10664	A	B	A	A	A	H	A	A	H	H	H	H	H	H	B	B	B	A	H	H	A	H	H	H	H	A	A	H	H	H	H	H	H	H	H	H	H	H	A	B	B	A	H	A	H	A	B	B	H
swu10680	A	B	A	A	A	H	A	A	H	H	H	H	H	H	B	B	B	A	H	H	A	H	H	H	-	A	A	H	H	H	H	H	A	H	H	H	H	H	A	B	B	A	H	A	H	A	B	H	H
swu10690	A	B	-	A	A	H	A	A	H	H	B	H	H	H	B	B	B	A	H	H	A	H	H	H	H	A	A	H	H	H	H	H	A	H	H	H	H	H	A	B	B	A	H	A	H	A	B	H	B
swu10694	A	B	A	A	A	H	A	A	H	H	B	H	H	H	B	B	B	A	H	H	A	H	H	H	H	A	A	H	H	H	H	H	A	H	H	H	H	H	A	B	B	A	H	A	H	A	B	H	B
swu10697	A	B	A	A	A	H	A	A	H	H	B	H	H	H	B	B	B	A	H	H	A	H	H	H	H	A	A	H	H	H	H	H	A	H	H	H	H	H	A	B	B	A	H	A	H	A	B	H	B
swu10705	A	B	A	A	A	B	A	A	H	H	H	A	A	A	B	B	B	A	H	H	A	H	H	H	H	A	A	H	H	H	H	H	A	H	H	H	H	H	A	B	B	A	H	A	H	A	B	H	B
swu10706	B	B	B	B	B	B	B	B	B	D	D	B	B	B	D	D	B	B	D	B	B	B	B	D	B	B	D	D	B	B	B	B	D	D	B	D	B	D	B	D	B	B	B	D	D	B	D	B	B
swu10711	A	H	A	A	A	H	A	A	H	H	H	H	H	H	H	B	B	H	H	A	A	H	H	H	H	A	A	H	H	H	H	H	A	H	H	H	H	H	A	B	H	A	H	A	H	A	B	B	H
swu10718	A	H	A	H	H	B	A	B	H	B	B	B	A	A	A	B	B	B	H	H	A	H	H	H	B	A	B	B	B	B	H	B	B	H	B	B	B	H	H	H	B	B	B	A	B	A	B	H	A
swu10756	H	B	A	A	A	H	A	A	H	B	B	H	H	H	B	B	B	A	H	H	A	B	H	H	B	A	A	-	A	H	A	H	A	H	H	H	H	H	A	B	B	A	H	A	H	A	B	H	B
swu10764	H	B	A	A	A	H	A	A	H	B	B	H	H	B	B	B	A	H	H	H	A	B	H	A	B	A	H	H	H	H	A	B	A	B	H	A	H	H	A	B	H	A	H	A	H	A	B	H	B
swu10804	A	B	A	H	H	H	H	H	B	A	H	A	H	H	A	A	H	H	H	B	H	A	A	H	B	B	B	A	H	A	A	H	H	A	A	A	H	B	B	H	H	H	B	H	A	H	B	H	A
swu10761	H	B	A	A	A	H	A	A	H	B	B	H	H	B	B	B	B	A	H	H	A	B	H	H	B	A	A	H	A	H	A	H	A	H	H	H	H	H	A	B	B	A	H	A	H	B	H	H	H
swu10849	H	B	A	A	H	H	A	B	H	B	B	H	B	B	B	B	B	A	H	B	H	B	A	H	B	A	H	H	A	H	A	H	A	H	A	H	H	H	A	B	H	A	A	A	A	A	H	H	H
swu10867	H	H	A	A	H	H	A	B	H	B	B	H	B	B	B	B	B	A	H	H	H	B	H	H	B	A	H	H	A	H	A	H	A	H	A	H	H	H	A	B	H	A	A	A	A	A	H	H	A
swu10889	B	H	A	A	H	H	A	B	H	B	B	H	B	B	B	B	B	A	H	H	H	B	H	H	B	A	H	H	A	A	A	A	A	H	A	H	H	H	A	B	H	A	H	A	A	A	H	H	H
swu10894	B	H	H	A	H	H	A	B	H	B	B	H	B	B	B	B	B	A	H	H	H	B	H	H	B	A	H	H	A	A	A	A	A	H	A	H	H	H	A	B	H	A	H	A	A	A	H	H	H
swu10919	A	A	A	H	A	A	B	H	H	B	H	H	H	B	B	H	H	H	B	H	H	H	H	A	H	A	H	H	H	A	A	B	H	H	B	B	A	H	H	H	H	H	A	H	H	B	B	A	H
swu10938	A	A	A	H	A	A	B	A	H	B	H	H	H	B	B	H	H	H	B	H	H	H	H	A	H	A	H	H	H	A	A	B	H	H	B	B	A	H	H	H	H	A	A	H	A	B	B	A	H
swu10943	A	H	A	A	A	A	B	A	H	B	H	H	H	B	B	H	H	H	B	H	H	H	H	A	A	H	H	H	H	A	A	B	H	H	B	B	A	H	H	B	H	H	A	H	H	B	B	A	H
swu11033	D	B	B	D	D	D	B	D	D	-	B	D	D	B	D	D	B	B	-	B	D	D	B	D	B	D	D	D	D	D	D	D	D	D	D	D	B	B	B	D	D	B	D	-	D	D	D	B	B
swu11079	A	H	H	A	A	H	H	A	H	B	A	H	H	B	B	B	B	H	H	H	B	H	A	A	A	H	H	H	H	B	A	H	B	A	B	B	A	H	B	B	B	H	H	H	H	B	B	A	H
swu11099	A	H	H	A	H	H	H	A	H	B	A	H	H	B	B	B	B	H	H	H	B	H	A	A	A	H	H	H	H	B	A	H	B	A	B	B	-	H	B	B	B	H	H	H	H	B	A	A	H
swu11160	A	H	H	A	H	H	H	A	H	B	A	H	H	B	H	H	B	H	A	H	B	H	A	A	A	B	H	H	H	B	A	H	B	A	B	B	A	H	B	B	B	H	H	H	H	B	B	A	H
swu11174	A	H	H	A	H	H	H	A	H	B	A	H	H	B	H	H	H	H	A	H	H	H	A	A	A	B	H	H	H	B	A	H	H	A	B	B	A	H	H	B	H	H	A	H	H	B	B	A	H
swu11210	A	H	H	A	H	H	A	A	H	B	A	H	H	B	H	H	B	H	A	H	B	H	A	A	A	B	H	H	H	B	A	H	B	A	B	B	A	H	B	B	B	H	H	H	H	B	B	A	H
swu11279	A	H	H	A	H	H	A	A	B	B	A	H	H	B	H	H	B	H	A	H	B	H	A	A	A	B	H	H	H	B	A	H	B	A	B	B	A	H	B	B	B	H	H	H	H	B	B	A	H
swu11319	A	H	H	A	H	H	A	A	B	-	A	H	H	B	H	H	B	H	A	H	B	H	A	A	A	B	H	H	H	B	A	H	B	A	B	B	A	H	B	B	B	H	H	H	H	B	B	A	H
swu11342	A	H	H	A	H	H	A	A	B	B	A	H	H	B	H	H	B	H	A	H	B	H	A	A	A	B	H	H	H	B	A	H	B	A	B	B	A	H	B	B	B	H	H	H	H	B	B	A	H
swu11359	B	A	B	H	H	H	H	H	B	A	H	A	H	H	B	B	A	H	H	B	H	B	B	H	B	B	B	A	H	A	A	H	H	A	A	A	H	B	B	H	H	H	B	H	A	H	B	H	A
swu11385	H	H	A	A	H	H	H	H	B	B	H	H	H	H	A	H	H	B	A	B	H	A	H	A	A	B	H	H	-	B	B	H	B	H	H	A	H	H	A	H	B	H	A	A	B	A	A	A	B
swu11408	C	C	A	C	C	C	C	A	C	C	C	A	A	C	C	C	C	C	C	C	C	C	C	C	C	C	C	C	C	C	C	A	C	C	C	C	A	C	C	A	C	C	A	C	C	C	C	A	C
swu11462	A	H	H	A	H	H	A	A	B	B	-	-	H	B	H	H	B	H	A	H	B	H	B	B	B	A	H	H	-	-	A	H	B	-	-	-	B	H	A	A	A	H	H	-	H	B	B	A	H
swu11492	A	H	H	A	H	H	A	A	B	B	A	H	H	B	H	H	B	H	A	H	B	H	A	A	A	B	H	H	H	B	A	H	B	A	B	B	A	H	B	B	B	H	H	H	H	B	B	A	H
swu11559	A	H	H	A	H	H	A	A	B	B	A	H	H	B	H	H	B	H	A	H	B	B	A	A	A	B	H	H	H	B	A	H	B	A	B	B	-	-	B	B	B	H	H	H	H	B	B	A	H
swu11570	A	C	C	A	C	C	A	A	C	C	A	C	C	C	C	C	C	C	A	C	C	C	A	A	A	C	C	C	C	C	A	C	C	A	C	C	A	C	C	C	C	C	C	C	C	C	C	C	C
swu11614	A	H	H	A	H	H	A	A	B	B	A	H	H	B	H	H	B	H	A	H	B	H	A	A	A	B	H	H	H	B	A	A	B	A	B	B	A	H	B	B	B	H	H	H	H	B	B	A	H
swu11693	A	H	H	A	H	H	A	A	B	H	H	H	H	B	B	H	B	H	A	H	H	H	A	A	A	B	H	B	-	B	A	H	B	A	B	B	-	H	B	B	B	H	H	H	H	H	B	A	H
swu11702	A	H	H	A	H	H	A	A	B	B	H	H	H	B	B	H	B	H	A	H	H	H	A	A	A	B	H	B	H	H	A	H	B	A	B	B	A	H	B	B	B	H	H	H	H	H	B	A	H
swu11708	A	H	-	A	H	B	A	A	B	B	H	H	H	B	B	H	B	H	A	H	H	H	A	A	A	B	H	B	H	B	A	H	B	A	B	B	A	A	H	-	B	H	H	H	H	H	B	A	-
swu11710	A	H	-	A	H	B	A	A	B	B	H	H	H	B	B	H	B	H	A	H	H	H	A	A	A	B	H	B	H	B	A	H	B	A	B	B	A	A	H	B	B	H	H	H	H	H	B	A	H
swu11711	A	H	-	A	H	B	A	A	B	B	H	H	H	B	B	H	B	H	A	H	H	H	A	A	A	B	H	B	H	B	A	H	B	A	B	B	A	A	H	B	B	H	H	H	H	H	B	A	-
swu11720	H	H	H	A	H	B	A	A	B	B	H	H	H	B	B	H	B	B	A	H	H	H	A	A	A	H	H	B	H	B	A	H	B	A	B	B	A	A	A	B	B	H	H	H	H	H	B	A	H
swu11734	H	H	H	A	H	B	A	A	B	B	H	H	H	B	B	H	B	H	A	H	H	H	A	A	A	H	H	B	H	B	A	H	B	H	H	B	A	A	A	B	B	H	H	H	H	H	B	A	H
swu11808	H	H	H	A	A	B	H	B	H	H	H	-	A	H	B	A	H	H	A	H	H	H	A	H	B	H	H	H	B	B	H	H	B	H	H	H	H	A	A	H	A	B	B	H	A	H	H	H	H
swu11826	H	H	H	B	B	B	H	B	H	B	B	B	H	H	H	B	B	H	H	H	H	H	H	B	B	H	-	B	H	B	H	H	H	B	B	H	H	-	B	H	H	B	H	B	H	B	H	H	H
swu11928	H	H	A	H	H	A	H	B	B	H	B	A	H	H	H	A	H	B	H	H	H	H	A	H	H	H	-	H	H	A	B	B	H	H	A	H	H	H	H	B	B	H	H	A	H	H	A	A	H
swu11937	H	H	A	H	H	A	H	B	B	H	B	A	H	H	B	A	H	B	H	H	H	H	A	H	H	H	H	H	H	A	B	B	H	H	A	H	H	H	H	B	B	H	H	A	H	H	A	A	H
swu11961	H	H	A	H	H	A	H	B	B	H	B	A	H	H	B	A	H	B	H	H	H	H	A	H	H	H	H	H	H	A	B	H	H	H	A	H	H	H	H	B	B	H	H	A	H	H	A	A	H
swu11965	H	H	A	H	H	A	H	B	B	H	B	A	H	H	B	A	H	B	H	H	H	H	H	H	H	H	H	H	H	A	B	B	H	H	H	H	H	H	H	B	B	H	H	H	H	H	A	A	H
swu11966	H	H	A	H	H	A	H	B	B	H	B	A	H	H	B	A	H	B	H	H	H	H	A	H	H	H	H	H	H	A	B	H	H	H	A	H	H	-	H	B	B	H	H	A	H	H	A	A	H
swu12058	B	D	B	D	D	D	D	D	B	D	D	D	D	D	B	B	D	D	D	B	D	B	B	D	B	B	B	D	D	D	D	D	D	D	D	D	D	B	B	D	D	D	B	D	D	D	B	D	D
swu12102	H	H	H	H	H	H	H	H	B	B	H	H	A	H	H	A	H	B	H	B	H	B	H	H	H	B	H	H	H	H	B	H	B	H	H	B	H	H	B	H	B	H	H	H	B	H	B	H	B
swu12106	H	A	H	H	H	A	H	H	B	B	H	H	A	A	H	A	H	B	H	B	H	B	H	H	H	B	A	H	H	A	B	H	B	A	H	-	H	H	B	H	B	H	H	A	B	H	A	A	B
swu12135	C	A	C	A	C	C	C	C	C	A	C	C	A	C	C	C	C	C	A	C	A	A	C	C	C	C	C	C	C	C	C	C	A	A	C	C	C	C	C	C	C	A	C	C	C	C	C	C	C
swu12138	H	A	H	H	H	A	H	H	B	B	H	H	A	A	H	A	H	B	H	B	H	B	H	H	H	B	A	H	H	A	B	H	B	A	H	B	H	H	B	H	B	H	H	A	B	H	A	A	B
swu12141	H	A	H	H	H	A	H	H	B	B	H	H	A	A	H	A	H	B	H	B	H	B	H	H	H	B	A	H	H	A	B	H	B	A	H	B	H	H	B	H	B	H	H	A	B	H	A	B	B
swu12229a	A	C	C	A	C	C	A	A	C	C	A	C	C	C	C	C	C	C	A	C	C	C	A	A	A	C	C	C	C	C	A	C	C	A	C	C	-	C	C	C	C	C	C	C	C	C	C	A	C
swu12229b	C	A	C	C	C	A	C	C	C	C	C	C	A	A	C	A	C	C	C	C	C	C	C	C	C	C	A	C	C	A	C	C	C	A	C	C	C	C	C	C	C	C	C	A	C	C	A	A	C
swu12260a	C	C	C	A	A	A	C	C	A	C	C	C	C	C	C	C	C	C	C	C	C	C	C	A	C	C	C	C	A	C	C	C	A	-	A	A	C	C	C	C	A	C	A	-	C	C	C	C	C
swu12260b	C	C	C	C	C	C	A	C	C	C	C	C	C	C	C	C	C	A	C	C	C	C	C	C	A	C	C	A	C	C	C	A	C	-	C	C	C	C	A	C	C	A	C	-	C	A	A	C	C
swu12359	H	A	H	H	H	A	H	H	B	B	H	H	A	-	H	A	B	H	H	H	B	H	H	A	A	B	A	H	H	-	H	H	B	A	B	B	-	H	B	B	B	H	H	A	H	B	-	A	-
swu12366	H	A	H	H	H	A	H	H	B	B	H	H	A	A	H	A	H	B	H	B	H	B	H	H	H	B	A	H	H	A	B	H	B	A	H	B	H	H	B	H	B	H	H	A	B	H	A	A	-
swu12367	H	A	H	H	H	A	H	H	B	B	H	H	A	A	H	A	H	B	H	B	H	B	H	H	H	B	A	H	H	A	B	H	B	A	H	B	H	H	B	H	B	H	H	A	B	H	A	A	B
swu12382	H	A	H	H	H	A	H	H	B	B	H	H	A	A	H	A	H	B	H	B	H	B	H	H	H	B	A	H	H	A	B	H	B	A	H	B	H	H	B	H	B	H	H	A	B	H	A	A	B
swu12384	H	A	H	H	H	A	H	H	B	B	H	H	A	A	H	A	H	B	H	B	H	B	H	H	H	B	A	H	-	A	B	H	B	A	H	B	H	H	B	H	B	H	H	A	B	H	A	A	B
swu12386	H	A	H	H	H	A	H	H	B	B	H	H	A	A	H	A	H	B	H	B	H	B	H	H	H	B	A	H	H	A	B	H	B	A	H	B	H	H	B	H	B	H	H	A	B	H	A	A	B
swu12387	H	A	H	H	H	A	H	H	B	B	H	H	A	A	H	A	H	B	H	B	H	B	H	H	H	B	A	H	H	A	B	H	B	A	H	B	H	H	B	H	B	H	H	A	B	H	A	A	B
swu12390	H	H	H	A	A	A	B	H	A	H	B	H	H	H	A	H	B	B	B	B	H	B	B	A	B	H	H	H	A	H	H	H	A	A	H	A	H	H	H	H	A	H	A	A	H	H	H	H	A
swu12409	H	A	H	H	H	A	H	H	B	B	H	H	A	A	H	A	H	B	H	B	H	B	H	H	H	B	A	H	H	A	B	H	B	A	H	B	H	H	B	H	B	H	H	A	B	H	A	A	B
swu12482	C	A	C	C	C	C	C	C	C	A	C	A	A	C	C	C	C	C	C	C	C	C	C	C	C	C	C	A	C	A	A	C	C	A	A	A	C	C	C	C	C	C	C	A	A	C	C	C	A
swu12522	H	A	H	H	H	A	H	H	B	B	H	H	A	A	H	A	H	B	H	B	H	B	H	B	H	B	A	H	H	A	B	H	B	A	H	B	B	H	B	H	B	H	H	H	-	H	A	A	B
swu12529	H	A	H	H	H	A	H	H	B	B	H	H	A	A	H	A	H	B	H	B	H	B	H	B	H	B	A	H	H	A	B	H	B	A	H	B	B	H	B	H	B	H	A	A	B	H	A	A	B
swu12540	H	A	H	H	H	A	H	H	B	B	A	H	A	A	H	A	H	B	H	B	H	B	H	B	H	B	A	H	H	A	B	H	B	A	H	B	A	H	B	H	B	H	A	A	B	H	A	A	B
swu12541	C	A	C	C	C	A	C	C	C	C	A	C	A	A	C	A	C	C	C	A	C	C	C	C	C	C	A	A	C	A	C	C	C	A	C	C	C	-	C	C	C	C	A	A	C	C	A	A	C
swu12544	H	A	H	H	H	A	H	H	B	B	A	H	A	A	H	A	H	B	H	B	H	B	H	B	H	B	A	H	H	A	B	H	B	A	H	B	B	H	B	H	B	H	A	A	B	H	A	A	B
swu12571	H	A	H	H	H	A	H	H	B	B	A	H	A	A	-	A	H	B	H	B	H	B	H	B	H	B	A	H	H	A	B	A	B	A	H	B	B	H	B	H	B	H	A	A	B	H	A	A	B
swu12577	H	A	H	H	H	A	H	H	B	B	A	H	A	A	H	A	H	B	H	B	H	B	H	B	H	B	A	H	H	A	B	H	B	A	H	B	B	H	B	H	B	H	A	A	B	H	A	A	B
swu12579	D	D	D	D	D	D	D	D	D	D	B	D	D	D	D	D	D	D	D	D	D	D	D	B	D	D	D	B	B	D	D	D	D	D	D	D	D	D	D	D	D	D	D	D	B	D	B	D	D
swu12609	H	A	H	H	H	A	H	H	B	B	A	H	A	A	H	A	H	B	H	B	H	B	H	B	H	B	A	H	H	A	B	H	B	A	H	B	B	H	B	H	B	H	A	A	B	H	A	A	B
swu12611	H	A	H	H	H	A	H	H	B	B	A	H	A	A	H	A	H	B	A	B	H	B	H	B	H	B	A	H	H	A	B	H	B	A	H	B	B	H	B	H	B	H	A	A	B	H	A	A	B
swu12614	H	A	H	H	H	A	H	H	B	B	A	H	A	A	H	A	H	B	A	B	H	B	H	B	H	B	A	H	H	A	B	H	B	A	H	B	B	H	B	H	B	H	A	A	B	H	A	A	B
swu12620	H	A	H	H	H	A	H	H	B	B	A	H	A	A	H	A	H	B	A	B	H	B	H	B	H	B	A	H	H	A	B	H	B	A	H	B	B	H	B	H	B	H	A	A	B	H	A	A	B
swu12621	H	A	H	H	H	A	H	H	B	B	A	H	A	A	H	A	H	B	A	B	H	B	H	B	H	B	A	H	H	A	B	H	B	A	H	B	B	H	B	H	B	H	A	A	B	H	A	A	B
swu12641	H	A	H	H	B	A	H	H	B	B	A	H	A	A	H	A	H	B	A	B	H	B	H	B	H	B	A	H	H	A	B	H	B	A	H	B	B	H	B	H	B	H	A	A	B	H	A	A	B
swu12655	H	A	H	H	B	A	H	H	B	B	A	H	A	A	H	A	H	B	A	B	H	B	H	B	H	B	A	H	H	A	B	H	B	A	H	B	B	H	B	H	B	H	A	A	B	H	A	A	B
swu12690	H	A	H	H	B	A	H	H	B	B	A	H	A	A	H	A	H	B	A	B	H	B	H	B	H	B	A	H	H	A	B	H	B	A	H	B	B	H	B	H	B	H	A	A	B	H	A	A	B
swu12701	H	A	H	H	B	A	H	H	B	B	A	H	A	A	H	A	H	B	A	B	H	A	H	A	H	A	B	H	H	A	B	H	B	A	H	B	B	H	B	H	B	H	A	A	B	H	H	A	B
swu12720	H	A	H	H	B	A	H	H	B	B	A	H	A	A	H	A	H	B	A	B	H	B	H	B	H	B	A	B	H	A	B	H	B	A	H	B	B	H	B	H	B	H	A	A	B	H	H	A	B
swu12723	H	A	H	H	B	A	H	H	B	B	A	H	A	A	H	A	H	B	A	B	H	B	H	B	H	B	A	B	H	A	B	H	B	A	H	B	B	H	B	H	B	H	A	A	B	H	H	A	B
swu12726	B	B	H	A	B	H	A	A	A	H	B	B	A	B	H	H	H	H	H	H	H	H	A	A	B	H	H	A	A	H	H	A	H	A	H	H	H	H	B	B	B	A	A	A	A	A	B	B	B
swu12730	H	A	H	H	B	A	H	H	B	B	A	H	A	A	H	A	H	B	A	B	H	H	H	B	H	B	A	B	H	A	B	H	B	A	H	B	B	H	B	H	H	H	A	A	B	H	H	A	B
swu12731	H	A	H	H	B	A	H	H	B	-	A	H	A	A	H	A	A	B	A	B	H	H	H	B	H	B	A	B	H	A	B	H	B	-	H	B	B	H	B	H	H	H	A	A	B	H	H	A	B
swu12733	H	A	H	H	B	A	H	H	B	B	A	H	A	A	H	A	H	B	A	B	H	H	H	B	H	B	A	B	H	A	B	H	B	A	H	B	B	H	B	H	H	H	A	A	B	H	H	A	B
swu12734	D	D	D	D	D	D	D	D	B	B	D	D	D	B	D	D	B	D	D	D	D	D	D	D	D	B	B	B	D	B	D	D	B	D	D	B	D	D	B	B	B	D	D	D	D	D	B	D	D
swu12738	H	A	H	H	B	A	H	H	B	B	A	H	A	A	H	A	H	B	A	B	H	H	H	B	H	B	A	B	H	A	B	H	B	A	H	B	B	-	B	H	H	H	A	A	B	H	H	A	B
swu12796	H	A	H	H	B	A	H	A	B	B	H	H	H	A	B	H	H	B	A	B	H	H	H	B	H	B	A	H	H	A	B	H	B	A	H	B	B	H	B	H	H	H	A	A	B	H	H	H	B
swu12800	H	A	H	H	B	A	H	A	B	B	H	H	H	A	B	H	H	B	H	B	H	H	H	B	B	B	A	H	H	A	B	H	B	A	H	B	B	H	B	H	H	H	A	A	B	H	H	H	B
swu12801	H	A	H	H	B	A	H	A	B	B	H	H	H	A	B	H	H	B	H	B	H	H	H	B	B	B	A	H	H	A	B	H	B	A	H	B	B	H	B	H	H	H	A	A	B	H	H	H	B
swu12805	H	A	H	H	B	A	H	A	B	B	H	B	H	A	B	H	H	H	H	B	H	H	H	B	B	H	H	H	H	A	B	H	-	A	H	B	B	H	B	B	H	H	A	A	B	H	H	-	B
swu12808	H	A	H	H	B	A	H	A	B	B	H	B	H	A	B	H	H	H	H	B	H	H	H	B	B	B	A	H	H	A	B	H	B	A	H	B	B	-	B	B	H	H	A	A	B	H	H	H	B
swu12827	H	A	H	H	B	A	H	A	B	B	H	B	H	A	B	H	B	H	H	H	H	H	H	B	B	B	A	H	B	A	B	H	B	A	H	B	B	H	B	B	H	H	A	A	B	H	H	H	B
swu12830	H	A	H	H	B	A	H	A	B	B	H	B	H	A	B	H	B	H	H	H	H	H	H	B	B	B	A	H	B	A	B	H	B	A	H	B	B	H	B	B	H	H	A	A	B	H	H	H	B
swu12831	H	A	H	H	B	A	H	A	B	B	H	B	H	A	B	H	B	H	H	H	H	H	H	B	B	B	A	H	B	A	B	H	B	A	H	B	B	H	B	B	H	H	A	A	B	H	H	H	B
swu12839	H	A	H	H	B	A	H	A	B	B	H	B	H	A	B	H	B	H	H	H	H	H	H	B	B	B	A	H	B	A	B	H	B	A	H	B	B	-	B	B	H	H	A	A	B	H	H	H	B
swu12845	H	A	H	H	B	A	H	A	B	B	H	A	H	A	B	H	B	A	H	H	H	H	H	B	B	B	A	B	B	A	B	H	B	A	H	B	B	H	B	B	H	H	A	A	B	H	H	H	B
swu12853	H	A	H	H	B	A	H	A	B	B	H	B	H	A	H	H	B	A	H	H	H	H	H	B	B	B	A	H	B	A	B	H	B	A	H	B	B	H	B	B	H	H	A	A	B	H	H	H	B
swu12861	H	A	H	H	-	A	H	A	B	B	H	B	H	A	H	H	H	A	H	H	H	H	H	B	B	B	A	H	B	A	B	H	B	A	H	B	B	H	B	B	A	A	B	A	B	H	H	H	B
swu12864	H	A	-	H	B	A	H	A	B	B	H	B	H	A	H	H	H	A	H	H	-	H	H	B	B	B	A	H	B	A	B	H	B	A	H	B	B	H	B	B	H	H	A	A	B	H	H	H	B
swu13008	H	H	A	A	A	A	B	B	H	H	B	B	H	H	A	B	B	B	B	B	B	B	B	H	B	A	A	A	B	B	B	H	A	B	B	A	H	H	B	H	A	H	A	A	A	B	H	B	A
swu13013	H	H	A	A	A	A	B	B	H	H	B	B	H	H	A	B	B	B	B	B	B	B	B	H	B	A	A	A	B	B	B	H	A	B	B	A	H	H	B	H	A	H	A	A	A	B	H	B	A
swu13048	H	H	H	A	-	A	B	B	A	H	B	H	H	H	A	B	B	B	B	B	B	B	B	A	B	H	H	H	H	H	H	H	A	A	B	A	H	H	B	H	A	H	A	A	H	B	H	B	A
swu13082	H	H	H	A	A	A	B	H	A	H	B	H	H	H	A	H	B	B	B	B	H	B	B	A	B	H	H	H	A	H	H	H	A	A	H	A	H	H	H	H	A	H	A	A	H	B	H	H	A
swu13117	H	H	H	A	A	A	B	H	A	H	B	H	H	B	A	H	B	B	B	B	H	B	B	A	B	H	H	H	A	H	H	A	A	A	A	A	B	H	H	H	A	B	A	A	H	B	H	H	B
swu13129	-	H	H	A	A	A	B	H	A	H	B	H	H	B	A	H	B	B	B	B	H	B	B	A	B	H	H	H	A	H	H	A	A	A	A	A	B	B	H	H	A	B	A	A	H	B	H	H	B
swu13130	H	H	H	A	A	A	B	H	A	H	B	H	H	B	A	H	B	B	B	B	H	B	B	A	B	H	H	H	A	H	H	A	A	A	A	A	B	B	H	H	A	B	A	A	H	B	H	H	B
swu13133	H	H	H	A	A	A	B	H	A	H	B	H	H	B	A	H	B	B	B	B	H	B	B	A	B	H	H	H	A	H	H	A	A	A	A	A	B	B	H	H	A	B	A	A	H	B	H	H	B
swu13152	H	H	B	A	A	A	B	H	A	H	B	H	H	B	A	H	B	B	B	B	H	B	B	A	B	H	H	H	A	H	H	A	A	A	A	A	B	B	H	H	A	B	A	A	H	B	H	H	B
swu13159	H	H	B	A	A	A	B	H	A	H	B	H	H	B	A	H	B	B	B	B	H	B	B	A	B	H	H	H	A	H	H	A	A	A	A	A	B	B	H	A	A	B	A	A	H	B	H	H	B
swu13165	H	H	B	A	A	A	B	H	A	H	B	H	H	B	A	H	B	B	B	B	H	B	B	A	B	H	H	H	A	H	H	A	A	A	A	A	B	B	H	A	A	B	A	A	H	B	H	H	B
swu13217	H	H	B	A	H	A	B	H	A	H	B	H	H	B	A	H	B	B	H	B	H	H	B	A	B	H	H	H	A	H	H	A	A	A	A	A	B	B	H	A	A	B	A	A	H	H	H	H	B
swu13228	H	H	B	A	H	A	H	H	A	H	B	H	H	B	A	H	B	B	H	B	H	H	B	A	B	H	H	H	A	H	H	A	A	A	A	A	B	B	H	A	A	B	A	A	H	H	H	H	B
swu13238	H	H	B	A	H	A	H	H	A	H	B	A	H	B	A	H	B	B	H	B	H	A	B	A	B	H	H	H	A	H	H	A	A	A	A	A	B	B	H	A	A	B	A	A	H	H	H	H	B
swu13240	C	C	C	A	C	C	C	A	A	C	C	C	A	C	C	C	C	C	C	C	C	C	A	A	C	C	C	A	A	C	C	A	C	A	C	C	C	C	C	C	C	A	C	C	A	C	C	C	C
swu13251	H	B	-	A	B	A	H	H	A	H	B	H	H	B	A	H	B	B	H	B	H	A	B	A	B	H	H	H	A	H	H	A	A	A	A	A	B	B	H	A	A	B	A	A	H	H	H	H	B
swu13263	B	A	B	H	H	H	H	H	B	A	H	A	H	H	B	B	A	H	H	B	H	B	B	H	B	B	B	A	H	A	A	H	H	A	A	A	H	B	B	H	A	A	B	H	B	B	B	H	A
swu13264	H	H	B	A	H	A	H	H	A	H	B	H	H	B	A	H	B	B	H	B	H	A	B	A	B	H	H	H	A	H	H	A	A	A	A	A	B	B	H	A	A	B	A	A	H	H	H	H	B
swu13266	H	H	B	A	H	A	H	H	A	H	B	H	H	B	A	H	B	B	H	B	H	A	B	A	B	H	H	H	A	-	H	A	A	-	A	A	B	B	H	A	A	B	A	A	H	H	H	H	B
swu13274	H	H	B	A	H	A	H	H	A	H	B	H	H	B	A	H	B	B	H	B	H	A	B	A	B	H	H	H	A	H	H	A	A	A	A	A	B	B	H	A	A	B	A	A	H	H	H	H	B
swu13292	H	H	B	A	H	A	H	H	A	H	B	H	H	B	A	H	B	B	H	B	H	A	B	A	B	H	H	H	A	H	H	A	A	A	A	A	B	B	H	A	A	B	A	A	H	H	H	H	B
swu13293	H	H	B	A	H	A	H	H	A	H	B	H	H	B	A	H	B	B	H	B	H	A	B	A	B	H	H	H	A	H	H	A	A	A	A	A	B	B	H	A	A	B	A	A	H	H	H	H	B
swu13296	H	H	B	A	H	A	H	H	A	H	B	H	H	B	A	H	B	B	H	B	H	A	B	A	B	H	H	H	A	H	H	A	A	A	A	A	B	B	H	A	A	B	A	A	H	H	H	H	B
swu13297	H	H	B	A	H	A	H	H	A	H	B	H	H	B	A	H	B	B	H	B	H	A	B	A	B	H	H	H	A	H	H	A	A	A	A	A	B	B	H	A	A	B	A	A	H	H	H	H	B
swu13334	H	H	B	A	H	A	H	H	A	H	B	H	H	B	A	H	B	B	H	B	H	A	B	A	B	H	H	H	A	H	H	A	A	A	A	A	B	B	H	A	A	B	A	A	H	H	H	H	B
swu13348	H	H	B	A	H	A	H	H	A	H	B	H	H	B	A	H	B	B	H	B	H	A	B	A	B	H	H	H	A	H	H	A	A	A	A	A	B	B	H	A	A	B	A	A	H	H	H	H	B
swu13352	H	H	-	A	H	H	H	H	H	H	B	H	H	B	A	H	B	B	A	B	H	A	B	H	B	H	H	H	A	A	H	H	H	H	H	A	B	B	A	A	A	B	A	A	H	A	A	A	B
swu13369	H	H	B	A	H	A	H	H	A	H	B	H	H	B	A	H	B	B	H	B	H	A	B	A	B	H	H	H	A	H	H	A	A	A	A	A	B	B	H	A	A	B	A	A	H	H	H	H	B
swu13370	H	H	B	A	H	A	H	H	A	H	B	H	H	B	A	H	B	B	H	B	H	A	B	A	B	H	H	H	A	H	H	A	A	A	A	A	B	B	H	A	A	B	-	A	H	H	H	H	B
swu13375	H	H	B	A	H	A	H	H	A	H	B	H	H	B	A	H	B	B	H	B	H	A	B	A	B	H	H	H	A	H	H	A	A	A	A	A	B	B	H	A	A	B	A	A	H	H	H	H	B
swu13398	H	H	B	A	H	A	H	H	A	H	B	H	H	B	A	H	B	B	H	B	H	A	B	A	B	H	H	H	A	H	H	A	A	A	A	A	B	B	H	A	A	B	A	A	H	H	H	H	B
swu13412	H	H	B	A	H	A	H	H	A	H	B	H	H	B	A	H	B	B	H	B	H	A	B	A	B	H	H	H	A	H	H	A	A	A	A	A	B	B	H	A	A	B	A	A	H	H	H	H	B
swu13490	H	H	B	A	H	A	H	H	A	H	B	H	H	B	A	H	B	B	H	H	H	A	B	A	B	H	H	H	A	H	H	A	A	A	A	A	H	B	H	A	A	B	A	A	H	H	H	H	B
swu13493	H	H	B	A	H	A	H	H	A	H	B	H	H	B	A	H	B	B	H	H	H	A	B	A	B	H	H	H	A	H	H	A	A	A	A	A	H	B	H	A	A	B	A	A	H	H	H	H	B
swu13496	D	D	B	D	B	D	D	D	D	B	B	B	B	B	D	D	B	B	D	D	D	D	B	D	B	D	D	B	D	B	D	D	D	D	D	D	D	B	D	B	D	B	D	B	D	D	D	B	B
swu13502	D	D	B	D	D	D	B	D	D	D	B	D	D	B	D	D	B	B	B	B	D	D	B	D	B	D	D	D	D	D	D	D	D	D	D	D	B	B	D	D	D	B	D	D	D	B	D	D	B
swu13513	H	H	B	A	H	A	H	H	A	H	B	H	H	B	A	H	B	B	A	H	H	A	B	A	B	H	H	H	A	H	H	A	A	A	A	A	H	B	H	A	A	B	A	H	H	H	H	H	B
swu13520	H	H	B	A	H	A	H	H	A	H	B	H	H	B	A	H	B	B	A	H	H	A	B	A	B	H	H	H	A	H	H	A	A	A	A	A	H	B	H	A	A	B	A	H	H	H	H	H	B
swu13523	H	H	B	A	H	A	H	H	A	H	B	H	H	B	A	H	B	B	A	H	H	A	B	A	B	H	H	H	A	H	H	A	A	A	A	A	H	B	H	A	A	B	A	H	H	H	H	H	B
swu13544	H	H	B	A	H	A	H	H	A	H	B	H	H	H	A	H	B	B	A	H	H	A	B	A	B	H	H	H	A	H	H	A	A	A	A	A	H	B	H	A	A	B	A	H	H	H	A	H	B
swu13545	H	H	B	A	H	A	H	H	A	H	B	H	H	H	A	H	B	B	A	H	H	A	B	A	B	H	H	H	A	H	H	A	A	A	A	A	H	B	H	A	A	B	A	H	H	H	A	H	B
swu13554	H	H	B	A	H	A	H	H	A	H	B	H	H	H	A	H	B	B	A	H	H	A	B	A	B	H	H	H	A	H	H	A	A	A	A	A	H	B	H	A	A	B	A	H	H	H	A	H	B
swu13592	C	C	C	A	A	A	C	C	A	C	C	C	C	C	A	C	C	C	A	C	C	A	C	A	C	C	C	C	A	C	C	A	A	A	A	C	C	C	C	A	A	C	A	C	C	C	A	C	C
swu13597	H	H	B	A	H	A	H	H	A	H	B	B	H	H	H	H	B	B	A	H	H	A	B	A	B	H	H	H	A	H	H	A	A	A	A	H	H	B	H	A	A	B	A	H	H	H	A	H	B
swu13602	H	H	B	A	H	A	H	H	A	H	B	B	H	H	H	H	B	B	A	H	H	A	B	A	B	H	H	H	A	H	H	A	A	A	A	H	H	B	H	A	A	B	A	H	H	H	A	H	B
swu13610	C	C	C	A	C	A	C	C	A	C	C	C	C	C	C	C	C	C	A	C	C	A	C	A	C	C	C	C	A	C	C	A	A	A	A	C	C	C	C	A	A	C	A	C	C	C	A	C	C
swu13620	H	H	B	A	H	A	H	H	A	H	B	B	H	H	H	H	B	B	A	H	H	A	B	A	B	H	H	H	A	H	H	A	H	A	A	H	H	B	H	A	A	B	A	H	H	H	A	H	B
swu13622	H	H	B	A	H	A	H	H	A	H	B	B	H	H	H	H	B	B	A	H	H	A	B	A	B	H	H	H	A	H	H	A	H	A	A	H	H	B	H	A	A	B	A	H	H	H	A	H	B
swu13630	H	H	B	A	H	A	H	H	A	H	B	B	H	H	H	H	B	B	A	H	H	A	B	A	B	H	H	H	A	H	H	A	H	A	A	H	H	B	H	A	A	B	A	H	H	H	A	H	B
swu13631	H	H	B	A	H	A	H	H	A	H	B	B	H	H	H	H	B	B	A	H	H	A	B	A	B	H	H	H	A	H	H	A	H	A	A	H	H	B	H	A	A	B	A	H	H	H	A	H	B
swu13637	H	H	B	A	H	A	H	H	A	H	B	B	H	H	H	H	B	B	A	H	H	A	B	A	B	H	H	H	A	H	H	A	H	A	A	H	H	B	H	A	H	B	A	H	H	H	A	H	B
swu13644	C	C	C	A	C	C	A	A	A	C	C	C	A	C	C	C	C	C	C	C	C	C	A	A	C	C	C	A	A	C	C	A	C	C	C	C	C	C	C	C	C	A	A	A	A	A	C	C	C
swu13650	H	H	B	A	H	A	H	H	A	H	B	H	H	H	H	H	B	B	A	H	H	A	B	A	B	H	H	H	A	H	H	A	H	A	A	H	H	B	H	A	H	B	A	H	H	H	A	H	B
swu13667	H	H	B	A	H	A	H	H	A	H	B	H	H	H	H	H	B	B	A	H	H	A	B	A	B	H	H	H	-	H	H	A	H	A	A	H	H	B	H	A	H	B	A	H	H	H	A	H	B
swu13670	H	H	B	A	H	A	H	H	A	H	B	H	H	H	H	H	B	B	A	H	H	A	B	A	B	H	H	H	H	H	H	A	H	A	A	H	H	B	H	A	H	B	A	H	H	H	A	H	B
swu13671	H	H	B	A	H	A	H	H	A	H	B	H	H	H	H	H	B	B	A	H	H	A	B	A	B	H	H	H	H	H	H	A	H	A	A	H	H	B	H	A	H	B	A	H	H	H	A	H	B
swu13672	H	H	B	A	H	A	H	H	A	H	B	H	H	H	H	H	B	B	A	H	H	A	B	A	B	H	H	H	H	H	H	A	H	A	A	H	H	B	H	A	H	B	A	H	H	H	A	H	B
swu13720	H	A	B	A	H	A	H	H	A	H	B	H	H	H	H	H	B	B	A	H	H	A	B	A	B	H	H	H	H	H	H	A	H	A	A	H	H	B	H	A	H	B	A	H	H	H	A	H	B
swu13735	H	A	B	A	H	A	H	H	A	H	B	H	H	H	H	H	B	B	A	H	H	A	B	A	B	H	H	H	H	H	B	A	H	A	A	H	H	B	H	A	H	B	A	H	H	H	A	H	B
swu13760	H	A	B	A	H	A	H	H	A	H	B	H	H	H	H	H	B	B	A	H	H	A	B	A	B	H	B	H	H	H	B	H	H	A	A	H	H	B	H	A	H	-	A	H	H	H	A	H	B
swu13779	H	A	B	A	H	A	H	H	H	H	B	H	H	H	H	H	B	B	A	H	H	A	B	H	B	H	B	H	H	H	B	H	H	A	A	H	A	B	H	A	H	B	A	H	H	H	A	H	B
swu13781	H	A	B	A	H	A	H	H	H	H	B	H	H	H	H	H	B	B	A	H	H	A	B	H	B	H	B	H	H	H	B	H	H	A	A	H	A	-	H	A	-	B	A	H	H	H	A	H	B
swu13787	H	A	B	A	H	A	H	H	H	H	B	H	H	H	H	H	B	B	A	H	H	A	B	H	B	H	B	H	H	H	B	H	H	A	A	H	A	B	H	A	H	B	A	H	H	H	A	H	B
swu13798	C	-	C	A	C	A	C	C	C	A	C	C	-	C	C	C	C	C	A	C	C	A	C	A	C	C	C	C	C	C	C	C	C	A	-	C	A	C	C	A	C	C	A	C	C	C	A	C	C
swu13804	H	A	B	A	H	A	H	H	H	H	B	H	H	H	H	H	B	B	A	H	H	A	B	H	B	H	B	H	H	H	B	H	H	A	A	H	A	B	H	A	H	B	A	H	H	H	A	H	B
swu13805	H	A	B	A	H	A	H	H	H	B	B	H	H	H	H	H	B	B	A	H	H	A	B	B	B	H	B	B	H	H	B	H	H	A	A	H	A	B	H	A	H	B	A	H	H	H	A	H	B
swu13814	H	A	B	A	H	A	H	H	H	H	B	H	H	H	H	H	B	B	A	H	A	A	B	H	B	H	B	H	H	H	B	H	H	A	A	H	A	B	H	A	H	B	A	H	H	H	A	H	B
swu13816	H	A	B	A	H	A	H	H	H	H	B	H	H	H	H	H	B	B	A	H	A	A	B	H	B	H	B	H	H	H	B	H	H	A	A	H	-	B	H	A	H	B	A	H	H	H	A	H	B
swu13829	H	A	H	H	H	A	H	H	H	H	H	H	H	H	H	H	H	B	A	H	H	H	B	H	B	H	B	H	H	H	B	B	H	A	A	H	A	B	H	H	H	B	A	H	H	H	A	H	H
swu13830	H	A	B	H	H	A	H	H	H	H	H	H	H	H	H	H	H	B	A	H	H	H	B	H	B	H	B	H	H	H	B	B	H	A	A	H	A	B	H	H	H	B	A	H	H	H	A	H	H
swu13857	H	A	B	H	H	A	B	B	H	H	B	B	H	H	A	B	A	H	B	H	B	B	H	B	B	B	B	A	H	A	A	B	B	B	A	H	H	B	H	H	H	H	A	H	H	H	H	H	H
swu13865	H	A	B	H	B	A	H	H	B	H	H	H	B	H	H	H	A	H	A	A	H	H	H	B	H	H	B	H	H	H	B	B	H	A	H	H	A	B	A	B	H	-	H	H	H	H	A	H	H
swu13879a	C	A	C	C	C	A	C	A	A	A	C	A	C	C	C	C	A	C	A	A	C	C	C	A	A	A	C	C	C	C	A	A	C	A	C	C	A	A	A	A	C	C	C	C	C	C	C	A	C
swu13879b	H	A	B	H	B	A	H	A	A	A	H	A	B	H	B	H	A	H	A	A	H	H	H	A	A	A	B	A	B	B	A	A	H	A	H	H	A	A	A	B	H	B	B	B	B	H	H	A	B
swu13887	H	A	B	H	B	A	H	A	B	B	H	A	H	H	H	H	A	A	A	A	H	H	H	B	A	A	B	-	H	B	B	B	H	A	H	B	A	B	A	B	H	H	B	B	H	H	H	A	H
swu13894	A	H	H	B	H	H	A	H	B	H	H	A	H	H	H	H	A	A	A	B	A	H	H	A	H	B	B	A	H	H	H	A	B	A	A	B	H	A	H	H	H	A	H	H	B	B	H	A	H
swu13900	A	H	H	B	H	H	A	A	B	H	H	A	H	H	H	H	A	A	A	B	A	H	A	A	H	B	B	A	H	A	H	A	B	A	A	H	H	A	H	H	H	A	H	H	B	B	H	A	H
swu13916	H	H	H	B	H	H	A	A	B	H	H	A	H	H	H	H	A	A	A	B	A	B	A	A	H	B	B	A	A	A	H	A	B	A	-	H	H	A	H	H	H	A	H	H	H	H	H	A	H
swu13921	D	D	D	B	D	D	D	D	D	D	D	D	D	D	D	D	D	D	D	B	D	D	D	D	D	B	B	D	D	D	B	D	B	D	D	D	D	D	D	D	D	D	D	D	D	D	D	D	D
swu13931	H	H	H	B	H	H	A	A	H	H	H	A	H	H	H	H	A	A	A	B	A	H	A	A	H	H	B	A	A	A	B	A	B	A	A	H	H	A	B	H	H	A	H	H	H	H	H	A	H
swu13939	H	H	H	B	H	H	A	A	H	H	H	A	H	H	H	H	A	A	A	B	A	H	A	A	H	H	B	A	A	A	B	A	B	A	A	H	H	H	B	H	H	A	A	H	H	H	H	A	H
swu13942	H	H	H	B	H	H	A	A	H	H	H	A	H	H	H	H	H	A	A	B	A	H	A	A	H	H	B	A	A	A	B	A	B	A	A	H	H	H	B	H	H	A	A	H	H	H	H	A	H
swu13946	H	H	H	B	H	H	A	A	H	H	H	A	H	H	H	H	H	A	A	B	A	H	A	A	H	H	B	A	A	A	B	A	B	A	A	H	H	H	B	H	H	A	A	H	H	H	H	A	H
swu13947	H	H	H	B	H	H	A	A	H	H	H	A	H	H	H	H	H	A	A	B	A	H	A	A	H	H	B	A	A	A	B	A	B	A	A	H	H	H	B	H	H	A	A	H	H	H	H	A	H
swu13955	C	A	C	C	C	C	C	C	C	A	C	A	C	C	C	C	C	C	C	C	C	C	C	C	C	C	C	A	C	A	A	C	C	A	A	A	C	C	C	C	C	A	C	A	A	C	C	C	A
swu13956	H	B	H	B	H	B	A	A	H	H	H	A	H	H	H	H	H	A	A	H	A	H	A	A	H	H	B	A	A	A	B	A	H	A	A	H	H	H	B	B	H	A	A	H	H	H	H	H	H
swu13973	H	B	H	B	H	H	A	A	A	H	H	H	H	B	H	H	H	H	A	H	A	H	A	A	H	H	B	A	A	H	B	A	A	A	A	H	H	H	B	B	H	A	A	H	H	H	H	H	H
swu13983	H	B	H	B	H	H	A	A	A	H	H	H	A	B	H	H	H	H	A	H	A	H	A	A	H	H	H	A	A	H	B	A	A	A	A	H	H	H	B	B	H	A	A	H	H	A	H	H	H
swu13990	C	C	C	C	C	C	A	A	A	C	C	C	A	C	C	C	C	C	C	C	A	C	A	A	C	C	C	A	A	C	C	A	A	A	A	C	C	C	C	C	C	A	A	A	C	A	C	C	C
swu13993	C	C	C	C	C	C	A	A	A	C	C	C	A	C	C	C	C	C	C	C	A	C	A	A	C	C	C	A	A	C	C	A	A	A	A	C	C	C	C	C	C	A	A	A	C	A	C	C	C
swu13998	H	H	B	A	H	A	B	H	A	H	B	H	H	B	A	H	B	B	B	B	H	H	B	A	B	H	H	H	A	H	H	A	A	A	A	A	B	B	H	A	A	B	A	A	H	B	H	H	B
swu14003	H	B	H	B	H	H	A	A	A	H	H	A	B	A	H	H	H	H	H	H	A	H	A	A	H	H	H	A	A	H	B	A	A	A	A	H	H	H	B	B	B	A	A	A	H	A	H	H	H
swu14013	H	B	H	B	H	H	A	A	A	H	H	B	A	B	H	A	H	H	H	H	A	H	A	A	H	H	H	A	A	H	B	A	H	A	A	H	H	H	B	B	B	A	A	A	H	A	B	H	H
swu14016	H	B	H	B	B	H	A	A	A	H	H	B	A	B	H	A	H	H	H	H	A	H	A	A	H	H	H	A	A	H	B	A	H	A	A	H	H	H	B	B	B	A	A	A	H	A	B	H	H
swu14017	H	B	H	B	B	H	A	A	A	H	H	B	A	B	H	A	H	H	H	H	A	H	A	A	H	H	H	A	A	H	B	A	H	A	A	H	H	H	B	B	B	A	A	A	H	A	B	B	H
swu14035	H	B	H	H	B	H	A	A	A	H	H	B	A	B	H	A	H	H	H	H	H	H	A	A	B	H	H	A	A	H	H	A	H	A	A	H	H	H	B	B	B	A	A	A	A	A	B	B	H
swu14042	H	B	H	H	B	H	A	A	A	H	H	B	A	B	H	A	H	H	H	H	H	H	A	A	B	H	H	A	A	H	H	A	H	A	A	H	H	H	B	B	B	A	A	A	A	A	B	B	H
swu14054	H	B	H	A	B	H	A	A	A	H	B	B	A	B	H	A	H	H	H	H	H	H	A	A	B	H	H	A	A	H	H	A	H	A	A	H	H	H	B	B	B	A	A	A	A	A	B	B	B
swu14079	H	B	-	A	B	H	A	A	A	H	B	B	A	B	H	H	H	H	H	H	H	H	-	A	B	H	H	A	A	H	H	A	H	A	A	H	H	H	B	B	B	A	A	A	A	A	B	B	B
swu14046a	C	C	C	C	C	C	A	A	A	C	C	C	A	C	C	A	C	C	C	C	C	C	A	A	C	C	C	A	A	C	C	A	C	A	A	C	C	C	C	C	C	A	A	A	A	A	C	-	C
swu14046b	B	D	D	D	D	D	D	D	D	D	B	D	D	B	D	D	B	D	D	D	D	D	D	B	D	D	D	B	B	D	D	D	D	D	D	D	D	D	D	D	D	D	D	D	B	D	B	-	D
swu14087	H	B	H	A	B	H	A	A	A	H	B	B	A	B	H	H	H	H	H	H	H	H	A	A	B	H	H	A	A	H	H	A	H	A	A	H	H	H	B	B	B	A	A	A	A	A	B	B	-
swu14091	B	B	H	A	B	H	A	A	A	H	B	B	A	B	H	H	H	H	H	H	H	H	A	A	B	H	H	A	A	H	H	A	H	A	A	H	H	H	B	B	B	A	A	A	A	A	B	B	B
swu14093	B	B	H	A	B	H	A	A	A	H	B	B	A	B	H	H	H	H	H	H	H	H	A	A	B	H	H	A	A	H	H	A	H	A	A	H	H	H	B	B	B	A	A	A	A	A	B	B	B
swu14098	B	B	H	A	B	H	A	A	A	H	B	B	A	B	H	H	H	H	H	H	H	H	A	A	B	H	H	A	A	H	H	A	H	A	A	H	H	H	B	B	B	A	A	A	A	A	B	B	B
swu14100	B	B	H	A	B	H	A	A	A	H	B	B	A	B	H	H	H	H	H	H	H	H	A	A	B	H	H	A	A	H	H	A	H	A	A	H	H	H	B	B	B	A	A	A	A	A	B	B	B
swu14140	B	B	H	A	B	H	A	A	A	H	B	B	A	B	H	H	H	H	H	H	H	H	A	A	B	H	H	A	A	H	H	A	H	A	H	H	H	H	B	B	B	A	A	A	A	A	B	B	B
swu14141	B	B	H	A	B	H	A	A	A	H	B	B	A	B	H	H	H	H	H	H	H	H	A	A	B	H	H	A	A	H	H	A	H	A	H	H	H	H	B	B	B	A	A	A	A	A	B	B	B
swu14142	B	B	H	A	B	H	A	A	A	H	B	B	A	B	H	H	H	H	H	H	H	H	A	A	B	H	H	A	A	H	H	A	H	A	H	H	H	H	B	B	B	A	A	A	A	A	B	B	B
swu14146	B	B	H	A	B	H	A	A	A	H	B	B	A	B	H	H	H	H	H	H	H	H	A	A	B	H	H	A	A	H	H	A	H	A	H	H	H	H	B	B	B	A	A	A	A	A	B	B	B
swu14194	B	B	H	A	B	H	A	A	A	H	B	B	A	B	H	H	H	H	H	H	H	H	A	A	B	H	H	A	A	H	H	A	H	A	H	H	H	H	B	B	B	A	A	A	A	A	B	B	B
swu14195	B	B	H	A	B	H	A	A	A	H	B	B	A	B	H	H	H	H	H	H	H	H	A	A	B	H	H	A	A	H	H	A	H	A	H	H	H	H	B	B	B	A	A	-	A	A	B	B	B
swu14206	B	B	H	A	B	H	A	A	A	H	B	B	A	B	H	H	H	H	H	H	H	H	A	A	B	H	H	A	A	H	H	A	H	A	H	H	H	H	B	B	B	A	A	A	A	A	B	B	B
swu14208	B	B	H	A	B	H	A	A	A	H	B	B	A	B	H	H	H	H	H	H	H	H	A	A	B	H	H	A	A	H	H	A	H	A	H	H	H	H	B	B	B	A	A	A	A	A	B	B	B
swu14210	B	B	H	A	B	H	A	A	A	H	B	B	A	B	H	H	H	H	H	H	H	H	A	A	B	H	H	A	A	H	H	A	H	A	H	H	H	H	B	B	B	A	A	A	A	A	B	B	B
swu14220	B	B	H	A	B	H	A	A	A	H	B	B	A	B	H	H	H	H	H	H	H	H	A	A	B	H	H	A	A	H	H	A	H	A	H	H	H	H	B	B	B	A	A	A	A	A	B	B	B
swu14222	C	C	C	A	C	C	A	A	A	C	-	C	A	C	C	C	C	C	C	C	C	C	A	A	C	C	C	A	A	C	C	A	C	A	C	C	C	C	C	C	C	A	A	A	A	A	C	C	C
swu14225	B	B	H	-	B	H	-	A	A	-	B	B	A	B	H	H	H	H	H	H	H	H	A	A	B	H	H	A	A	H	H	A	H	A	H	H	A	H	B	B	B	A	A	A	A	A	B	B	B
swu14230	B	B	H	A	B	H	A	A	A	H	B	B	A	B	H	H	H	H	H	H	H	H	A	A	B	H	H	A	A	H	H	A	H	A	H	H	H	H	B	B	B	A	A	A	A	A	B	B	B
swu14261	B	B	H	A	B	H	A	A	A	H	B	B	A	B	H	H	H	H	H	H	H	H	A	A	B	H	H	A	A	H	H	A	H	A	H	H	H	H	B	B	B	A	A	A	A	A	B	B	B
swu14267	B	B	D	D	B	D	D	D	D	D	B	B	D	B	D	D	D	D	D	D	D	D	D	D	B	D	D	D	D	D	D	D	D	D	B	D	D	D	B	B	B	D	D	D	D	D	B	B	B
swu14270	B	B	H	A	B	H	A	A	A	H	B	B	A	B	H	H	H	H	H	H	H	H	H	A	B	H	H	A	A	H	H	A	H	A	H	H	H	H	B	B	B	A	A	A	A	A	B	-	B
swu14289	B	B	D	D	D	D	D	D	B	D	D	B	D	B	D	B	B	D	D	D	D	D	D	D	D	B	B	D	D	D	D	D	D	D	D	B	D	D	D	D	B	B	B	D	D	D	B	D	D
swu14305	B	B	H	A	B	H	A	A	A	H	B	B	A	B	H	H	H	H	H	H	H	H	A	A	B	H	H	A	A	H	H	A	H	A	H	H	H	H	B	B	B	A	A	A	A	A	B	B	B
swu14306a	H	A	H	H	H	A	H	H	B	B	H	H	A	A	H	A	H	B	H	B	H	B	H	H	H	B	A	H	H	A	B	H	B	A	H	B	H	H	B	H	B	H	H	A	B	H	A	A	B
swu14306b	B	B	H	H	B	H	H	H	A	B	B	B	H	B	H	H	H	H	H	H	H	H	H	H	B	H	H	H	H	B	H	H	H	H	B	H	H	H	B	B	B	A	H	H	H	H	B	B	B
swu14333	B	B	H	A	B	H	A	A	A	H	B	B	A	B	H	H	H	H	H	H	H	H	A	A	B	H	H	A	A	H	H	A	H	A	H	H	H	H	B	B	B	A	A	A	A	A	B	B	B
swu14338	B	B	H	A	B	H	A	A	A	H	B	B	A	B	H	H	H	H	H	H	H	H	A	A	B	H	H	A	A	H	H	A	H	A	H	H	H	H	B	B	B	A	A	A	A	A	B	B	B
swu14352	B	B	H	A	B	H	A	A	A	H	B	B	A	B	H	H	H	H	H	H	H	H	A	A	B	H	H	A	A	H	H	A	H	A	H	H	H	H	B	B	B	A	A	A	A	A	B	B	B
swu14363	B	B	H	A	B	H	A	A	A	H	B	B	A	B	H	H	H	H	H	H	H	H	A	A	B	H	H	A	A	H	H	A	H	A	H	H	H	H	B	B	B	A	A	A	A	A	B	B	B
swu14365	B	B	H	A	B	H	A	A	A	H	B	B	A	B	H	H	H	H	H	H	H	H	A	A	B	H	H	A	A	H	H	A	H	A	H	H	H	H	B	B	B	A	A	A	A	A	B	B	B
swu14370	B	B	H	A	B	H	A	A	A	H	B	B	A	B	H	H	H	H	H	H	H	H	A	A	B	H	H	A	A	H	H	A	H	A	H	H	H	H	B	B	B	A	A	A	A	A	B	B	B
swu14377	B	B	H	A	B	H	A	A	A	H	B	B	A	B	H	-	H	H	H	H	H	H	A	A	B	H	H	A	A	H	H	A	H	A	H	H	H	H	B	B	B	A	A	A	A	A	B	B	B
swu14384	B	B	H	A	B	H	H	A	A	H	B	B	A	B	H	H	H	H	H	H	H	H	A	A	B	H	H	A	A	H	H	A	H	A	H	H	H	H	B	B	B	A	A	A	A	A	B	B	B
swu14397	B	B	H	A	B	H	A	A	A	H	B	B	A	B	H	H	H	H	H	H	H	H	A	A	B	H	H	A	A	H	H	A	H	A	H	H	H	H	B	B	B	A	A	A	A	A	B	B	B
swu14404	B	B	H	A	B	H	A	A	A	H	B	B	A	-	H	H	H	H	H	H	H	H	A	A	B	H	H	A	A	H	H	A	H	A	H	H	H	H	B	B	B	A	A	A	A	A	B	B	B
swu14409	B	B	H	A	B	H	A	A	A	H	B	B	A	B	H	H	H	H	H	H	H	H	A	A	B	H	H	A	A	H	H	A	H	A	H	H	H	H	B	B	B	A	A	A	A	A	B	B	B
swu14428	B	B	H	A	B	H	A	A	A	H	B	B	A	B	H	H	H	H	H	H	H	H	A	A	B	H	H	A	A	H	H	A	H	A	H	A	H	A	B	B	B	A	A	A	A	H	B	B	B
swu14447	B	B	H	A	B	H	A	A	A	H	B	B	A	B	H	H	H	H	H	H	H	H	A	A	B	H	H	A	A	H	H	A	H	A	H	H	H	H	B	B	B	A	A	A	A	H	B	B	B
swu14466	B	B	H	A	B	H	A	A	A	H	B	B	A	B	H	H	H	H	H	H	H	H	A	A	B	H	H	A	A	H	H	A	H	A	H	H	H	H	B	B	B	A	A	A	A	H	B	B	B
swu14481	B	B	H	A	B	H	H	A	A	H	B	B	A	B	H	H	H	H	H	H	H	H	A	A	B	H	H	A	A	H	H	A	H	A	H	H	H	H	B	B	B	A	A	A	A	H	B	H	B
swu14488	B	B	H	A	B	H	H	A	A	H	B	B	A	B	H	H	H	H	H	H	H	H	A	A	B	H	H	A	A	H	H	A	H	A	H	H	H	H	B	B	B	A	A	A	A	A	B	B	B
swu14496	B	B	H	A	B	H	H	A	A	H	B	B	A	B	H	H	H	H	H	H	H	H	A	A	B	H	H	A	A	H	H	A	H	A	H	H	H	H	B	B	B	A	A	A	A	H	B	B	B
swu14500	B	B	H	A	B	H	H	A	A	H	B	B	A	B	H	H	H	H	H	H	H	H	A	A	B	H	H	A	A	H	H	A	H	A	H	H	H	H	B	B	B	A	A	A	A	H	B	B	B
swu14517	C	C	C	A	C	C	C	A	A	C	C	C	A	C	C	C	C	C	C	C	C	C	A	A	C	C	C	A	A	C	C	A	C	A	C	C	C	C	C	C	C	A	A	A	A	C	C	C	C
swu14523	B	B	H	A	B	H	H	A	A	H	B	B	A	B	H	H	H	H	H	H	H	H	A	A	B	H	H	A	A	H	H	A	H	A	H	H	H	H	B	B	B	A	A	A	A	H	B	B	B
swu14526	B	B	H	A	B	H	H	A	A	H	B	B	A	B	H	H	H	H	H	H	H	H	A	A	B	H	H	A	A	H	H	A	H	A	H	H	H	H	B	B	B	A	A	A	A	H	B	B	B
swu14532	B	B	H	A	H	H	H	A	A	H	B	B	A	B	H	H	H	H	H	H	H	H	A	H	B	H	B	A	H	H	H	H	A	A	H	A	H	B	B	B	A	B	A	A	B	B	B	B	A
swu14540	B	B	H	A	H	H	H	A	A	H	B	B	A	B	H	H	H	H	H	H	H	H	A	A	B	H	H	A	A	H	H	A	H	A	H	H	H	H	B	B	B	A	A	A	A	H	B	B	B
swu14541	B	B	H	A	H	H	H	A	A	H	B	B	A	B	H	H	H	H	H	H	A	H	A	A	B	H	H	A	A	H	H	A	H	A	H	H	H	H	B	B	B	A	A	A	A	H	B	-	B
swu14548	B	B	H	A	H	H	H	A	A	H	B	B	A	B	H	H	H	H	H	H	A	H	A	A	H	H	H	A	A	H	H	A	H	A	H	H	H	H	B	B	B	A	A	A	A	H	B	B	B
swu14551	B	B	H	A	H	H	H	A	A	H	B	B	A	B	H	H	H	H	H	H	A	H	A	A	H	H	H	A	A	H	H	A	H	A	H	H	H	H	B	B	B	A	A	A	A	H	B	B	B
swu14566	B	B	H	A	H	H	-	A	A	H	B	B	A	B	H	H	H	H	H	H	A	H	A	A	H	H	H	A	A	H	H	A	H	A	H	H	H	H	B	B	B	H	H	A	A	H	B	B	B
swu14571	B	B	H	A	H	H	H	A	A	H	B	B	A	B	H	H	H	H	H	H	A	H	A	A	H	H	H	A	A	H	H	A	H	A	H	H	H	H	B	B	B	A	A	A	A	H	B	B	B
swu14582	B	B	H	A	H	H	H	A	A	H	B	B	A	B	H	H	H	H	H	H	A	H	A	A	H	H	H	A	A	H	H	A	H	A	H	H	H	H	B	B	B	A	A	A	A	H	B	B	B
swu14588	B	B	H	A	H	H	H	A	A	H	B	B	A	B	H	H	H	H	H	H	A	H	A	A	H	H	H	A	A	H	H	A	H	A	H	H	H	H	B	B	B	A	A	A	A	H	B	B	B
swu14597	B	B	H	A	H	H	H	A	A	H	B	B	A	B	H	H	H	H	H	H	A	H	A	A	H	H	H	A	A	H	H	A	H	A	H	H	H	H	B	B	B	A	A	A	A	H	B	B	B
swu14601	B	B	H	A	H	H	H	A	A	H	B	B	A	B	H	H	H	H	H	H	A	H	A	A	H	H	H	A	A	H	H	A	H	A	H	H	H	H	B	B	B	A	A	A	A	H	B	B	B
swu14624	D	B	D	D	D	B	D	D	D	B	B	D	-	D	B	B	B	D	D	D	D	B	-	D	D	D	D	D	D	D	D	B	D	B	B	D	D	D	D	B	B	D	D	D	D	D	B	D	B
swu14625	B	B	H	A	H	H	H	A	A	H	B	B	A	B	H	H	H	H	H	H	A	H	A	A	H	H	H	A	A	H	H	A	H	A	H	H	H	H	B	B	B	A	A	A	A	H	B	H	B
swu14629	B	B	H	A	H	H	H	A	A	H	B	B	A	B	H	H	H	H	H	H	A	H	A	A	H	H	H	A	A	H	H	A	H	A	H	H	H	H	B	B	B	A	A	A	A	H	B	H	B
swu14638	B	B	H	A	H	H	H	A	A	H	B	B	A	B	H	H	H	H	H	H	A	H	A	A	H	H	H	A	A	H	A	A	H	A	H	H	H	H	B	B	B	A	A	A	H	H	B	B	B
swu14655	B	B	H	A	H	H	H	A	A	H	B	B	A	B	H	H	H	H	H	H	A	H	A	A	H	H	H	A	A	H	A	A	B	A	H	B	H	H	B	H	B	A	A	A	H	H	B	H	B
swu14663	B	B	H	A	H	H	H	A	A	H	B	B	A	B	H	H	H	H	H	H	A	H	A	H	H	H	H	A	A	H	A	A	B	A	H	B	H	H	B	H	B	A	A	A	H	H	B	H	B
swu14665	B	B	H	A	H	H	H	A	A	H	B	B	A	B	H	H	H	H	H	H	A	H	A	H	H	H	H	A	A	H	A	A	H	A	H	B	H	H	B	H	B	A	A	A	H	H	B	H	B
swu14679	B	B	H	A	H	H	H	A	A	H	B	H	A	H	H	H	H	A	B	B	A	H	A	H	A	H	H	A	A	B	A	H	H	A	H	B	H	H	B	H	B	H	H	H	H	H	B	H	B
swu14686	B	B	H	A	H	H	B	A	A	H	B	H	A	H	H	H	B	H	B	B	A	H	A	H	A	H	H	A	A	B	A	H	H	A	H	B	H	H	B	H	B	B	H	H	H	H	B	H	B
swu14692	B	B	H	A	H	H	B	A	A	H	B	H	A	H	H	H	B	H	B	B	A	H	A	H	A	H	H	A	A	B	A	H	H	A	H	B	A	H	B	H	B	B	H	H	H	H	H	H	B
swu14698	B	B	H	A	H	H	B	A	A	H	B	H	A	H	H	H	B	H	B	B	A	H	A	H	A	H	H	-	A	B	H	H	H	A	H	B	A	H	B	H	B	B	H	H	H	H	H	H	B
swu14706	B	B	H	A	H	B	B	A	A	A	B	H	A	H	H	H	B	H	B	B	A	H	A	H	A	H	H	B	A	B	H	H	H	A	H	B	A	H	B	H	B	B	H	H	H	H	H	H	B
swu14710	B	B	H	A	H	B	B	A	A	A	B	H	A	H	H	H	B	H	B	B	A	H	H	H	A	H	H	A	A	B	H	H	H	A	H	B	A	H	B	H	B	B	H	H	H	H	H	H	B
swu14715	B	B	H	A	H	B	B	A	A	A	B	H	A	H	H	H	B	H	B	B	A	H	H	B	A	H	H	A	A	B	H	H	H	A	H	B	A	H	H	H	H	B	H	H	H	H	H	H	B
swu14737	B	B	H	H	H	B	B	A	H	A	B	H	A	H	B	B	B	H	B	B	H	H	H	B	A	B	B	A	A	B	H	H	H	A	H	B	A	H	A	H	H	B	H	H	B	B	H	H	B
swu14744	B	B	H	H	H	B	B	H	H	A	B	H	H	H	B	H	B	H	B	H	H	H	H	B	A	B	B	A	A	B	H	H	H	A	H	H	A	H	A	H	H	B	H	H	B	B	H	H	B
swu14793	B	A	H	H	H	H	B	B	B	A	H	H	A	H	H	H	H	B	A	B	A	A	H	B	H	H	H	B	-	H	H	B	A	A	H	A	H	H	H	B	H	H	B	B	B	A	A	H	H
swu14848	B	H	H	A	H	H	B	H	B	A	H	H	A	H	B	H	H	B	A	B	A	A	H	B	H	H	H	B	B	H	H	B	A	A	H	A	H	H	H	B	H	A	B	H	B	H	H	H	H
swu14853	B	H	H	A	H	H	B	H	B	A	H	H	A	H	B	H	H	B	A	B	A	A	H	B	H	H	H	B	B	H	H	B	A	A	H	A	H	H	H	B	H	A	B	H	B	H	H	H	H
swu14854	B	H	H	A	H	H	B	H	B	A	H	H	A	H	B	H	H	B	A	B	A	A	H	B	H	H	H	B	B	H	H	B	A	A	H	A	H	H	H	B	H	A	B	H	B	H	H	H	H
swu14858	H	H	H	A	H	H	B	H	B	A	H	H	A	H	B	H	H	B	A	B	A	A	H	B	H	H	H	B	B	H	H	B	A	A	H	A	H	H	H	B	H	A	B	H	B	H	H	H	H
swu14861	H	H	H	A	H	H	B	H	B	A	H	H	A	H	B	H	H	B	A	B	A	A	H	B	H	H	H	B	B	H	H	B	A	A	H	A	H	H	H	B	H	A	B	H	B	H	H	A	H
swu14882	H	H	H	A	H	H	B	H	B	A	H	H	A	H	B	H	H	B	A	B	A	A	H	H	H	H	H	H	B	H	H	B	A	A	H	A	H	H	H	B	H	A	B	H	H	H	H	A	H
swu14909	H	H	H	A	H	H	H	H	B	A	H	H	A	H	B	H	H	B	A	H	A	A	H	H	H	H	H	H	B	H	H	B	A	A	H	A	H	H	H	B	H	A	H	H	H	H	H	A	H
swu14932	H	H	H	A	H	H	H	H	B	A	H	H	A	H	B	H	H	B	A	H	A	A	H	H	H	H	H	H	B	H	H	B	A	A	H	A	H	H	H	B	H	A	H	H	H	H	H	A	H
swu14939	H	H	-	A	H	H	H	H	B	A	H	H	A	H	B	H	H	B	A	H	A	A	H	H	H	H	H	H	B	H	H	B	A	H	H	A	H	H	H	B	H	A	H	H	-	H	H	A	H
swu14940	H	H	H	A	H	H	H	H	B	A	H	H	A	H	B	H	H	B	A	H	A	A	H	H	H	H	H	H	B	H	H	B	A	H	H	A	H	H	H	B	H	A	H	H	H	H	H	A	H
swu14958	H	H	H	A	H	H	H	H	B	A	H	H	A	H	B	H	H	B	A	H	A	A	H	H	H	H	H	H	B	H	H	B	-	H	H	A	H	H	H	B	H	A	H	H	H	H	H	A	H
swu14972	H	H	H	A	H	H	H	H	B	A	H	H	A	H	B	H	H	B	A	H	A	A	H	H	H	H	H	H	H	A	H	A	H	H	A	A	-	H	A	B	A	B	H	H	H	A	H	A	H
swu14978	H	H	H	A	H	H	H	H	B	A	H	H	A	H	B	H	H	B	A	H	A	A	H	H	H	H	H	H	B	H	H	B	A	H	H	A	-	H	H	B	H	A	H	H	H	H	H	A	H
swu14987a	B	B	D	D	D	D	D	D	D	D	B	B	D	B	D	D	D	D	D	D	D	D	D	D	B	D	D	D	D	D	D	D	D	D	D	D	D	D	B	B	B	D	D	D	D	D	B	B	B
swu14987b	D	D	D	D	D	D	D	D	B	D	D	D	D	D	B	D	D	B	D	D	D	D	D	D	D	D	D	D	B	D	D	B	D	D	D	D	D	D	D	B	D	D	D	D	D	D	D	D	D
swu14989a	H	H	H	A	H	H	H	H	B	A	H	H	H	H	B	H	H	B	A	H	A	A	H	H	H	H	H	H	B	H	H	B	A	H	H	A	H	H	H	B	H	A	H	H	H	H	H	A	H
swu14989b	D	D	D	D	D	D	D	D	B	B	D	D	D	B	D	D	B	D	D	D	B	D	D	D	D	B	D	D	D	B	D	D	B	D	B	B	D	D	B	D	B	D	D	D	D	D	D	D	D
swu14995	A	B	H	B	H	H	H	B	H	A	H	A	H	H	H	H	B	H	H	B	H	H	B	H	A	H	H	A	A	B	B	H	B	H	A	H	H	H	A	H	H	H	B	A	H	H	H	H	H
swu14996	H	H	H	A	H	H	H	H	B	A	H	H	H	H	B	H	H	B	A	H	A	A	H	H	H	H	H	H	B	H	H	B	A	H	H	A	H	H	H	B	H	A	H	H	H	H	H	A	H
swu15003a	H	H	H	A	H	H	H	H	B	A	H	H	H	H	B	H	H	B	A	H	A	A	H	H	H	H	H	H	B	H	H	B	A	H	H	A	H	H	H	B	H	A	H	H	H	H	H	A	H
swu15003b	H	A	B	H	H	A	B	B	H	H	B	B	A	H	H	B	A	H	B	H	B	B	H	H	B	B	B	A	B	H	A	H	B	B	A	H	H	B	H	H	A	H	A	H	H	H	H	H	H
swu15006	H	H	H	A	H	H	H	H	B	A	H	H	H	H	B	H	H	B	A	H	A	A	H	H	H	H	H	H	B	H	H	B	A	H	H	A	H	H	H	B	H	A	H	H	H	H	H	A	H
swu15023	H	H	H	A	H	H	H	H	B	A	H	H	H	H	B	H	H	B	A	H	A	A	H	H	H	H	H	H	B	H	H	B	A	H	H	A	H	-	H	B	H	A	H	H	H	H	H	A	H
swu15025	H	H	H	A	H	H	H	H	B	A	H	H	H	H	B	H	H	B	A	H	A	A	H	H	H	H	H	H	B	H	H	B	A	H	H	A	H	H	H	B	H	A	H	H	H	H	H	A	H
swu15037	H	H	H	A	H	H	H	H	B	A	H	H	H	H	B	H	H	B	A	H	A	A	H	H	H	H	H	H	B	H	H	B	A	H	H	A	H	H	H	B	H	A	H	H	H	H	H	A	H
swu15054a	D	B	D	D	D	D	D	D	-	D	D	D	D	D	-	B	B	D	D	D	D	D	D	D	D	D	D	D	D	D	D	D	D	D	D	D	D	D	D	-	-	D	D	D	D	D	B	D	D
swu15054b	C	C	C	A	C	C	C	C	A	A	C	C	C	C	C	C	C	C	A	C	A	A	C	C	C	C	C	C	C	C	C	C	A	C	C	A	C	C	C	C	C	A	C	C	C	C	C	A	C
swu15057	H	H	H	A	H	H	H	H	B	A	H	H	H	H	B	H	H	B	A	H	A	A	H	H	H	H	H	H	B	H	H	B	A	H	H	A	H	H	H	B	H	A	H	H	H	H	H	A	H
swu15076	H	H	H	A	H	H	H	H	B	A	H	H	H	H	B	H	H	B	A	-	A	A	H	H	H	H	H	H	B	H	H	B	A	H	H	A	H	H	H	B	H	A	H	H	H	H	H	A	H
swu15081	B	B	H	B	B	B	A	H	B	H	B	H	H	H	H	H	H	A	H	H	H	H	H	H	A	H	H	A	H	B	B	H	B	H	B	H	B	H	A	H	H	A	H	A	H	A	A	A	B
swu15089	D	D	D	D	D	D	D	D	B	D	D	D	D	D	B	D	D	B	D	D	D	D	D	D	D	D	D	D	B	D	D	B	D	D	D	D	D	D	D	B	D	D	D	D	D	D	D	D	D
swu15130	H	H	H	A	H	H	H	H	B	A	H	H	H	H	B	H	H	B	A	H	A	A	H	H	H	H	H	H	B	H	H	B	A	H	H	A	H	H	H	B	H	A	H	H	H	B	H	A	H
swu15131a	C	C	C	C	C	C	A	A	C	C	C	C	C	A	A	C	A	C	C	C	C	C	C	C	A	C	A	C	C	C	C	A	C	A	C	C	A	A	C	C	-	C	C	A	C	A	C	C	C
swu15131b	B	B	D	D	B	D	D	D	D	D	B	B	D	B	D	D	D	D	D	D	D	D	D	D	B	D	D	D	D	D	D	D	D	D	D	D	D	D	B	B	-	D	D	D	D	D	B	B	B
swu15145a	C	C	C	C	C	C	A	C	C	C	C	C	C	C	C	C	C	A	C	C	C	C	C	C	A	C	C	A	C	C	C	C	C	C	C	C	C	C	A	C	C	A	C	A	C	A	A	A	C
swu15145b	C	A	C	C	C	A	C	A	C	C	C	C	C	A	C	C	C	A	C	C	C	C	C	C	C	C	A	C	C	A	C	C	C	A	C	C	C	C	C	C	C	C	A	A	C	C	C	C	C
swu15146	H	H	H	A	H	H	H	H	B	-	H	H	H	H	B	H	H	B	A	H	A	A	B	H	H	H	H	H	B	H	H	B	A	H	H	A	H	H	H	B	H	A	H	H	H	B	H	A	H
swu15156	H	H	H	A	H	H	H	H	B	A	H	H	H	H	B	H	H	B	A	H	A	A	B	H	H	H	H	H	B	H	H	B	A	H	H	A	H	H	H	B	H	A	H	H	H	B	H	A	H
swu15167	H	H	H	A	H	H	H	H	B	A	H	H	H	H	B	H	H	B	A	H	A	A	B	H	H	H	H	H	B	H	H	B	A	H	H	A	H	H	H	B	H	A	H	A	H	B	H	A	H
swu15193	B	B	H	A	A	A	A	H	B	A	H	B	A	B	A	B	B	A	H	A	H	H	H	A	H	B	H	H	H	H	A	A	H	A	A	B	A	H	H	H	H	B	B	H	H	B	B	H	A
swu15205	A	H	H	A	H	H	H	H	B	A	H	H	H	H	B	H	H	B	A	H	A	H	B	H	H	H	H	H	B	H	H	H	A	H	H	A	H	B	A	B	H	A	H	A	H	B	H	A	H
swu15215	A	B	H	A	H	H	H	H	B	H	H	H	H	H	B	H	H	B	A	A	A	H	B	H	H	H	H	H	B	H	H	H	A	H	H	A	H	B	A	B	-	H	H	A	H	B	H	A	H
swu15225	A	B	H	A	H	H	A	B	B	H	H	H	H	H	B	H	H	B	A	A	A	H	B	H	H	H	H	H	B	H	H	H	A	H	H	A	H	B	A	B	H	H	H	A	H	B	H	A	H
swu15252	A	B	H	A	H	H	A	B	B	H	H	H	H	H	B	H	H	B	H	A	A	B	B	H	H	H	H	H	B	H	A	H	A	H	H	A	H	H	A	B	H	H	H	A	H	B	H	A	H
swu15265	A	B	H	A	H	H	A	B	B	H	H	H	H	H	B	H	H	B	H	A	A	B	B	H	H	H	H	H	B	H	A	H	A	H	H	A	H	H	A	B	H	H	H	A	H	B	H	A	H
swu15269	A	B	H	A	H	H	A	B	B	H	H	H	H	H	B	H	H	B	H	A	A	B	B	H	H	H	H	H	B	H	A	H	A	H	H	A	H	H	A	B	H	H	H	A	H	B	H	A	H
swu15302	A	B	H	A	H	H	A	B	B	H	H	H	H	H	B	B	H	B	B	A	A	B	B	H	H	H	H	H	B	H	A	H	A	-	H	A	H	H	H	B	H	H	H	A	H	B	H	A	H
swu15326	A	B	H	A	H	H	H	B	B	H	H	H	H	H	B	B	H	B	B	A	A	B	B	H	H	H	H	A	B	H	A	H	A	B	H	A	H	H	H	B	H	H	H	A	H	B	H	A	H
swu15335	A	B	H	A	H	H	H	B	B	H	H	H	H	H	B	B	H	B	B	A	A	B	B	H	H	H	H	A	B	H	A	H	A	B	H	A	H	H	H	B	H	H	H	A	H	B	H	A	H
swu15382	A	B	H	A	H	H	H	B	B	H	H	H	H	H	B	B	H	B	B	A	H	B	B	H	H	H	H	A	B	H	A	H	A	B	H	A	H	H	H	B	H	H	H	A	H	B	H	A	A
swu15383	A	B	H	A	H	H	H	B	B	H	H	H	H	H	B	B	H	B	B	A	H	B	B	H	H	H	H	A	B	H	A	H	A	B	H	A	B	H	H	B	H	H	H	A	H	B	H	A	A
swu15384	A	B	H	A	H	H	H	B	B	H	H	H	H	H	B	B	H	B	B	A	H	B	B	H	H	H	H	A	B	H	A	H	A	B	H	A	H	H	H	B	H	H	H	A	H	B	H	A	A
swu15388	A	B	H	A	H	H	H	B	B	H	H	H	H	H	B	B	H	B	B	A	H	B	B	H	H	H	H	A	B	H	A	H	A	B	H	A	H	H	H	B	H	H	H	A	H	B	H	A	A
swu15393	A	B	H	A	H	H	H	B	B	H	H	H	H	H	B	B	H	B	B	A	H	B	B	H	H	H	H	A	B	H	A	H	A	B	H	A	H	H	H	B	H	H	H	A	H	B	H	A	A
swu15395	A	B	H	A	H	H	H	B	B	H	H	H	H	H	B	B	H	B	B	A	H	B	B	H	H	H	H	A	B	H	A	H	A	B	H	A	H	H	H	B	H	H	H	A	H	B	H	A	A
swu15396	A	B	H	A	H	H	H	B	B	H	H	H	H	H	B	B	H	B	B	A	H	B	B	H	H	H	H	A	B	H	A	H	A	B	H	A	-	H	H	B	H	H	H	A	H	B	H	A	A
swu15399	A	B	H	A	H	H	H	B	B	H	H	H	H	H	B	B	H	B	B	A	H	B	B	H	H	H	H	A	B	H	A	H	A	B	H	A	H	H	H	B	H	H	H	A	H	B	H	A	A
swu15403	A	B	H	A	H	H	H	B	B	H	H	H	H	H	B	B	H	B	B	A	H	B	H	H	H	H	H	A	B	H	A	H	A	B	H	A	H	H	H	B	H	H	H	A	H	B	H	A	A
swu15406	A	B	H	A	H	H	H	B	B	H	H	H	H	H	B	B	H	B	B	A	H	B	H	H	H	B	H	A	B	H	A	H	A	B	H	A	H	H	H	B	H	H	H	A	H	B	H	A	A
swu15409	A	B	H	-	H	H	H	B	B	H	H	H	H	H	B	B	H	B	B	A	H	B	H	H	H	B	H	A	B	H	A	H	A	B	H	A	H	H	H	B	H	H	H	A	H	B	H	A	A
swu15416	A	B	H	A	H	H	H	B	B	H	H	H	H	H	B	B	H	B	B	A	H	B	H	H	H	B	H	A	B	H	A	H	A	B	H	A	H	H	H	B	H	H	H	A	H	B	H	A	A
swu15438	A	B	H	A	H	H	H	B	B	H	H	B	H	H	B	B	H	B	B	A	H	B	H	H	H	B	H	A	B	H	A	H	A	B	H	A	H	B	H	B	H	H	H	H	H	B	H	A	A
swu15440	A	B	H	A	H	H	H	B	B	H	H	H	H	H	B	B	H	B	B	A	H	B	H	H	H	B	H	A	B	H	A	H	A	B	H	A	-	B	H	B	H	H	H	H	H	B	H	A	A
swu15453	A	B	H	A	H	H	H	B	B	H	H	B	H	H	B	B	B	B	B	A	H	B	H	H	H	B	H	A	B	H	A	H	A	H	H	H	H	H	H	B	H	H	H	H	H	B	H	A	A
swu15459	A	B	H	A	H	H	H	B	B	H	H	B	H	H	B	B	H	B	B	A	H	B	H	H	H	B	H	A	B	H	A	H	A	B	H	A	H	B	H	B	H	H	H	H	H	B	H	A	A
swu15469	A	B	B	A	H	H	-	B	B	H	H	B	H	H	B	B	H	H	B	A	H	B	H	H	H	B	H	A	B	H	A	H	A	B	H	A	A	B	H	B	H	H	H	H	H	B	H	A	A
swu15477	A	H	B	A	H	H	H	B	B	H	H	B	H	H	B	B	H	H	B	A	H	B	H	H	H	B	H	A	B	H	A	H	A	B	H	A	H	B	H	B	H	H	H	H	H	B	H	A	A
swu15484	A	H	B	A	-	-	H	B	B	H	B	B	H	H	B	B	B	H	B	A	H	B	H	H	H	B	H	A	B	H	A	H	A	-	-	A	-	-	H	B	-	-	H	H	H	B	H	A	A
swu15485	A	H	B	A	H	H	H	B	B	H	H	B	H	H	B	B	H	H	B	A	H	B	H	H	H	B	H	A	B	H	A	H	A	B	H	A	H	B	H	B	H	H	H	H	H	B	H	A	A
swu15496	H	H	B	A	H	H	H	B	B	A	H	B	H	H	H	B	H	H	B	H	H	B	H	H	H	B	H	A	B	H	A	H	A	B	H	A	H	B	H	H	H	H	A	H	H	B	H	H	A
swu15503	H	H	B	A	H	A	H	B	B	A	H	B	H	H	H	B	H	H	B	H	H	B	H	H	H	B	H	A	B	A	A	H	A	B	H	H	-	B	H	H	H	A	A	H	H	B	H	H	A
swu15505	H	H	B	A	H	A	H	B	B	A	H	B	H	H	H	B	H	H	B	H	H	B	H	H	H	B	H	A	B	A	A	H	A	B	H	H	H	B	H	H	H	H	A	H	H	B	H	H	A
swu15508	H	H	B	A	H	A	H	B	B	A	H	B	H	H	H	B	H	H	B	H	H	B	H	H	H	B	H	A	B	A	A	H	H	B	H	H	H	B	H	H	H	H	A	H	H	B	H	H	A
swu15513	H	H	B	A	H	A	H	B	B	A	H	B	H	H	H	B	H	H	B	H	B	B	H	H	H	B	H	A	B	A	A	H	H	B	H	H	-	B	H	H	H	-	A	H	H	B	H	H	A
swu15520	H	H	B	A	H	A	H	B	B	A	H	B	H	H	H	B	H	H	B	H	B	B	H	H	H	B	B	A	B	A	A	H	H	B	H	H	H	B	H	H	H	H	A	H	H	B	H	H	A
swu15532	H	H	B	A	H	A	H	B	B	A	H	B	H	H	H	-	H	H	B	H	B	B	H	H	H	B	B	A	B	A	A	H	H	B	H	H	-	B	H	H	H	H	A	H	H	B	H	H	A
swu15536	H	H	B	A	H	A	H	B	B	A	H	B	H	H	H	B	H	H	B	H	B	B	H	H	H	B	B	A	B	A	A	H	H	B	H	H	H	B	H	H	-	B	A	H	H	B	H	H	A
swu15538	H	H	B	A	H	A	H	B	B	A	H	B	H	-	H	B	H	H	B	H	B	B	H	H	-	B	-	A	B	A	A	H	H	B	H	H	-	-	H	H	-	-	A	H	H	B	H	H	A
swu15539	H	H	B	A	H	A	H	B	B	A	H	B	H	H	H	B	H	H	B	H	B	B	H	H	H	B	B	A	B	A	A	H	H	B	H	H	H	B	H	H	H	H	A	H	H	B	H	H	A
swu15544	H	H	B	A	H	A	H	B	B	A	H	B	H	H	H	B	H	H	B	H	B	B	H	H	H	B	B	A	B	A	A	H	H	B	H	H	H	B	H	H	H	H	A	H	H	B	H	H	H
swu15548	H	H	B	A	H	A	H	B	B	A	H	B	H	H	H	B	H	H	B	H	B	B	H	H	H	B	B	A	B	A	A	H	H	B	H	H	H	B	H	H	H	H	A	H	H	B	H	H	A
swu15549	H	H	B	A	H	A	H	B	B	A	H	B	H	H	H	B	H	H	B	H	B	B	H	H	H	B	B	A	B	A	A	H	H	B	H	H	H	B	H	H	H	H	A	H	H	B	H	H	A
swu15556	H	H	-	A	-	A	H	H	B	A	A	B	H	H	H	B	-	H	B	-	H	-	H	A	A	B	B	A	B	A	A	A	H	A	A	H	-	-	A	-	-	-	A	-	H	-	A	A	A
swu15567	H	H	B	A	H	A	H	B	B	A	H	B	-	H	H	B	B	H	H	B	H	B	B	H	H	H	B	B	A	B	A	-	H	H	H	A	H	A	B	H	-	-	-	A	H	B	H	H	A
swu15572	H	H	B	H	H	A	B	B	H	A	H	B	H	H	H	B	H	H	B	H	B	B	H	H	B	B	B	A	B	A	A	H	H	B	A	H	H	B	H	H	A	H	A	H	H	B	H	H	H
swu15588	H	H	B	H	H	A	B	B	H	A	B	B	A	-	H	B	H	H	B	H	B	B	H	H	B	B	B	A	B	A	A	H	B	B	A	H	-	B	H	H	A	H	A	H	H	H	H	H	H
swu15596	H	H	B	H	H	A	B	B	H	A	B	B	A	H	H	B	H	H	B	H	B	B	H	H	B	B	B	A	B	A	A	H	B	B	A	H	-	B	H	H	A	H	A	H	H	H	H	H	H
swu15600	H	A	B	H	H	A	B	B	H	A	B	B	A	H	H	B	A	H	B	H	B	B	H	H	B	B	B	A	B	A	A	H	B	B	A	H	-	B	H	H	A	H	A	H	H	H	H	H	H
swu15614	H	A	B	H	H	A	B	B	H	H	B	B	A	H	A	B	A	H	B	H	B	B	H	B	B	B	B	A	B	A	A	B	B	B	A	H	-	B	H	H	A	H	A	H	H	H	H	H	H
swu15622	H	A	B	H	H	A	B	B	H	H	B	B	H	H	A	B	A	H	B	H	B	B	H	B	B	B	B	A	H	A	A	A	B	B	A	H	-	B	H	H	H	H	A	H	H	H	H	H	H
swu15623	H	A	B	H	H	A	B	B	H	H	B	B	H	H	A	B	A	H	B	H	B	B	H	B	B	B	B	A	H	A	A	B	B	B	A	H	-	B	H	H	H	H	A	H	H	H	H	H	H
swu15635	H	H	H	A	H	H	H	B	A	B	H	B	H	A	B	A	H	H	B	H	H	H	B	B	B	B	H	H	H	A	H	H	H	H	H	H	-	H	H	A	H	B	B	A	H	H	A	H	H
swu15636	A	H	A	H	A	H	A	B	H	B	H	B	H	A	B	A	A	H	B	H	H	H	B	B	B	B	A	H	H	A	A	H	H	A	H	H	-	H	H	A	H	B	B	A	H	H	H	H	A
swu15641	H	H	H	A	H	H	H	B	A	B	H	B	H	A	B	A	H	H	B	H	H	H	B	B	B	B	H	H	H	A	H	H	H	H	H	H	-	H	H	A	H	B	B	A	H	H	A	H	B
swu15644	H	H	H	A	H	H	H	B	A	B	H	B	H	A	B	A	H	H	B	H	H	H	B	B	B	B	H	H	H	A	H	H	H	H	H	H	-	H	H	A	H	B	B	A	H	H	A	H	H
swu15648	H	H	H	A	H	H	H	B	A	B	H	B	H	A	B	A	H	H	B	H	H	H	B	B	B	B	H	H	H	H	H	H	H	H	H	H	-	H	H	H	H	B	B	A	B	H	A	H	H
swu15649	H	H	H	A	H	H	H	B	A	B	H	B	H	A	B	A	H	H	B	H	H	H	B	B	B	B	H	H	H	B	H	H	H	H	H	H	B	H	H	H	H	B	B	A	B	H	A	H	H
swu15651	H	H	H	A	H	H	H	B	A	B	H	B	H	A	B	A	H	H	B	H	H	H	B	B	B	B	H	H	H	B	H	H	H	H	H	H	-	H	H	H	H	B	B	A	B	H	A	H	H
swu15653	D	D	D	D	D	D	D	B	D	B	D	B	D	D	B	D	D	D	B	D	D	D	B	B	B	B	D	D	D	B	D	D	D	D	D	D	-	D	D	D	D	B	B	D	B	D	D	D	D
swu15657	H	H	H	A	H	H	H	B	A	H	H	B	H	A	B	A	H	H	B	H	H	H	B	B	B	B	H	H	H	B	H	A	H	H	H	H	-	H	H	H	A	B	B	A	B	H	H	H	H
swu15661	H	H	H	A	H	H	H	B	A	H	H	B	H	A	B	A	H	H	B	H	H	H	B	B	B	B	H	H	H	B	H	A	H	H	H	H	A	H	H	H	A	B	B	A	B	H	H	H	H
swu15664	H	H	H	A	H	H	H	B	A	H	H	B	H	A	B	A	H	H	B	H	H	H	B	B	H	B	H	H	H	B	H	A	H	H	H	H	A	H	A	H	A	B	B	A	B	H	H	H	H
swu15666	H	H	H	A	H	H	H	B	A	H	H	B	H	A	B	A	H	H	B	H	-	H	B	-	H	B	H	H	H	B	H	A	H	H	H	H	A	H	A	H	A	B	B	A	B	H	H	H	H
swu15667	H	H	H	A	H	H	H	B	A	H	H	B	H	A	B	A	H	H	B	H	H	H	B	B	H	B	H	H	H	B	H	A	H	H	H	H	A	H	A	H	A	B	B	A	B	H	H	H	H
swu15672	H	H	H	A	H	H	H	B	A	H	H	B	H	A	B	A	H	H	B	H	H	H	B	H	H	B	H	H	H	B	H	A	H	H	H	H	A	H	A	H	A	B	B	A	B	H	H	H	H
swu15674	H	H	H	A	H	H	H	B	A	H	H	B	H	A	B	A	H	H	B	H	H	H	B	H	H	B	H	H	H	B	H	A	H	H	H	H	A	H	A	H	A	B	B	A	B	H	H	H	H
swu15675	H	H	H	A	H	H	H	B	A	H	H	B	H	A	B	A	H	H	B	H	H	H	B	H	H	B	H	H	H	B	H	A	H	H	H	H	A	H	A	H	A	B	B	A	B	H	H	H	H
swu15676	H	H	H	A	H	H	H	B	A	H	H	B	H	A	B	A	H	H	B	H	H	H	B	H	H	B	H	H	H	B	H	A	H	H	H	H	A	H	A	H	A	B	B	A	B	H	H	H	H
swu15678a	D	D	D	D	D	D	D	B	D	D	D	B	D	D	B	D	D	D	B	D	D	D	B	D	D	B	D	D	D	B	D	D	D	D	D	D	-	D	D	D	D	-	B	D	B	D	D	D	D
swu15678b	H	H	H	A	H	H	H	B	A	H	H	B	A	A	B	A	H	A	B	H	H	H	B	H	-	B	H	H	H	B	H	A	H	H	H	H	A	H	A	-	A	-	B	A	B	H	H	H	H
swu15686	H	H	H	A	H	H	H	B	A	H	H	B	A	A	B	A	H	A	B	H	H	H	B	H	H	B	H	H	H	B	H	A	H	H	H	H	A	H	A	B	A	B	B	A	B	H	H	H	H
swu15690	H	H	H	A	H	H	H	B	A	H	H	B	A	A	B	A	H	A	B	H	H	H	B	H	H	B	H	H	H	B	H	A	H	H	H	H	A	H	A	B	A	-	B	A	B	H	H	H	H
swu15691	H	H	H	A	H	H	H	B	A	H	H	B	A	A	B	A	H	A	B	H	H	H	B	H	H	B	H	H	H	B	H	A	H	H	H	H	A	H	A	B	A	B	B	A	B	H	H	H	H
swu15692	H	H	H	A	H	H	H	B	A	H	H	B	A	A	B	A	H	A	B	H	H	H	B	H	H	B	H	H	H	B	H	A	H	H	H	H	A	H	A	B	A	B	B	A	B	H	H	H	H
swu15696	A	H	H	A	H	H	H	B	A	H	H	B	A	A	B	A	H	A	B	H	H	H	B	H	H	B	H	H	H	B	H	A	H	H	H	H	A	H	A	B	A	B	B	A	H	H	H	H	H
swu15697	A	H	H	A	H	H	H	B	A	H	H	B	A	A	B	A	H	A	B	H	H	H	B	H	H	B	H	H	H	B	H	A	H	H	H	H	A	H	A	B	A	B	B	A	H	H	H	H	H
swu15702	A	H	H	A	H	H	H	B	A	H	H	B	A	A	B	A	B	A	B	H	H	H	B	H	H	B	H	H	H	B	H	A	H	H	H	H	A	H	A	B	A	A	B	A	H	B	H	H	A
swu15703	A	H	H	A	H	H	H	B	A	H	H	B	A	A	B	A	B	A	B	H	H	H	B	H	H	B	H	H	H	B	H	A	H	H	H	H	A	A	A	B	A	B	B	A	H	B	H	H	A
swu15707	A	B	H	A	H	H	H	B	A	H	H	B	A	A	B	H	B	A	B	H	H	H	B	H	H	B	H	H	H	B	H	A	H	-	H	H	A	A	A	B	A	B	B	A	H	B	H	H	A
swu15712	A	B	H	A	H	H	H	B	A	H	H	B	A	A	B	H	B	A	B	H	H	H	B	H	H	B	B	H	H	B	H	A	H	H	H	H	A	A	A	B	A	B	B	A	H	B	H	H	A
swu15811	A	H	A	A	A	A	B	B	H	H	A	B	A	H	H	H	B	A	B	H	H	H	H	H	H	B	H	H	H	B	A	A	H	H	H	H	A	H	A	B	A	B	B	A	H	B	H	H	A
swu15815	A	H	A	A	A	A	B	B	H	H	A	B	A	H	H	H	B	A	B	H	H	H	H	H	H	B	H	H	H	B	A	A	H	H	H	H	A	H	A	B	A	B	B	A	H	B	H	H	A
swu15822	A	H	A	A	H	-	B	B	H	H	A	B	A	H	H	H	B	A	B	H	H	H	H	H	H	B	H	H	H	B	-	H	H	H	H	-	A	H	A	B	A	-	B	A	H	B	B	H	A
swu15829	D	D	D	D	D	D	B	B	D	D	D	B	D	D	D	D	B	D	B	D	D	D	D	D	D	B	D	D	D	B	D	D	D	D	D	D	D	D	D	B	D	B	B	D	D	B	B	D	D
swu15834	A	H	A	A	A	A	H	H	B	H	A	B	A	H	H	H	B	A	B	H	H	H	H	H	H	B	H	H	H	B	A	A	H	H	H	H	A	H	H	B	A	B	B	A	H	B	B	H	A
swu15841a	A	H	A	A	A	A	H	H	B	H	A	B	A	B	H	B	B	A	B	H	H	H	H	H	H	B	H	H	H	B	A	A	H	H	H	H	A	H	H	B	A	B	B	A	H	B	B	H	A
swu15841b	A	C	A	A	A	A	C	C	C	C	A	C	A	C	C	C	C	A	C	C	C	C	C	C	C	C	C	C	C	C	A	A	C	C	C	C	A	C	C	C	A	C	C	A	C	C	C	C	A
swu15851	A	H	A	A	A	A	H	H	B	H	A	B	A	B	H	B	B	A	B	H	H	H	H	H	H	B	H	H	H	B	A	A	H	H	H	H	A	H	H	B	A	B	B	A	H	B	B	H	A
swu15858	H	H	A	A	A	A	H	H	B	H	A	B	A	B	H	B	B	A	B	H	H	H	H	H	H	B	H	H	H	B	A	A	H	H	H	H	A	H	H	B	A	B	B	A	H	B	B	H	A
swu15873	H	H	A	A	A	A	A	H	B	H	A	B	A	B	H	B	B	A	B	H	H	H	H	H	H	B	H	H	H	B	A	A	H	H	H	H	H	A	H	B	A	H	B	A	H	B	B	H	A
swu15875	H	H	B	A	H	A	H	H	H	H	B	B	H	H	H	H	B	B	A	H	H	H	B	A	B	H	H	H	H	H	H	H	H	H	H	H	H	B	H	H	H	H	H	H	H	H	H	H	H
swu15879	H	H	A	A	A	A	A	H	B	H	A	B	A	B	H	B	B	A	B	H	H	H	H	H	H	B	H	H	H	B	A	A	H	H	H	H	A	H	H	B	A	B	B	A	H	B	B	H	A
swu15880	H	H	H	A	A	A	A	H	B	H	A	B	A	B	H	-	B	A	B	H	H	H	H	H	H	B	H	H	H	B	A	A	H	H	H	H	A	H	H	B	H	-	B	A	H	B	B	H	A
swu15881	H	H	H	A	A	A	A	H	B	H	A	B	A	B	H	B	B	A	B	H	H	H	H	H	H	B	H	H	H	B	A	A	H	H	H	H	A	H	H	B	A	B	B	A	H	B	B	H	A
swu15883	H	H	H	A	A	A	A	H	B	H	A	B	-	B	H	B	B	A	B	H	-	H	H	H	H	B	H	H	H	B	A	A	H	H	H	H	A	H	H	B	A	B	B	A	H	B	B	H	A
swu15890	H	H	H	A	-	A	A	H	B	H	A	B	A	B	H	B	B	A	B	H	H	H	H	H	H	B	H	H	H	B	A	A	H	H	H	H	A	H	H	B	A	B	B	A	H	B	B	H	A
swu15892	H	H	H	A	A	A	A	H	B	H	A	B	A	B	H	B	B	A	B	H	H	H	H	H	H	B	H	H	H	B	A	A	H	H	H	H	A	H	H	B	A	B	B	H	H	B	B	H	A
swu15897	D	B	B	B	B	B	B	B	B	D	D	D	D	D	B	B	B	D	B	B	D	B	B	B	D	B	D	D	B	B	B	B	B	B	D	B	D	D	D	B	B	B	B	D	B	D	D	D	B
swu15900	H	H	H	A	A	A	A	H	B	H	A	B	A	B	H	B	B	A	B	H	H	H	H	H	H	B	H	H	H	B	A	A	H	H	H	H	A	H	H	B	A	B	B	H	H	B	B	H	A
swu15902	H	H	H	A	A	A	A	H	B	H	A	B	A	B	H	B	B	A	B	H	H	H	H	H	H	B	H	H	H	B	A	A	H	H	H	H	A	H	H	B	A	B	B	H	H	B	B	H	A
swu15931	H	H	-	A	-	-	A	H	B	H	A	B	-	B	-	B	B	A	B	H	H	H	H	H	H	B	H	H	H	B	A	-	H	-	H	H	A	-	H	H	A	B	B	H	H	B	B	H	A
swu15944	H	H	H	A	A	A	A	H	B	H	H	B	A	B	H	B	B	A	B	H	H	H	A	H	H	B	H	H	H	B	A	A	H	H	H	H	A	H	H	B	A	B	B	H	H	B	B	H	A
swu15954	H	H	H	A	A	A	A	H	B	H	H	B	A	B	H	B	B	A	B	H	H	H	A	H	H	B	H	H	H	B	A	A	H	H	H	H	A	H	H	B	A	B	B	H	H	B	B	H	A
swu16010a	B	D	B	D	D	D	D	D	B	D	D	D	D	D	B	B	D	D	D	B	D	B	B	D	B	B	B	D	D	D	D	D	D	D	D	D	D	B	D	D	D	D	B	D	D	D	B	D	D
swu16010b	B	B	H	A	A	A	A	H	B	A	H	B	A	B	A	B	B	A	-	A	H	H	H	A	H	B	H	H	H	H	A	A	H	A	A	B	A	H	H	H	H	B	B	H	H	B	B	H	A
swu16010c	B	D	B	B	D	B	D	D	B	D	B	D	B	B	B	B	D	B	D	B	D	B	B	D	B	B	B	D	B	D	D	B	B	D	D	D	D	B	B	B	B	B	D	D	D	B	B	B	D
swu16054	B	B	H	A	A	A	A	H	B	A	H	B	A	B	A	B	B	A	H	A	H	H	H	A	H	B	H	H	H	H	A	A	H	A	A	B	A	H	H	H	H	B	B	H	H	B	B	H	A
swu16057	B	B	H	A	A	A	A	H	B	A	H	B	A	B	A	B	B	A	H	A	H	H	H	A	H	B	H	H	H	H	A	A	H	A	A	B	A	H	H	H	H	B	B	H	H	B	B	H	A
swu16059	B	B	H	A	A	A	A	H	B	A	H	B	A	B	A	B	B	A	H	A	H	H	H	A	H	B	H	H	H	H	A	A	H	A	A	B	A	-	H	H	H	B	B	H	H	B	B	H	A
swu16066	B	B	H	A	A	A	A	H	B	A	H	B	A	B	A	B	-	A	H	A	H	H	H	A	H	B	H	H	H	H	A	A	H	A	A	B	A	H	H	H	H	B	B	H	H	B	B	H	A
swu16069	B	B	H	A	A	A	A	H	B	A	H	B	A	B	A	B	B	A	H	A	H	H	H	A	H	B	H	H	H	H	A	A	H	H	A	B	A	H	H	H	H	B	B	H	H	B	B	H	A
swu16076	B	B	H	A	A	A	A	H	B	A	H	B	A	B	A	B	B	A	H	A	H	H	H	A	H	B	H	H	H	H	A	A	H	A	A	B	A	H	H	H	H	B	B	H	H	B	B	H	A
swu16104	B	B	H	A	-	A	A	H	B	A	H	B	A	B	A	B	B	A	H	A	-	H	H	A	H	B	H	H	H	H	A	A	H	A	A	B	A	H	H	H	H	B	B	H	H	B	B	H	A
swu16111a	H	H	A	-	H	B	H	H	H	B	H	B	-	-	A	-	B	H	A	H	B	A	B	H	H	H	H	H	A	A	H	H	H	H	B	A	B	H	A	H	H	H	A	A	H	A	A	A	B
swu16111b	A	C	C	C	C	C	C	C	C	-	C	A	-	-	C	-	C	C	C	C	C	C	C	C	A	C	C	A	A	C	C	C	C	C	A	C	C	C	A	C	C	C	C	A	C	C	C	C	C
swu16122	C	C	A	A	C	C	C	C	C	C	C	C	C	C	A	C	C	C	A	C	C	A	C	C	C	C	C	C	A	A	C	C	C	C	C	A	C	C	A	C	C	C	A	A	C	A	A	A	C
swu16141	B	B	H	A	A	A	A	H	B	A	H	B	A	B	A	B	B	A	H	A	H	H	H	A	H	B	B	H	H	H	A	A	H	A	A	B	A	H	H	H	B	B	B	H	H	B	B	H	A
swu16143	B	B	H	A	A	A	A	H	B	A	H	B	A	B	A	B	B	A	H	A	H	H	H	A	H	B	B	H	H	H	A	A	H	A	A	B	A	H	H	H	B	B	B	H	H	B	B	H	A
swu16148	B	B	H	A	A	A	A	H	B	A	H	B	A	B	A	B	B	A	H	A	H	H	H	A	H	B	B	H	H	H	A	A	H	A	A	B	A	H	H	H	B	B	B	H	H	B	B	H	A
swu16178	B	B	H	A	H	A	A	H	B	A	H	B	A	H	A	H	H	A	H	A	H	H	H	A	H	H	H	H	H	H	A	A	H	A	A	H	A	H	H	H	B	B	B	H	H	H	B	H	H
swu16185	B	B	H	A	A	A	A	H	B	A	H	B	A	H	A	-	B	A	H	A	H	-	H	A	H	B	B	H	H	H	A	A	H	A	A	B	A	H	H	H	B	B	B	H	H	H	B	H	H
swu16199	B	B	H	A	H	A	A	H	B	A	H	H	A	B	A	B	B	A	H	A	H	H	H	A	H	B	B	H	H	H	A	H	H	A	A	B	A	H	H	H	B	B	B	H	H	H	B	H	H
swu16204a	A	H	H	A	B	B	A	A	H	H	B	H	H	H	H	B	H	B	B	H	H	H	A	B	A	H	H	H	H	H	A	H	H	A	H	H	A	H	H	H	H	H	H	H	H	H	H	A	B
swu16204b	B	B	D	D	D	D	D	D	B	D	D	D	D	B	D	B	B	D	D	D	D	D	D	D	D	B	B	D	D	D	D	D	D	D	D	B	D	D	D	D	B	B	B	D	D	D	B	D	D
swu16212	D	B	B	B	B	B	B	B	B	D	B	D	B	B	B	B	B	B	B	B	B	B	B	B	D	B	B	D	D	B	B	B	B	B	D	B	B	B	D	B	B	B	B	D	B	B	B	B	B
swu16224	B	B	H	A	H	A	A	H	B	A	H	H	A	B	A	B	B	A	H	A	H	H	H	A	H	B	B	H	H	H	A	A	H	A	A	B	A	H	H	H	B	B	H	H	H	H	B	H	H
swu16253	B	B	-	-	H	A	A	H	-	A	H	H	A	-	-	B	B	A	B	A	H	-	H	-	H	B	B	H	H	H	-	A	-	-	A	B	A	-	-	-	-	-	-	H	-	H	B	H	H
swu16256	B	B	H	A	H	A	A	H	B	A	H	H	A	B	A	B	B	A	H	A	H	H	H	A	H	B	B	H	H	H	A	A	H	A	A	B	A	H	H	H	B	B	H	H	H	H	B	H	H
swu16259	B	B	H	A	H	A	A	H	B	A	H	H	A	B	A	B	B	A	H	A	H	H	H	A	H	B	B	H	H	H	A	A	H	A	A	B	A	H	H	H	B	B	H	H	H	H	B	H	H
swu16269	B	B	H	A	H	A	A	H	B	A	H	H	A	B	A	B	B	A	H	A	H	H	H	A	H	B	B	H	H	H	A	A	H	A	A	B	A	H	H	H	B	B	H	H	H	H	B	H	H
swu16273	B	B	H	A	-	A	A	H	B	A	H	H	H	B	A	B	B	A	H	A	H	H	H	A	H	B	B	H	H	H	A	A	-	A	A	B	A	H	H	H	B	B	H	H	H	H	B	H	H
swu16286	B	B	H	A	H	A	A	H	B	A	H	H	A	B	A	B	B	-	H	A	H	H	H	A	H	B	B	H	H	A	H	A	H	A	A	H	H	H	H	H	B	H	H	H	H	H	B	H	H
swu16295	B	B	H	A	H	A	A	H	B	A	H	-	A	B	A	B	B	A	H	A	H	H	H	A	H	B	B	H	H	H	A	A	H	A	A	-	A	H	H	H	B	B	H	H	H	H	B	H	H
swu16330	B	B	H	A	H	A	A	H	B	A	H	H	A	B	A	H	B	A	H	A	H	H	H	A	H	H	B	H	H	H	A	A	H	A	A	B	A	H	H	H	B	B	H	H	H	H	B	H	H
swu16343	B	B	H	A	H	A	A	H	B	A	H	H	A	B	A	H	B	A	H	A	H	H	H	A	H	H	B	H	H	H	A	A	H	A	A	B	A	H	H	H	B	B	H	H	H	H	B	H	H
swu16414	B	B	H	A	H	A	A	H	B	A	B	H	A	B	A	H	B	A	H	A	H	H	H	A	H	H	B	H	H	H	A	A	H	A	A	B	H	H	H	H	B	B	H	H	H	H	B	H	H
swu16487	B	B	H	A	H	A	H	B	B	A	B	H	A	B	A	H	B	A	H	A	H	H	H	A	H	H	H	H	B	H	A	H	A	H	A	B	H	H	H	H	B	B	H	B	H	B	B	H	H
swu16525	C	C	C	C	C	C	A	A	C	A	C	A	C	C	C	C	A	C	C	C	C	C	C	C	C	C	C	A	C	A	A	C	C	A	A	A	C	C	C	C	C	C	C	C	A	C	C	C	A
swu16531	B	B	H	A	H	A	H	B	H	A	B	H	A	B	A	H	B	A	H	A	B	H	H	A	H	H	H	H	B	B	A	H	A	H	A	B	H	H	H	A	B	B	H	B	H	B	H	H	H
swu16534	B	B	H	-	H	A	H	B	H	A	B	H	-	B	A	H	B	A	H	A	-	H	H	A	H	H	H	H	B	B	A	H	A	H	A	B	H	H	H	A	-	B	A	B	B	H	H	H	H
swu16535	B	B	H	A	H	A	H	B	H	A	B	H	A	B	B	H	B	A	H	A	B	H	H	A	H	H	H	H	B	B	A	H	A	H	A	B	H	H	H	A	B	B	A	B	B	H	H	H	H
swu16553	B	B	H	A	A	A	H	B	A	A	B	H	A	B	A	H	B	A	H	A	B	H	H	A	A	H	H	B	B	B	A	H	A	H	A	B	H	H	H	A	B	H	A	B	B	H	H	B	H
swu16555	B	B	H	A	H	A	H	B	A	A	B	H	A	B	A	H	B	A	H	H	B	H	H	A	A	H	H	B	B	B	A	H	A	H	A	B	H	H	H	A	B	H	A	B	B	H	H	B	H
swu16562	B	B	H	A	H	A	H	B	A	A	B	H	A	B	A	H	B	A	H	H	B	H	H	A	A	A	H	B	B	B	A	H	A	H	A	B	H	H	H	A	B	H	A	B	B	H	H	B	H
swu16564	B	B	H	A	H	A	H	B	A	A	B	H	A	B	A	H	B	A	H	H	B	H	H	A	A	A	H	B	B	B	A	H	A	H	A	B	H	H	H	A	B	H	A	B	B	H	H	B	H
swu16566	B	B	H	A	H	A	H	B	A	A	B	H	A	B	A	H	B	A	H	H	B	H	H	A	A	A	H	B	B	B	A	H	A	H	A	B	H	H	H	A	B	H	A	B	B	H	H	B	H
swu16569	B	B	H	A	H	A	H	B	A	A	B	H	A	B	A	H	B	A	H	H	B	H	H	A	A	A	H	B	B	B	A	H	H	H	A	B	H	H	H	A	B	H	A	B	B	H	H	B	H
swu16580	B	B	H	A	H	A	B	B	A	A	H	H	A	B	A	H	B	A	H	H	B	H	A	A	A	A	H	B	B	B	A	H	H	H	A	B	H	H	H	A	B	H	A	B	B	H	H	B	H
swu16586	B	B	H	A	H	A	B	B	A	A	H	H	A	B	A	H	B	A	H	H	B	H	A	A	A	A	H	B	B	B	A	H	H	H	A	B	H	H	H	A	B	H	A	B	B	H	H	B	H
swu16606	B	B	H	A	H	A	A	H	B	A	H	H	A	B	A	B	B	A	H	A	H	H	H	A	H	B	B	H	H	H	A	H	H	A	A	B	A	H	H	H	B	B	B	H	H	H	H	B	H
swu16609	B	B	H	A	H	A	B	B	A	H	H	H	A	B	A	H	B	A	H	H	-	H	A	H	A	A	H	B	B	B	A	H	H	H	H	H	H	H	H	A	B	A	H	H	B	H	H	B	H
swu16610	B	B	H	A	H	A	B	B	A	H	H	H	A	B	A	H	B	A	H	H	B	H	A	H	A	A	H	B	B	B	A	H	H	H	H	H	H	H	H	A	H	A	H	H	B	H	H	B	H
swu16646	B	B	B	A	H	A	B	B	A	H	H	H	A	H	A	-	B	H	-	H	B	H	A	H	H	A	H	B	H	B	A	H	H	H	H	H	H	H	-	A	-	-	H	H	-	H	H	B	H
swu16651	B	B	B	A	H	A	B	B	A	H	H	H	A	H	A	A	B	H	H	H	B	H	A	H	H	A	H	B	H	B	A	H	H	H	H	H	H	H	H	A	B	A	H	H	B	H	H	B	H
swu16664	D	D	D	D	D	D	D	B	D	D	B	D	D	D	D	B	B	D	B	B	D	D	B	D	D	D	D	D	D	B	D	D	B	D	D	D	D	D	D	D	D	D	D	D	B	D	D	B	D
swu16673	A	H	H	A	A	B	H	B	H	H	B	H	B	H	A	B	B	H	H	B	H	H	B	H	A	A	A	H	H	B	A	A	B	H	H	H	H	H	H	A	H	A	H	H	B	H	A	B	A
swu16682	H	H	A	A	A	B	H	B	H	H	B	H	B	H	A	B	B	H	H	B	H	A	H	B	-	H	A	H	B	B	A	B	H	H	A	H	H	H	B	A	H	A	H	H	H	H	A	B	H
swu16729	H	H	A	A	H	B	H	B	H	H	B	B	B	B	A	B	B	H	H	B	B	A	B	A	A	H	A	H	A	H	A	A	H	H	H	H	H	H	H	H	H	A	A	A	H	H	A	A	B
swu16736	D	D	D	D	D	B	D	B	D	D	B	B	B	B	D	B	B	D	D	-	B	D	B	D	B	D	D	D	D	D	D	D	D	D	D	D	B	D	D	D	D	D	D	D	D	D	D	D	B
swu16746	H	H	A	A	H	B	H	B	H	B	H	B	B	B	A	H	B	H	A	H	B	A	B	A	A	H	H	H	A	A	A	A	H	H	H	A	H	H	A	H	H	H	A	A	H	A	A	A	B
swu16794	H	H	A	A	H	B	H	B	H	B	H	B	B	B	A	H	B	H	A	H	B	A	B	A	A	H	H	H	A	A	A	A	H	H	H	A	H	H	A	H	H	H	A	A	H	A	A	A	B
swu16795	H	H	A	A	-	B	H	B	H	B	H	B	B	B	A	H	B	H	A	H	B	A	B	A	A	H	H	H	A	A	A	A	H	H	H	A	H	H	A	H	-	H	A	A	H	A	A	A	B
swu16805	H	H	A	A	-	B	H	B	H	B	H	B	B	B	A	H	B	H	A	H	B	A	B	A	A	H	H	H	H	A	A	A	H	H	H	A	B	H	A	H	H	H	A	A	H	A	A	A	B
swu16812	H	H	H	A	A	H	B	H	B	H	B	H	B	B	-	A	-	-	H	A	H	B	A	B	H	H	H	H	H	A	A	A	H	H	H	A	B	H	A	H	H	H	A	A	H	A	A	A	B
swu16816	H	H	A	-	H	B	H	B	H	B	H	B	B	-	A	-	B	H	A	H	B	A	B	H	H	H	H	H	A	A	A	-	H	H	H	-	B	H	A	H	H	H	A	A	H	A	A	A	B
swu16832	H	H	A	A	H	B	H	B	H	-	H	B	-	B	A	-	B	H	A	H	B	A	B	H	H	H	H	H	A	A	A	H	H	H	B	A	B	H	A	H	H	H	A	A	H	A	A	A	B
swu16841	H	H	A	A	H	B	H	B	H	B	H	B	B	B	A	H	B	H	A	H	B	A	B	H	H	H	H	H	A	A	H	H	H	H	B	A	B	H	A	H	H	H	A	A	H	A	A	A	B
swu16845	H	H	A	A	H	B	H	B	A	H	H	H	H	B	A	H	H	H	A	H	H	A	H	H	H	H	H	H	A	A	H	H	H	H	H	A	H	H	A	H	H	H	A	A	H	A	A	A	H
swu16849	D	D	B	D	D	D	D	D	D	D	B	D	D	D	D	D	B	B	D	D	D	D	B	D	B	D	B	D	D	D	B	D	D	D	D	D	D	B	D	D	D	B	D	D	D	D	D	-	-
swu16856	H	H	A	A	H	B	H	B	H	B	H	B	B	B	A	H	B	H	A	H	B	A	B	H	H	H	H	H	A	A	H	H	H	H	B	A	B	H	A	H	H	H	A	A	H	A	A	A	B
swu16870	H	H	A	A	H	B	H	H	H	B	H	B	B	B	A	H	B	H	A	H	B	A	B	H	H	H	H	H	A	A	H	H	H	H	B	A	B	H	A	H	H	H	A	A	H	A	A	A	B
swu16881	H	H	A	A	H	B	H	H	H	B	H	B	B	B	A	H	B	H	A	H	B	A	B	H	H	H	H	H	A	A	H	H	H	H	B	A	B	H	A	H	H	H	A	A	H	A	A	A	B
swu16888	H	H	A	A	H	B	H	H	H	B	H	B	B	B	A	H	B	H	A	H	B	A	B	H	H	H	H	H	A	A	H	H	H	H	B	A	B	H	A	H	H	H	A	A	H	A	A	A	B
swu16899	H	H	A	A	-	B	H	H	H	B	H	B	B	B	A	H	B	H	A	H	B	A	B	H	H	H	H	H	A	A	H	H	H	H	B	A	B	H	A	H	H	H	A	A	H	A	A	A	B
swu16907	D	B	D	D	D	D	D	D	D	D	D	D	B	B	B	B	-	D	B	D	D	D	D	D	D	D	D	D	D	B	D	-	B	D	D	D	-	D	D	B	B	B	-	D	D	D	B	D	D
swu16916	D	-	D	D	D	B	D	D	D	B	D	B	B	B	D	-	B	D	D	D	B	D	B	D	D	D	D	D	D	D	D	D	D	D	B	D	B	D	D	D	D	D	D	D	D	D	D	D	B
swu16920	H	H	A	A	H	B	H	H	H	B	H	B	B	B	A	H	B	H	-	H	B	A	B	H	H	H	H	H	A	A	H	H	H	H	B	A	B	H	A	H	H	H	A	A	H	A	A	A	B
swu16960	H	H	A	A	H	B	H	H	H	B	H	B	B	B	A	H	B	H	A	H	B	A	B	H	H	H	H	H	A	A	H	H	H	H	B	A	B	H	A	H	H	H	A	A	H	A	A	A	B
swu16965	H	H	A	A	H	B	H	H	H	B	H	B	B	B	A	H	B	H	A	H	B	A	B	H	H	H	H	H	A	A	H	H	H	H	B	A	B	H	A	H	H	H	A	A	H	A	A	A	B
swu16979	H	H	-	A	-	B	H	H	H	B	H	B	B	B	A	H	B	H	A	H	B	A	B	H	H	H	H	H	A	A	H	H	H	H	B	A	B	H	A	H	H	H	A	A	H	A	A	A	B
swu16992	H	H	A	A	H	B	H	H	H	B	H	B	B	B	A	H	B	H	A	H	B	A	B	H	H	H	H	H	A	A	H	H	H	H	B	A	B	H	A	H	H	H	A	A	H	A	A	A	B
swu17031	A	H	A	A	H	-	H	H	B	B	H	-	B	B	A	H	H	A	H	H	B	A	-	H	H	H	A	H	H	H	H	H	H	A	B	A	-	H	H	H	H	H	H	H	H	A	H	A	B
swu17032	C	C	C	C	C	C	C	C	C	C	C	C	A	A	C	C	C	C	C	C	C	C	C	C	C	C	A	C	C	C	C	C	C	A	C	C	C	C	C	C	C	C	C	A	C	C	C	C	C
swu17036	D	B	D	B	D	D	D	D	D	D	D	B	D	B	D	D	D	D	D	D	D	D	D	D	D	D	D	D	D	D	B	D	D	D	D	D	D	D	B	B	B	D	D	D	D	D	D	D	D
swu17089	H	H	A	A	H	B	H	H	H	B	H	B	B	B	A	H	B	H	A	H	B	A	B	H	H	H	H	H	A	A	H	H	H	H	B	A	B	H	A	H	H	H	A	A	H	A	A	A	B
swu17127	H	H	A	A	H	B	H	H	B	B	A	B	B	B	A	H	H	H	A	H	B	A	B	H	H	H	H	H	A	A	H	H	H	H	B	A	B	H	A	H	H	H	A	A	H	A	A	A	B
swu17128	H	H	A	A	B	B	H	H	B	B	A	B	B	B	A	H	H	H	A	H	B	A	B	H	H	H	H	H	A	A	H	H	H	H	B	A	B	H	A	H	H	H	A	A	B	A	A	A	B
swu17131	H	H	A	A	H	B	H	H	B	B	A	B	B	B	A	H	H	H	A	H	B	A	B	H	H	H	H	H	A	A	H	H	H	H	B	A	B	H	A	H	H	H	A	A	H	A	A	A	B
swu17135	H	H	A	A	H	B	H	H	B	B	A	B	B	B	A	H	H	H	A	H	B	A	B	H	H	H	H	H	A	A	H	H	H	H	B	A	B	H	A	H	H	H	A	A	H	A	A	A	B
swu17155	H	H	A	A	H	B	H	H	B	B	A	B	B	B	A	H	H	H	A	H	B	A	B	H	H	H	H	H	A	A	H	H	H	H	B	A	B	H	A	H	H	H	A	A	H	A	A	A	B
swu17179	H	H	A	A	H	B	H	H	B	B	A	B	B	B	A	H	H	H	H	H	B	A	B	H	H	H	H	H	A	A	H	H	H	H	B	A	B	H	A	H	H	H	A	A	H	A	A	A	B
swu17186	H	H	A	A	H	B	H	H	B	B	A	B	B	B	A	H	H	H	H	H	B	A	B	H	H	H	H	H	A	A	H	H	H	H	B	A	B	H	A	H	H	H	A	A	H	A	A	A	B
swu17200	H	H	A	A	H	B	H	H	B	B	A	B	B	B	A	H	H	H	H	H	B	A	B	H	H	H	H	H	A	A	H	H	H	H	B	A	B	H	A	H	H	H	A	A	H	A	A	A	H
swu17202	H	H	A	A	H	B	H	H	B	B	A	B	B	B	A	H	H	H	H	H	B	A	B	H	H	H	H	H	A	A	H	H	H	H	B	A	B	H	A	H	H	H	A	A	H	A	A	A	H
swu17206	H	H	A	A	H	B	H	H	B	B	A	B	B	B	A	H	H	H	H	H	B	A	A	H	H	B	H	A	H	A	H	-	H	B	-	A	H	B	A	H	H	-	H	A	H	A	A	A	H
swu17207	H	H	A	A	H	B	H	H	B	B	A	B	B	B	A	H	H	H	H	H	B	A	B	H	H	H	H	H	A	A	H	H	H	H	B	A	B	H	A	H	H	H	A	A	H	A	A	A	H
swu17219	A	H	A	A	H	B	B	H	B	B	A	B	B	B	A	H	H	H	H	H	B	A	B	H	H	H	H	H	A	A	H	H	H	H	B	A	B	H	A	H	H	H	A	A	H	A	A	A	H
swu17225	-	D	B	-	B	B	-	D	B	-	B	B	-	B	B	-	D	D	-	D	B	B	B	D	D	D	D	D	B	B	D	D	D	D	D	B	B	D	B	D	D	D	B	B	D	B	B	B	D
swu17269	A	H	A	A	H	B	B	H	H	B	A	B	B	B	A	H	H	H	H	H	B	A	B	H	H	H	H	H	A	A	H	H	H	H	B	A	B	H	A	H	H	H	A	A	H	A	A	A	H
swu17278	A	H	A	A	H	B	B	H	H	B	A	B	H	B	A	H	H	H	H	H	B	A	B	H	H	H	H	H	A	A	H	H	H	H	B	A	B	H	A	H	H	H	A	A	H	A	A	A	H
swu17303	A	H	H	A	B	B	B	H	H	B	A	B	H	B	A	H	H	H	H	H	B	A	B	H	H	H	H	H	A	A	H	H	H	H	B	A	B	H	A	H	A	H	A	A	H	A	A	A	H
swu17340	A	H	H	A	H	H	B	H	H	B	A	B	H	B	A	H	H	H	H	H	H	A	B	H	H	H	H	H	A	A	H	H	H	H	B	A	B	H	A	H	A	H	A	A	H	A	A	A	H
swu17360	A	H	H	A	B	H	B	H	H	B	A	B	H	B	A	H	H	H	H	H	H	A	B	H	A	H	H	H	-	A	H	H	A	H	B	A	B	H	A	H	A	H	A	A	H	A	A	A	H
swu17442	A	H	H	H	B	H	B	H	H	B	A	B	H	B	A	H	H	H	H	B	H	A	H	H	A	H	H	H	A	A	H	H	A	H	B	A	B	H	A	H	A	B	A	A	H	H	A	A	H
swu17448	A	H	H	H	B	H	B	H	H	B	A	B	H	-	H	-	H	H	H	B	H	A	H	H	A	H	H	H	A	A	H	H	A	H	B	A	B	H	A	H	A	H	A	A	A	H	A	A	A
swu17483	A	H	H	H	B	H	B	H	H	B	A	B	H	H	H	-	H	H	H	B	H	A	H	H	A	H	H	H	A	A	H	H	A	H	B	A	B	H	A	H	A	H	A	A	A	H	A	A	A
swu17484	A	H	H	H	B	H	B	H	H	B	A	B	H	B	H	H	H	H	H	B	H	A	H	H	A	H	H	H	A	A	H	H	A	H	B	A	B	H	A	H	A	H	A	A	A	H	A	A	A
swu17485	A	H	H	H	B	H	B	H	H	B	A	B	H	B	H	H	H	H	H	B	H	A	H	H	A	H	H	H	A	A	H	H	A	H	B	A	B	H	A	H	A	H	A	A	A	H	A	A	A
swu17494	A	H	H	H	B	H	H	H	H	B	A	B	H	B	B	H	H	H	H	B	H	A	H	H	A	H	H	H	A	H	H	H	A	H	B	A	B	H	H	H	A	H	A	H	A	H	A	A	A
swu17512	A	H	H	H	B	H	H	H	H	B	A	B	H	B	B	H	H	H	H	B	H	A	H	H	A	H	H	H	A	H	H	H	A	H	B	A	B	A	H	H	A	H	A	H	A	H	A	A	A
swu17516	H	H	H	A	H	H	H	H	B	A	H	H	A	H	H	H	H	B	A	B	A	-	H	H	H	B	H	H	H	H	H	H	A	A	H	B	B	H	H	H	B	A	H	H	B	H	H	A	H
swu17525	A	H	H	H	B	H	H	H	H	B	A	B	H	B	B	H	H	H	H	B	H	H	H	H	H	H	H	H	A	H	H	H	A	H	B	A	B	A	H	H	A	H	A	H	A	H	A	A	A
swu17545	A	H	H	H	B	H	H	H	H	H	H	B	H	B	B	H	H	H	H	H	H	A	H	A	A	H	A	H	A	H	H	H	A	A	B	A	B	A	H	H	A	H	A	H	A	H	H	A	A
swu17547	A	H	H	H	B	H	H	H	H	H	H	B	H	B	B	H	H	H	H	H	H	A	H	A	A	H	A	H	A	H	H	H	A	A	B	A	B	A	H	H	A	H	A	H	A	H	H	A	A
swu17550	A	H	H	H	B	H	H	H	H	H	H	B	H	B	B	H	H	H	H	H	H	A	H	A	A	H	A	H	A	H	H	H	A	A	B	A	B	A	H	H	A	H	A	H	A	H	H	A	A
swu17562	A	H	H	H	B	H	H	H	H	H	H	B	H	B	B	H	H	B	H	H	H	A	A	A	A	H	A	H	B	H	H	H	A	A	B	A	B	A	H	H	A	H	A	H	A	H	H	H	A
swu17565	A	H	H	H	B	H	H	H	H	H	H	B	H	B	B	H	H	B	H	H	H	A	A	A	A	H	A	H	B	H	H	H	A	A	B	A	B	A	H	H	A	H	A	H	A	H	H	H	A
swu17566	A	H	H	H	B	H	H	H	H	H	H	B	H	B	B	H	H	B	H	H	H	A	A	A	A	H	A	H	B	H	H	H	A	A	B	A	B	A	H	H	A	H	A	H	A	H	H	H	A
swu17576	A	H	H	H	B	H	H	H	H	A	H	B	H	B	B	H	H	B	H	H	H	A	A	A	A	H	A	H	B	B	H	H	A	A	B	A	B	A	H	H	A	H	A	H	A	H	-	H	A
swu17594	A	H	H	H	B	H	H	A	H	A	H	H	H	B	B	H	H	B	H	H	H	H	A	A	A	A	H	H	B	B	H	H	A	A	B	A	B	A	H	H	A	H	A	H	A	H	H	H	A
swu17595	A	H	H	H	B	H	H	A	H	A	H	H	H	B	B	H	H	B	H	H	H	H	A	A	A	A	H	H	B	B	H	H	A	A	B	A	B	A	H	H	A	H	A	H	A	H	H	H	A
swu17598	A	H	H	H	B	H	H	A	H	A	H	H	H	B	B	H	B	B	H	H	H	H	A	A	A	A	H	H	B	B	H	H	A	A	B	A	B	A	H	H	A	H	A	H	A	H	H	H	A
swu17599	A	H	H	H	-	A	H	A	H	A	H	H	H	B	B	H	B	B	H	H	H	H	A	A	A	A	H	H	B	B	B	H	A	A	B	A	B	A	H	H	A	H	A	H	A	H	H	H	A
swu17602	A	H	H	H	B	-	H	A	H	A	H	H	H	B	B	H	B	B	H	H	H	H	A	A	A	A	H	H	B	B	-	H	A	A	B	A	B	A	H	H	A	H	A	H	A	H	H	H	A
swu17607	A	H	H	H	B	A	A	A	H	A	H	H	H	B	B	H	B	B	H	H	H	B	A	A	A	A	H	A	B	B	H	H	A	A	B	A	H	A	H	H	A	H	A	H	A	H	H	H	A
swu17610	A	H	H	H	B	A	A	A	H	A	H	H	H	B	B	H	B	B	H	H	H	B	A	A	A	A	H	A	B	B	H	H	A	A	B	A	H	A	H	H	A	H	A	H	A	H	H	H	A
swu17618	A	H	H	H	B	A	A	A	H	A	H	H	H	B	B	H	B	B	H	H	H	B	A	A	A	A	H	A	B	B	H	A	H	A	B	A	H	A	H	H	A	H	A	H	A	H	H	B	A
swu17619	A	H	H	H	B	A	A	A	H	A	H	H	H	B	B	H	B	B	H	H	H	B	A	A	A	A	H	A	B	B	H	A	H	A	B	A	H	A	H	H	A	H	A	H	A	H	H	B	A
swu17620	A	H	H	H	B	A	A	A	H	A	H	H	H	B	B	H	B	B	H	H	H	B	A	A	A	A	H	A	B	B	H	A	H	A	B	A	H	A	H	H	A	-	A	H	A	H	H	B	A
swu17655	H	B	H	H	A	H	H	A	H	A	A	H	B	B	H	B	H	H	B	H	B	A	H	B	B	A	H	H	H	B	B	H	H	H	A	H	B	H	H	A	H	A	B	B	H	A	B	H	H
swu17675	H	B	H	H	A	H	H	A	H	A	A	H	B	-	-	B	H	H	B	H	B	A	H	B	B	A	H	H	H	B	B	H	H	H	A	H	B	H	H	A	H	A	B	-	H	A	B	-	H
swu17677	H	B	H	H	-	H	H	A	H	A	A	H	B	B	H	B	H	-	B	H	B	A	H	B	B	A	H	H	H	B	B	H	H	H	A	H	B	H	H	A	H	A	B	-	H	A	B	A	H
swu17682	H	B	H	H	A	H	H	A	H	A	A	A	B	B	H	B	H	H	B	H	B	A	H	B	B	A	H	H	H	B	B	H	H	H	A	H	B	H	H	A	H	A	B	B	H	A	B	A	H
swu17705	H	B	H	H	A	H	H	A	H	A	A	A	B	B	H	H	H	H	B	H	B	A	H	B	B	A	A	H	H	B	B	H	H	H	A	H	B	H	H	A	H	A	B	B	H	A	B	A	H
swu17707	H	B	H	H	A	H	H	A	H	A	A	A	B	B	H	H	H	H	B	H	B	A	H	B	B	A	A	H	H	B	B	H	H	H	A	H	B	H	H	A	H	A	B	B	H	A	B	A	H
swu17714	H	B	H	H	A	H	H	A	H	A	A	A	B	B	H	H	H	H	B	H	B	A	H	B	B	A	A	H	H	B	B	H	H	H	A	H	B	H	H	A	H	A	B	B	H	A	B	A	H
swu17721	H	B	H	H	A	-	H	A	H	A	A	A	B	B	-	H	H	H	B	H	B	H	H	B	A	A	A	H	H	B	H	H	H	A	A	H	H	H	H	H	H	-	B	B	H	A	-	A	H
swu17742	H	B	H	H	-	H	H	A	H	A	A	A	B	B	H	H	H	H	B	H	B	A	H	B	B	A	A	H	H	B	B	H	H	H	A	H	B	H	H	A	B	A	B	B	H	A	B	A	H
swu17750	H	B	B	H	H	H	H	A	H	A	A	A	B	B	H	H	A	H	B	H	B	A	H	B	B	A	A	H	H	B	B	H	H	H	A	H	B	H	H	A	B	A	B	B	H	A	B	A	H
swu17790	H	B	B	A	A	H	H	A	H	A	A	A	B	B	H	H	A	H	B	H	B	A	A	B	B	A	A	H	H	B	B	B	H	H	A	H	B	H	B	A	B	A	B	B	H	A	B	A	H
swu17793	H	B	B	A	A	H	H	A	H	A	A	A	B	B	H	H	A	H	B	H	B	A	A	B	B	A	A	H	H	B	B	B	H	H	A	H	B	H	B	A	B	A	B	B	H	A	B	A	H
swu17799	H	B	B	A	A	H	H	A	H	A	A	A	B	B	H	H	A	H	B	H	B	A	A	B	B	A	A	H	H	B	B	B	H	H	A	H	B	H	B	A	B	A	B	B	H	A	H	A	H
swu17801	H	B	B	A	A	H	H	A	H	A	A	A	B	B	H	H	A	H	B	H	B	A	A	B	B	A	A	H	H	B	B	B	H	H	A	H	B	H	B	A	B	A	B	B	H	A	H	A	H
swu17816	H	B	B	A	A	H	H	A	H	A	A	A	B	B	H	H	A	H	B	H	B	A	A	B	B	A	A	H	H	B	B	B	H	H	A	H	B	H	B	A	B	A	B	H	H	A	H	A	H
swu17827	H	B	B	A	A	H	H	A	H	A	A	A	B	B	H	H	A	H	B	H	B	A	A	B	B	A	A	H	H	B	B	B	H	A	A	A	B	H	B	A	B	A	B	H	H	A	H	A	H
swu17848	H	B	B	A	A	H	H	A	H	A	A	A	B	B	H	H	A	H	B	H	B	A	A	B	B	A	A	H	H	B	B	B	H	A	A	A	B	H	B	A	B	A	B	H	H	A	A	A	B
swu17879	H	B	B	A	A	H	H	H	H	A	A	H	B	B	H	H	A	H	B	A	B	A	A	H	H	A	A	A	H	H	B	B	H	A	A	A	B	H	B	A	B	A	B	H	A	A	A	A	B
swu17881	H	B	B	A	A	H	H	H	H	A	A	H	B	B	H	H	A	H	B	A	B	A	A	H	H	A	A	A	H	H	B	B	H	A	A	A	B	H	B	A	B	A	B	H	A	A	A	-	B
swu17895	H	B	B	A	A	H	H	H	H	A	A	H	B	B	H	H	A	H	B	A	B	A	A	H	H	A	A	A	H	H	B	B	H	A	A	A	B	H	B	A	B	A	B	H	A	A	A	A	B
swu17915	H	B	B	A	A	H	H	H	H	A	A	H	B	B	H	H	A	H	B	A	B	A	A	H	H	A	A	A	H	H	B	B	H	A	A	A	B	H	B	A	B	A	B	H	A	A	A	A	B
swu17924	H	B	B	A	A	H	H	H	H	A	A	H	B	B	H	H	A	B	B	A	B	A	A	H	H	A	A	A	H	H	B	B	H	A	A	A	B	H	B	A	B	A	B	H	A	A	A	A	B
swu17935	H	B	B	A	-	H	H	H	H	A	A	H	B	B	H	H	A	B	B	A	B	A	A	H	H	A	A	A	H	H	B	B	H	A	A	A	B	H	B	A	B	A	B	H	A	A	A	A	B
swu17937	H	B	B	A	A	H	H	H	H	A	H	H	B	B	H	H	A	B	B	A	B	A	A	H	H	A	A	A	H	H	B	B	H	A	A	A	B	H	B	A	B	A	B	H	A	A	A	A	B
swu17938	H	B	B	A	A	H	H	H	H	A	H	H	B	B	H	H	A	B	B	A	B	A	A	H	H	A	A	A	H	H	B	B	H	A	A	A	B	H	B	A	B	A	B	H	A	A	A	A	B
swu17947	H	B	B	A	A	H	H	H	H	A	H	H	B	B	H	H	A	B	B	A	B	A	A	H	H	A	A	A	H	H	B	B	H	A	A	A	B	H	B	A	B	A	B	H	A	A	A	A	B
swu17948	H	B	B	H	A	A	H	H	H	A	H	H	B	B	H	H	A	H	B	A	B	A	A	H	H	H	H	A	A	H	B	B	B	A	A	A	B	H	B	A	B	A	B	H	A	A	A	A	H
swu17949	H	B	B	A	A	H	H	H	H	A	H	H	B	B	H	H	A	B	B	A	B	A	A	H	H	A	A	A	A	H	B	B	H	A	A	A	B	H	B	A	B	A	B	H	A	A	A	A	H
swu17955	H	B	B	A	A	H	H	H	H	A	H	H	B	B	H	H	A	H	B	A	B	A	A	H	H	A	A	A	A	H	B	B	H	A	A	A	B	H	B	A	B	A	B	-	A	A	A	A	H
swu17958	H	B	B	A	A	H	H	H	H	A	H	H	B	B	H	H	A	H	B	A	B	A	A	H	H	A	A	A	A	H	B	B	H	A	A	A	B	H	B	A	B	A	B	H	A	A	A	A	H
swu17960	H	B	B	A	A	H	H	H	H	A	H	H	B	B	H	H	A	H	B	A	B	A	A	H	H	A	A	A	A	H	B	B	H	A	A	A	B	H	B	A	B	A	B	H	A	A	A	A	H
swu17961	H	B	B	A	A	H	H	H	H	A	H	H	B	B	H	H	A	H	B	A	B	A	A	H	H	A	A	A	A	H	B	B	H	A	A	A	B	H	B	A	B	A	B	H	A	A	A	A	H
swu17981	H	B	B	H	H	A	H	H	H	A	H	H	B	B	H	H	A	H	B	A	B	A	A	H	H	H	H	A	A	H	B	B	B	A	A	A	B	H	B	A	B	A	B	H	A	A	A	A	H
swu17984	H	B	B	H	-	A	A	H	H	A	H	H	B	B	H	H	A	H	B	A	B	A	A	H	H	H	H	A	A	H	B	B	B	A	A	A	B	H	B	A	B	A	B	H	A	A	A	A	H
swu18014	H	B	B	H	-	A	H	H	H	A	H	H	B	B	H	H	A	H	B	A	B	A	H	H	H	H	H	A	A	H	B	B	B	A	A	A	B	H	B	B	B	A	B	H	A	A	H	A	H
swu18019	H	B	B	H	A	A	H	H	H	A	H	H	B	B	H	H	H	H	B	A	B	A	H	H	H	H	H	A	A	H	B	B	B	A	A	A	B	B	B	A	B	A	B	H	A	A	H	A	H
swu18025	H	B	B	H	-	A	H	H	H	A	H	H	B	B	H	H	H	H	B	A	B	A	H	H	H	H	H	-	A	H	B	B	B	A	A	A	B	B	B	A	B	A	B	H	A	A	H	A	H
swu18026	H	B	B	H	-	A	H	H	H	A	H	H	B	B	H	H	H	H	B	A	B	A	H	H	H	H	H	A	A	H	B	B	B	A	A	A	B	B	B	A	B	A	B	-	-	A	H	A	H
swu18027	H	B	B	H	-	A	H	H	H	A	H	H	B	B	H	H	H	H	B	A	B	A	H	H	H	H	H	A	A	H	B	B	B	A	A	A	B	B	B	A	B	A	B	-	-	A	H	A	H
swu18039	H	B	B	H	-	A	H	H	H	A	H	H	B	B	H	H	H	H	B	A	B	A	H	H	H	H	H	A	A	H	B	B	B	A	A	A	B	B	B	A	B	A	B	-	-	A	H	A	H
swu18103	H	B	B	H	-	A	H	H	H	A	H	H	B	B	H	H	H	H	B	A	B	A	H	H	H	H	H	A	A	H	B	B	B	A	A	A	B	B	B	A	B	A	B	A	H	A	H	A	H
swu18127	H	B	B	H	A	A	H	H	H	A	H	H	B	B	H	H	H	H	B	A	B	A	H	H	H	H	H	A	A	H	B	B	B	A	A	A	B	B	B	A	B	A	B	A	H	A	H	A	H
swu18160	H	B	B	H	A	H	H	H	H	A	H	A	B	B	H	H	H	H	H	A	B	A	H	H	A	H	H	A	A	H	B	B	B	A	A	A	B	B	B	A	B	A	B	A	H	A	H	H	H
swu18178	H	B	B	H	A	H	H	H	H	A	H	A	H	B	H	B	H	H	H	A	B	A	H	H	A	H	H	A	A	H	B	B	B	A	A	A	B	B	B	A	B	A	B	A	H	A	H	H	H
swu18203	H	B	B	H	-	H	H	B	H	A	H	A	H	B	H	B	H	H	H	A	H	H	B	H	A	H	H	A	A	H	B	B	B	A	A	A	B	B	B	A	H	A	B	A	B	H	H	H	H
swu18253	A	B	B	H	H	H	H	B	H	A	H	A	H	B	H	H	H	H	H	B	H	H	B	H	A	H	H	A	A	B	B	B	B	H	A	H	B	B	B	A	H	H	B	A	B	H	H	H	H
swu18265	A	B	B	H	-	H	A	B	H	A	H	A	H	B	H	H	H	H	H	B	H	H	B	H	A	H	H	A	A	B	B	B	B	H	A	H	B	H	B	A	H	H	B	A	B	H	H	H	H
swu18284	A	H	A	A	A	H	H	A	A	A	H	H	H	H	B	B	B	A	B	H	A	A	H	H	H	A	A	B	H	B	H	B	A	H	H	H	H	H	A	B	B	A	H	A	A	A	B	H	H
swu18288	A	B	B	H	-	H	A	B	H	A	H	A	H	B	H	H	H	H	H	B	H	H	B	H	A	H	H	A	A	B	B	H	B	H	A	H	B	H	B	A	H	H	B	A	B	H	H	H	H
swu18298	D	B	B	D	B	D	D	B	D	D	D	D	D	B	D	D	D	D	D	B	D	D	B	D	D	D	D	D	D	B	B	D	B	D	D	D	B	D	B	D	D	D	B	D	B	D	D	D	D
swu18314	A	B	B	H	-	H	A	B	H	A	H	A	H	H	H	H	H	H	H	B	H	H	B	H	A	H	H	A	A	B	B	H	B	H	A	H	B	H	B	A	H	H	B	A	B	H	H	H	H
swu18323	A	B	B	H	A	H	A	B	H	A	H	A	H	H	H	H	H	H	H	B	H	H	B	H	A	H	H	A	A	B	B	H	B	H	A	H	B	H	B	A	H	H	B	A	B	H	H	H	H
swu18335	A	B	B	H	-	H	A	B	H	A	H	A	H	H	H	H	H	H	H	B	H	H	B	H	A	H	H	H	A	B	B	H	B	H	A	A	H	H	H	A	H	H	B	A	B	H	H	H	H
swu18350	A	B	B	H	-	H	A	B	-	A	H	A	H	H	H	H	H	H	H	B	H	H	B	H	A	H	H	A	A	B	B	H	B	H	A	H	H	H	H	A	H	H	B	A	B	H	H	H	H
swu18366	A	B	H	H	A	H	A	B	H	A	H	A	H	H	H	H	H	H	H	B	H	H	B	H	A	H	H	A	A	B	B	H	H	B	A	A	H	H	A	H	H	H	B	A	B	H	H	H	H
swu18369	H	H	H	H	H	H	H	H	H	H	H	H	H	H	A	H	A	H	H	H	H	H	H	H	H	H	A	H	H	B	H	A	B	A	H	H	A	H	H	H	A	H	H	A	H	H	H	H	H
swu18389	A	B	H	B	-	H	A	B	H	A	H	A	H	H	H	H	H	H	H	B	H	H	B	H	A	H	H	A	A	B	B	H	B	H	A	H	H	H	A	H	H	H	B	A	B	H	H	H	H
swu18423	A	B	H	B	H	H	A	B	H	A	H	A	H	H	H	H	H	H	H	B	H	H	B	H	A	H	H	A	A	B	B	H	B	H	A	H	H	H	A	H	H	H	B	A	B	H	H	H	H
swu18424	A	B	H	B	H	H	A	B	H	A	H	A	H	H	H	H	H	H	H	B	H	H	B	H	A	H	H	A	A	B	B	H	B	H	A	H	H	H	A	H	H	H	B	A	B	H	H	H	H
swu18434	A	C	C	C	A	C	A	C	C	A	C	A	C	C	C	C	C	C	C	C	C	C	C	C	A	C	C	A	A	C	C	C	C	C	A	C	C	C	A	C	C	C	C	A	C	C	C	C	C
swu18437	A	B	H	B	-	H	A	B	H	A	H	A	H	H	H	H	B	H	H	B	H	H	B	H	A	H	H	A	A	B	B	H	B	H	A	H	H	H	A	H	H	H	B	A	B	H	H	H	H
swu18439	A	B	H	B	-	H	A	B	H	A	H	A	H	H	H	H	B	H	H	B	H	H	B	H	A	H	H	A	-	B	B	H	B	H	A	H	H	H	A	H	H	H	B	A	B	H	H	H	H
swu18453	A	B	H	B	-	H	A	B	H	A	H	A	H	H	H	H	B	H	H	B	H	H	B	H	A	H	H	A	A	B	B	H	B	H	A	H	H	H	A	H	H	H	B	A	H	H	H	H	H
swu18483	A	B	H	B	A	H	A	B	H	A	H	A	H	H	H	H	B	H	H	B	H	H	B	H	A	H	H	A	A	B	B	H	B	H	A	H	H	H	A	H	H	H	B	A	H	H	H	H	H
swu18489	A	B	H	B	H	H	A	B	H	A	H	A	H	H	H	H	B	H	H	B	H	H	B	H	A	H	H	A	A	B	B	H	B	H	A	H	H	H	A	H	H	H	B	A	H	H	H	H	H
swu18493	A	B	H	B	H	H	A	B	H	A	H	A	H	H	H	H	B	H	H	B	H	H	B	H	A	H	H	A	A	B	B	H	B	H	A	H	H	H	A	H	H	H	B	A	H	H	H	H	H
swu18494	A	B	H	B	-	H	A	B	H	A	H	A	H	H	H	H	B	H	H	B	H	H	B	H	A	H	H	A	A	B	B	H	B	H	A	H	H	H	A	H	H	H	B	A	H	H	H	H	H
swu18499	A	B	H	B	B	H	A	B	H	A	H	A	H	H	H	H	B	H	H	B	H	H	B	H	A	H	H	A	A	B	B	H	B	H	A	H	H	H	A	H	H	H	B	A	H	H	H	H	H
swu18502	A	B	H	B	-	H	H	B	H	A	H	A	H	H	H	H	B	H	H	B	H	H	B	H	A	H	H	A	A	B	B	H	B	H	A	H	H	H	A	H	H	H	B	A	H	H	H	H	H
swu18507	A	B	H	B	H	H	H	B	H	A	H	A	H	H	H	H	B	H	H	B	H	H	B	H	A	H	H	A	A	B	B	H	B	H	A	H	H	H	A	H	H	H	B	A	H	H	H	H	H
swu18524	D	B	D	B	-	D	D	B	D	D	D	D	D	-	D	D	B	D	D	B	D	D	B	D	D	D	D	D	D	B	B	D	B	D	D	D	D	D	D	D	D	D	B	D	D	D	D	D	D
swu18528	A	B	H	B	H	H	H	B	H	A	H	A	H	H	H	H	B	H	H	B	H	H	B	H	A	H	H	A	A	B	B	H	B	H	A	H	H	H	A	H	H	H	B	A	H	H	H	H	H
swu18534	A	B	H	B	B	H	H	B	H	A	H	A	H	H	H	H	B	H	H	B	H	H	B	H	A	H	H	A	A	B	B	H	B	H	A	H	H	H	A	H	H	H	B	A	H	H	H	H	H
swu18545	A	B	H	B	B	H	H	B	H	A	H	A	H	H	H	H	B	H	H	B	H	H	B	H	A	H	H	A	A	B	B	H	B	B	A	H	H	H	A	H	H	H	B	A	H	H	H	H	H
swu18558	A	B	H	B	B	H	H	B	H	A	H	A	H	H	H	H	B	H	H	B	H	H	B	H	A	H	H	A	A	B	B	H	B	H	A	H	H	H	A	H	H	H	B	A	H	H	H	H	H
swu18568	A	B	H	B	B	H	H	B	H	A	H	A	H	H	H	H	B	H	H	B	H	H	B	H	A	H	H	A	A	B	B	H	B	H	A	H	H	H	A	H	H	H	B	A	H	H	H	H	H
swu18576	A	C	C	C	-	C	C	C	C	A	C	A	C	C	C	C	C	C	C	C	C	C	C	C	A	C	C	A	A	C	C	A	C	C	A	C	C	C	A	C	C	C	C	A	C	C	C	C	C
swu18584	A	B	H	B	H	H	H	B	H	A	H	A	H	H	H	H	B	H	H	B	H	H	B	H	A	H	H	A	A	B	B	H	B	H	A	H	H	H	A	H	H	H	B	A	H	H	H	H	H
swu18593	A	B	H	B	B	H	H	B	H	A	H	A	H	H	H	H	B	H	H	B	H	H	B	H	A	H	H	A	A	B	B	H	B	H	A	H	H	H	A	H	H	H	B	A	H	H	H	H	H
swu18598	A	B	H	B	H	H	H	B	H	A	H	A	H	H	H	H	B	H	H	B	H	H	B	H	A	H	H	A	A	B	B	H	B	H	A	H	H	H	A	H	H	H	B	A	-	H	H	H	H
swu18603	A	B	H	B	-	H	H	B	H	A	H	A	H	H	H	H	B	H	H	B	H	H	B	H	A	H	H	A	A	B	B	H	B	H	A	H	H	H	A	H	H	H	B	A	H	H	H	H	H
swu18604	A	B	H	B	-	H	H	B	H	A	H	A	H	H	H	H	B	H	H	B	H	H	B	H	A	H	H	A	A	B	B	H	B	H	A	H	H	H	A	H	H	H	B	A	H	H	H	H	H
swu18616	A	B	H	B	-	H	H	B	H	A	H	A	H	H	H	H	B	A	H	B	H	H	B	H	A	H	H	A	A	B	B	H	B	H	A	H	H	H	A	H	H	H	B	A	H	H	H	H	H
swu18622	D	B	B	B	-	D	D	B	D	D	D	D	D	D	D	D	B	D	D	B	D	B	B	D	D	D	D	D	D	B	B	D	B	D	D	D	D	D	D	D	B	D	B	D	D	D	D	D	D
swu18626	A	B	H	B	-	H	H	B	H	A	H	A	H	H	H	H	B	A	H	B	H	H	B	H	A	H	H	A	A	B	B	H	B	H	A	H	A	H	A	H	H	H	B	A	H	H	H	H	H
swu18638	D	B	D	B	-	D	D	B	D	D	D	D	D	D	D	D	B	D	D	B	D	D	B	D	D	D	D	D	D	B	B	D	B	D	D	D	D	D	D	D	D	D	B	D	D	D	D	D	D
swu18640	A	B	H	B	-	H	H	B	H	A	H	A	H	H	H	H	B	A	H	B	H	H	B	H	A	H	H	A	A	B	B	H	B	A	H	H	A	H	A	H	H	H	B	A	H	H	H	H	H
swu18659	A	B	H	B	-	H	H	B	H	A	H	A	H	H	H	H	B	A	H	B	H	B	B	H	A	H	H	A	A	H	B	H	B	-	H	H	A	H	A	H	H	H	B	A	H	H	H	H	H
swu18671	A	B	H	B	-	H	B	B	H	A	H	A	H	H	H	H	B	A	B	B	A	B	H	H	A	H	H	A	A	H	B	H	B	A	H	H	A	H	A	H	H	H	-	A	H	H	H	H	-
swu18710	B	B	H	B	B	B	A	H	B	H	B	H	H	H	H	H	H	A	H	H	H	H	H	H	A	H	H	A	H	B	B	H	B	H	B	H	B	H	A	H	H	A	H	A	H	A	A	A	B
swu18726	B	B	H	B	-	B	A	H	B	H	B	H	H	H	H	H	H	A	H	H	H	H	H	H	A	H	H	A	H	B	B	H	B	H	B	H	B	H	A	H	H	A	H	A	H	A	A	A	B
swu18748	B	B	H	B	B	B	A	H	B	H	B	H	H	H	H	H	H	A	H	H	H	H	H	H	A	H	H	A	H	B	B	H	B	H	B	H	B	H	A	H	H	A	H	A	H	A	A	A	B
swu18750	B	B	H	B	B	B	A	H	B	H	B	H	H	H	H	H	H	A	H	H	H	H	H	H	A	H	H	A	H	B	B	H	B	H	B	H	B	H	A	H	H	A	H	A	H	A	A	A	B
swu18760	B	B	H	B	-	B	A	H	B	H	B	H	H	H	H	H	H	A	H	H	H	H	H	H	A	H	H	A	H	B	B	H	B	H	B	H	B	H	A	H	H	A	H	A	H	A	A	A	B
swu18791	D	D	B	D	-	D	D	D	D	D	B	D	D	B	D	D	B	B	D	B	D	D	B	D	B	D	D	D	D	D	D	D	D	D	D	D	B	B	D	D	D	B	D	D	B	D	D	D	B
swu18938	H	H	H	B	-	H	B	B	A	H	B	A	H	A	H	H	B	A	B	B	A	B	H	H	H	H	H	A	H	H	B	B	B	H	H	A	A	H	A	H	H	H	H	H	H	A	H	B	B
swu18954	H	H	H	B	-	H	B	B	A	H	B	A	H	A	H	H	B	A	B	B	A	B	H	H	H	H	H	A	H	H	B	B	H	H	H	A	A	H	A	H	H	H	H	B	H	A	A	B	B
swu18958	B	D	D	D	D	D	D	D	D	D	D	D	D	D	B	D	B	D	B	D	D	D	D	D	D	D	B	D	D	D	D	D	D	D	D	D	D	D	D	D	D	D	D	D	B	D	D	D	D
swu18974	H	H	A	B	H	A	B	H	H	H	H	A	H	A	A	H	H	A	H	H	A	B	A	H	A	H	A	A	A	B	H	B	H	A	A	B	A	H	A	A	H	B	B	H	H	H	A	A	B
swu18976	H	H	A	B	H	A	B	H	H	H	H	A	H	A	A	H	H	A	H	H	A	B	A	A	A	H	A	A	A	B	H	-	H	A	A	B	A	H	A	A	H	B	B	H	H	H	A	A	B
swu18979	H	H	A	B	B	A	B	H	H	H	H	A	H	A	A	H	H	A	H	H	A	B	A	H	A	H	A	A	A	B	H	B	H	-	A	B	A	H	A	A	H	B	B	H	H	H	A	A	B
swu18986	H	H	A	B	-	A	B	H	H	H	H	A	H	A	A	H	H	A	H	H	A	B	A	H	A	H	A	A	H	B	-	H	H	A	A	B	A	H	A	A	H	H	H	H	H	A	A	A	B
swu19008	H	B	H	B	-	H	-	A	H	H	H	H	H	A	A	H	H	H	B	H	A	B	H	H	A	A	A	A	-	-	H	-	-	A	-	B	A	-	A	A	-	H	-	-	H	A	H	A	B
swu19013	H	B	A	B	H	H	B	A	H	H	H	H	H	A	A	H	H	H	B	H	-	B	H	H	A	A	A	A	H	B	H	A	H	A	A	B	A	H	A	A	H	B	B	H	H	A	H	A	B
swu19014	H	B	A	B	H	H	B	A	H	H	H	H	H	A	A	H	H	H	B	H	A	B	H	H	A	A	A	A	H	B	H	A	H	A	A	B	A	H	A	A	H	B	B	H	H	A	A	A	B
swu19030	H	B	A	B	H	H	A	A	H	H	H	H	H	A	A	H	H	H	B	H	H	B	H	H	A	A	A	H	H	B	H	A	H	A	A	B	A	A	A	A	H	H	B	H	H	A	H	A	B
swu19040	H	B	A	B	H	H	A	A	H	H	B	H	H	A	A	B	H	H	B	H	H	B	H	H	A	H	A	H	H	B	H	A	H	A	A	B	A	A	H	A	H	H	B	H	-	A	H	-	B
swu19058	H	B	A	B	B	H	A	A	H	H	B	H	H	A	A	B	H	H	B	H	H	B	H	H	A	H	A	H	H	B	H	A	H	A	A	H	A	A	H	H	H	H	H	H	H	A	H	H	B
swu19073	H	B	H	H	B	H	A	A	H	H	B	H	H	A	A	B	A	H	B	H	H	H	H	B	A	H	A	H	H	B	H	A	H	A	H	H	A	A	H	H	H	H	H	A	H	A	H	H	B
swu19087	D	D	D	D	B	D	D	D	D	D	B	D	D	D	D	B	D	D	B	D	D	D	D	-	D	D	D	D	D	B	D	D	D	D	D	D	D	D	D	D	D	D	D	D	D	D	D	D	B
swu19110	H	H	H	H	B	H	A	A	H	H	B	H	H	A	A	B	A	H	B	H	H	H	H	-	A	H	A	H	H	B	H	A	H	A	H	H	A	A	H	H	H	H	H	A	H	A	H	H	B
swu19113	H	H	H	H	-	H	A	A	H	H	B	H	H	A	A	B	A	H	B	B	H	H	H	B	A	H	A	H	H	B	H	A	H	A	H	H	A	A	H	H	H	H	H	A	H	A	H	H	B
swu19125	H	H	H	H	B	H	A	A	H	H	B	H	H	A	A	B	A	H	B	B	-	H	H	B	A	H	A	H	H	B	H	A	H	A	H	H	A	A	H	H	H	H	H	A	H	A	H	H	B
swu19128	H	H	H	H	B	H	A	A	H	H	B	H	H	A	A	B	A	H	B	B	H	H	H	B	H	H	A	H	H	B	H	A	H	A	H	H	A	A	H	H	A	H	H	A	H	A	H	H	B
swu19144	H	H	H	H	B	H	A	A	H	H	B	H	H	A	A	B	A	H	B	B	H	H	H	B	H	H	A	H	H	H	H	A	H	A	H	H	A	H	H	H	A	H	H	A	H	A	H	H	B
swu19148	H	H	H	H	B	H	A	A	H	H	B	H	H	A	A	B	A	H	B	H	H	H	H	B	H	H	A	H	H	H	H	A	H	A	H	H	A	H	H	H	A	H	H	A	H	A	H	H	B
swu19185	H	H	H	H	B	B	A	A	H	H	B	H	H	A	A	B	A	H	B	H	H	H	H	B	H	H	A	H	H	H	H	A	H	A	H	H	A	H	H	H	A	H	H	A	H	A	H	H	B
swu19203	H	H	H	H	B	B	A	A	H	H	B	H	H	A	A	B	A	H	B	H	H	H	H	B	H	H	A	H	H	H	H	A	H	A	H	H	A	H	H	H	A	H	H	A	H	A	H	H	B
swu19381	H	H	H	H	H	B	A	H	H	H	B	H	H	A	A	B	A	B	B	H	H	H	H	B	H	H	A	H	H	-	H	A	H	A	H	H	A	H	H	H	A	H	H	A	H	A	H	H	B
swu19388	H	H	H	H	H	B	A	H	H	H	B	H	H	A	A	B	A	B	B	H	H	H	H	B	H	H	A	H	H	H	H	A	H	A	H	H	A	H	H	H	A	H	H	A	H	A	H	B	B
swu19397	H	H	H	H	H	B	A	H	H	H	B	H	H	A	A	B	A	B	B	H	H	H	H	B	H	H	A	H	H	H	H	A	H	A	H	H	A	H	H	H	A	H	H	A	H	A	H	B	B
swu19400	H	H	H	H	H	B	A	H	H	H	B	H	H	A	A	B	A	B	B	H	H	H	H	B	H	H	A	H	H	H	H	A	H	A	H	H	A	H	H	H	A	H	H	A	H	A	H	B	B
swu19421	H	H	H	H	H	B	A	H	H	H	B	H	H	A	A	B	A	B	B	H	H	H	H	B	H	H	A	H	H	H	H	A	H	A	H	H	A	H	H	H	A	H	H	A	H	A	H	B	B
swu19460	H	H	H	H	H	B	A	H	H	H	B	H	H	A	A	B	A	B	B	H	H	H	H	B	H	H	A	H	H	H	H	A	H	A	H	H	A	H	H	H	A	H	H	A	H	A	H	B	B
swu19468	H	H	H	H	H	B	A	H	H	H	B	H	H	A	A	B	A	B	B	H	H	H	H	B	H	H	A	H	H	H	H	A	H	A	H	H	A	H	H	H	A	H	H	A	H	A	H	B	B
swu19487	H	H	H	H	H	B	A	H	H	H	B	H	H	A	A	B	A	B	B	H	H	H	H	B	H	H	A	H	H	H	H	A	H	A	H	H	A	H	H	H	A	H	H	A	H	A	H	B	B
swu19489	H	H	H	H	H	B	A	H	H	H	B	H	H	A	A	B	A	B	B	H	H	H	H	B	H	H	A	H	H	H	H	A	H	A	H	H	A	H	H	H	A	H	H	A	H	A	H	B	B
swu19495	D	D	D	D	D	B	D	D	D	D	B	D	D	D	D	B	D	B	B	D	D	D	D	B	D	D	D	D	D	D	D	D	D	D	D	D	D	D	D	D	D	D	D	D	D	D	D	B	B
swu19514	H	H	H	H	H	B	A	H	H	H	B	H	H	A	A	B	A	B	B	H	H	H	H	B	H	H	A	H	H	H	H	A	H	A	H	H	A	H	H	H	A	H	H	A	H	A	H	B	B
swu19520	H	H	H	H	H	B	A	H	H	H	B	H	H	A	A	B	A	B	B	H	H	H	H	B	H	H	H	H	H	H	H	A	H	A	H	H	A	H	H	H	A	H	H	A	H	A	H	B	B
swu19523	H	H	H	H	H	B	A	H	H	H	B	H	H	A	A	B	A	B	B	H	H	H	H	B	H	H	A	H	H	H	H	A	H	A	H	H	A	H	H	H	A	H	H	A	H	A	H	B	B
swu19534	H	H	H	H	H	B	A	H	H	H	B	H	H	A	A	B	A	B	B	H	H	H	H	B	H	H	A	H	H	H	H	A	H	A	H	H	A	H	H	H	A	H	H	A	H	A	H	B	B
swu19548	H	H	H	H	H	B	A	H	H	H	B	H	H	A	A	B	A	B	B	H	H	H	H	B	H	H	A	H	H	H	H	A	H	A	H	H	A	H	H	H	A	H	H	A	H	A	H	B	B
swu19572	H	H	H	H	H	B	A	H	H	H	B	H	H	A	A	B	A	B	B	H	H	H	H	B	H	H	A	H	H	H	H	A	H	A	H	H	A	H	H	H	A	H	H	A	H	A	H	B	B
swu19588	H	H	H	H	H	B	A	H	H	-	B	H	-	A	A	-	A	B	-	H	H	H	H	B	H	H	A	H	H	H	H	A	H	A	H	H	A	H	H	H	A	H	H	A	H	A	H	B	B
swu19596	H	H	H	H	H	B	A	H	H	H	B	H	H	A	A	B	A	B	B	H	H	H	H	B	H	H	A	-	H	H	H	A	H	A	H	H	A	H	H	H	A	H	H	A	H	A	H	B	B
swu19610	D	D	D	D	B	B	D	D	D	D	B	D	D	D	D	B	D	B	B	D	D	D	D	B	D	D	D	D	D	D	D	D	D	D	D	D	D	D	D	D	D	D	D	D	D	D	D	B	B
swu19619a	B	B	D	D	D	D	D	D	B	D	D	D	D	B	D	B	B	D	D	D	D	D	B	D	D	B	B	D	D	D	D	D	D	D	D	B	D	D	D	D	B	B	D	D	D	D	B	D	D
swu19619b	C	C	C	A	C	A	C	C	A	C	C	C	C	C	A	C	C	C	C	C	C	C	C	A	C	C	C	C	A	C	C	A	A	A	A	A	C	C	C	A	A	C	A	A	C	C	C	C	C
swu19665	H	H	H	H	-	B	A	H	H	H	B	H	H	H	A	H	A	B	B	H	H	H	H	B	H	H	A	H	H	H	H	A	H	A	H	H	A	H	H	H	A	H	H	A	H	H	H	B	B
swu19684	H	H	H	H	-	B	A	H	H	H	B	H	H	H	A	H	A	B	B	H	H	H	H	B	H	H	A	H	H	H	H	A	H	A	H	H	A	H	H	H	A	H	H	A	H	H	H	B	B
swu19685	H	H	H	H	H	B	H	H	H	H	B	H	H	H	A	H	A	B	B	H	H	H	H	B	H	H	A	H	H	H	H	A	H	A	H	H	A	H	H	H	A	H	H	A	H	H	H	B	B
swu19683	H	H	H	H	-	B	H	H	H	H	B	H	H	H	A	H	A	B	B	H	H	H	H	B	H	H	A	H	H	H	H	A	H	A	H	H	A	H	H	H	A	H	H	A	H	H	H	B	B
swu19696	H	H	H	H	H	B	H	H	H	H	B	H	H	H	A	H	A	B	B	H	H	H	H	B	H	H	A	H	H	H	H	A	H	A	H	H	A	H	H	H	A	H	H	A	H	H	H	B	B
swu19705	H	H	H	H	-	B	H	H	H	H	B	H	B	H	A	H	A	B	B	H	H	H	H	B	H	H	A	H	H	H	H	A	H	A	H	H	A	H	H	H	A	H	H	A	H	H	H	B	B
swu19710	H	H	H	H	H	B	H	H	H	H	B	H	B	B	A	H	A	B	H	H	H	H	H	B	H	H	A	H	H	H	H	A	H	A	H	H	A	H	H	H	A	H	H	A	H	H	H	B	B
swu19717	H	H	B	H	H	B	H	H	H	H	B	H	B	B	A	H	A	B	H	B	H	H	H	B	H	H	A	H	H	H	H	A	H	A	H	H	A	H	H	H	A	H	H	A	H	H	H	B	B
swu19718	H	H	B	H	H	B	H	H	H	H	B	H	B	B	A	H	A	B	H	B	H	H	H	B	H	H	A	H	H	H	H	A	H	A	H	H	A	H	H	H	A	H	H	A	H	H	H	B	B
swu19725	H	H	B	H	H	B	H	H	H	H	B	H	B	B	A	H	A	B	H	B	H	H	H	B	H	H	A	H	H	H	H	A	H	A	H	H	A	H	H	H	A	H	H	A	H	H	H	B	B
swu19769	H	H	-	H	-	B	H	B	H	H	B	H	B	B	A	H	H	H	-	B	-	A	H	B	-	B	H	B	H	H	H	A	H	A	H	A	A	H	H	-	A	A	H	A	-	H	-	B	H
swu19772	C	C	C	C	A	C	C	C	C	C	C	C	C	C	A	C	C	C	C	C	C	A	C	C	C	C	C	C	C	C	C	A	C	A	C	A	A	C	C	C	A	C	C	A	C	C	A	C	C
swu19812	H	H	B	H	-	B	H	B	H	H	B	H	B	B	A	H	H	H	H	B	H	A	H	B	A	B	H	B	H	H	H	A	H	A	A	A	A	A	H	H	A	H	H	A	B	H	A	B	H
swu19814	H	H	B	H	-	B	H	B	H	H	B	H	B	B	A	H	H	H	H	B	H	A	H	B	A	B	H	B	H	H	B	A	H	A	A	A	A	A	H	H	A	H	H	A	B	H	A	B	H
swu19816	H	H	B	H	H	B	H	B	H	H	B	H	B	B	A	H	H	H	H	B	H	A	H	B	A	B	H	B	H	H	B	A	H	A	A	A	A	A	H	H	A	H	H	A	B	H	A	B	H
swu19829	H	H	B	H	A	H	A	A	B	A	H	A	H	H	H	B	H	H	H	B	A	H	B	H	B	H	B	A	H	A	A	H	H	H	A	A	A	B	H	H	H	H	B	H	A	H	B	H	H
swu19836	H	A	B	B	H	B	B	B	H	H	B	B	B	B	A	H	H	H	H	H	A	A	H	B	A	H	H	B	H	H	B	A	B	H	H	H	H	A	H	H	H	H	H	A	B	H	A	H	A
swu19848	H	A	B	B	-	B	H	B	H	-	B	H	B	B	A	H	H	H	H	H	A	A	H	B	A	B	H	B	H	H	B	A	B	H	H	H	A	A	H	A	A	H	H	A	B	H	A	H	H
swu19852	H	H	H	B	B	B	H	H	A	B	H	B	H	A	A	A	B	H	A	H	B	B	B	B	B	H	H	H	B	B	H	H	B	A	H	H	H	H	B	H	A	B	B	H	B	H	H	B	H
swu19858	H	H	H	B	-	B	H	H	A	B	H	B	H	A	A	A	B	H	A	H	B	B	B	B	B	H	H	H	B	B	H	H	B	A	H	H	H	H	B	H	A	B	B	H	B	H	H	B	H
swu19861	H	H	H	B	-	B	H	H	A	B	H	B	H	A	A	A	B	H	A	H	B	B	B	B	B	H	H	H	B	B	H	H	B	A	H	H	H	H	B	H	A	B	H	H	B	H	H	B	H
swu19864	H	H	H	B	-	B	H	H	A	B	H	B	H	A	A	A	B	H	A	H	B	B	B	B	B	H	H	H	B	B	H	H	B	A	H	H	H	H	B	H	A	B	H	H	B	H	H	B	A
swu19875	H	H	H	H	H	B	H	H	A	B	H	B	H	A	A	A	B	A	A	A	B	B	B	B	B	H	H	H	B	B	H	H	B	A	H	H	H	A	B	H	A	B	H	B	B	H	H	B	A
swu19902	B	H	H	H	B	A	A	H	A	B	H	B	H	H	A	A	B	A	A	A	B	B	H	B	H	H	H	H	B	B	H	H	H	A	H	H	A	H	B	B	A	H	H	B	B	H	B	B	H
swu19903	B	H	H	H	B	A	A	H	A	B	H	B	H	H	A	A	B	A	A	A	B	B	H	B	H	H	H	H	B	B	H	H	H	A	H	H	A	H	B	B	A	H	H	B	B	H	B	B	H
swu19906	B	H	H	H	-	A	A	H	A	B	H	B	H	H	A	A	B	A	A	A	B	B	H	B	H	H	H	H	B	B	H	H	H	A	H	H	A	H	B	B	A	H	H	B	B	H	B	B	H
swu19923	B	A	H	H	-	A	A	H	H	B	B	B	H	H	A	A	B	A	A	A	B	B	H	B	H	H	H	H	B	H	H	H	H	A	H	H	A	H	B	B	A	H	H	B	B	A	B	B	H
swu19925	B	A	H	H	H	A	A	H	H	B	B	B	H	B	A	H	B	A	A	A	B	B	H	B	H	H	H	H	B	H	H	H	H	A	H	H	A	H	B	B	A	H	H	B	B	A	B	B	H
swu19927	B	A	H	H	H	A	A	H	H	B	B	B	H	B	A	H	B	A	A	A	B	B	H	B	H	H	H	H	B	H	H	H	H	A	H	H	A	H	B	H	A	H	H	B	B	A	B	H	H
swu19937	B	A	H	H	H	A	A	H	H	B	B	B	H	B	A	H	B	A	A	H	H	A	H	B	H	B	H	B	B	H	H	H	H	A	H	H	A	H	B	H	A	H	H	H	B	A	B	H	H
swu19940	B	A	H	H	-	A	A	H	H	B	B	B	H	B	A	H	B	A	A	H	H	A	H	B	H	B	H	B	B	H	H	H	H	A	H	H	A	H	B	H	A	H	H	H	B	A	B	H	H
swu19957	B	A	H	H	-	A	A	H	H	H	B	B	H	B	A	H	B	A	A	H	H	A	H	B	H	H	H	B	B	H	H	H	H	A	H	H	A	H	B	H	A	H	H	H	B	A	B	H	H
swu19959	B	A	H	H	H	A	A	H	H	H	B	B	H	B	A	H	B	A	A	H	H	A	H	B	H	B	H	B	B	H	H	H	H	A	H	H	A	H	B	H	A	H	H	H	B	A	B	H	H
swu19964	B	A	H	H	-	A	A	H	H	H	B	B	H	B	A	H	B	A	A	H	H	A	H	B	H	B	A	B	B	H	H	H	H	A	H	H	A	H	B	H	A	H	H	H	B	A	B	H	H
swu19986	B	A	H	H	H	A	A	H	H	H	B	A	H	B	A	H	B	A	H	H	H	A	H	B	H	B	A	B	B	H	H	H	H	A	H	H	A	H	B	H	H	H	H	H	B	A	B	H	H
swu20017	B	A	H	H	H	A	A	H	H	H	B	A	H	B	A	H	B	A	H	H	H	A	H	B	H	B	A	B	B	H	H	H	H	A	H	H	A	H	B	H	H	H	H	H	B	A	B	H	H
swu20024	B	A	H	H	-	A	A	H	H	H	B	A	H	B	A	H	B	A	H	H	H	A	H	B	H	B	A	B	B	H	H	H	H	A	H	H	A	H	B	H	H	H	H	H	B	A	B	H	H
swu20029	B	A	H	H	H	A	A	H	H	H	B	A	H	B	A	H	B	A	H	H	H	A	H	B	H	B	A	B	B	H	H	H	H	A	H	H	A	H	B	H	H	H	H	H	B	A	B	H	H
swu20047	B	A	H	H	-	A	A	H	H	H	B	A	-	B	A	H	B	A	H	H	H	A	H	B	H	B	A	B	B	H	H	H	H	A	H	H	A	H	B	H	H	A	H	H	B	A	B	H	H
swu20054	B	A	H	H	H	A	A	H	H	H	B	A	H	B	A	H	B	A	H	H	H	A	H	B	H	B	A	B	B	H	H	H	H	A	H	H	A	H	B	H	H	H	H	H	B	A	B	H	H
swu20060	B	A	H	H	H	A	A	H	H	H	B	A	H	B	A	H	B	A	H	H	H	A	H	B	H	B	A	B	B	H	H	H	H	A	H	H	A	H	B	H	H	H	H	H	B	A	B	H	H
swu20062	B	A	H	H	H	A	A	H	H	H	B	A	H	B	A	H	B	A	H	H	H	A	H	B	H	B	A	B	B	H	H	H	H	A	H	H	A	H	B	H	H	H	H	H	B	A	B	H	H
swu20073	B	A	H	H	H	A	A	H	H	H	B	A	H	B	A	H	B	A	H	H	H	A	H	B	H	B	A	B	B	H	H	H	H	A	H	H	A	H	B	H	H	H	-	H	B	A	B	H	H
swu20080	B	A	H	H	-	A	A	H	H	H	B	A	H	B	A	H	B	A	H	H	H	A	H	B	H	B	A	B	B	H	H	H	H	A	H	H	A	H	B	H	H	H	H	H	B	A	B	H	H
swu20098	B	A	H	H	H	A	H	H	H	H	B	A	H	B	A	H	B	A	H	H	H	A	H	B	H	B	A	B	B	H	H	H	H	-	H	H	A	H	B	H	H	H	H	H	B	A	B	H	H
swu20099	B	A	H	H	-	A	H	H	H	H	B	A	H	B	A	H	B	A	H	H	H	A	H	B	H	B	A	B	B	H	H	H	H	A	H	H	A	H	B	H	H	H	H	H	B	A	B	H	H
swu20111	B	A	H	H	H	A	H	H	H	H	B	A	H	B	A	H	B	A	H	H	H	A	H	B	H	B	A	B	B	H	H	H	H	A	H	H	A	H	B	H	H	H	H	H	B	A	B	H	H
swu20117	B	A	H	H	-	A	H	H	H	H	B	A	H	B	A	H	B	A	H	H	H	A	B	B	B	B	A	B	B	H	H	H	H	A	H	H	A	H	B	H	H	H	H	H	B	A	B	H	H
swu20137	B	A	H	H	H	A	H	H	H	H	B	A	H	B	A	H	B	A	H	H	H	A	H	B	H	B	A	B	B	H	H	H	H	A	H	H	A	H	H	H	H	H	H	H	B	A	B	H	H
swu20143	B	A	H	H	H	A	H	H	H	H	B	A	H	B	A	H	B	A	H	H	H	A	H	B	H	B	A	B	B	H	H	H	H	A	H	H	A	H	H	H	H	H	H	H	B	A	B	H	H
swu20155	B	A	H	H	-	A	H	H	H	H	B	A	H	B	A	H	B	A	H	H	H	A	H	B	H	B	A	B	B	H	H	H	H	A	H	H	A	H	H	H	H	H	H	H	B	A	B	H	H
swu20158	B	A	H	H	H	A	H	H	H	H	B	A	H	B	A	H	B	A	H	H	H	A	H	B	H	B	A	B	B	H	H	H	H	A	H	H	A	H	H	H	H	H	H	H	B	A	B	H	H
swu20161	B	A	H	H	H	A	H	H	H	H	B	A	H	B	A	-	B	A	H	H	H	A	H	B	H	B	A	B	B	H	H	H	H	A	H	H	A	H	H	H	H	H	H	H	B	A	B	H	H
swu20171	B	A	H	H	-	A	H	H	H	H	B	A	H	B	A	H	B	A	H	H	H	A	H	B	H	B	A	B	B	H	H	H	H	A	H	H	A	H	H	H	H	H	H	H	B	A	B	H	H
swu20206	H	A	H	H	-	A	H	H	H	H	B	A	H	B	A	H	B	A	H	H	H	A	H	B	H	B	A	B	B	H	H	H	H	A	H	H	A	H	H	H	H	H	H	H	B	A	B	H	H
swu20214	H	A	H	H	H	A	H	H	H	H	B	A	H	B	H	H	B	A	H	H	H	A	H	B	H	H	A	B	B	H	H	H	H	A	H	H	A	H	H	H	H	H	H	H	B	A	B	H	H
swu20222	H	A	H	H	H	A	H	H	H	H	B	A	H	B	H	H	B	A	H	H	H	A	H	B	H	H	A	B	B	H	H	H	H	A	H	H	A	H	H	H	H	H	H	H	B	A	B	H	H
swu20225	H	A	H	H	H	A	H	H	H	H	B	A	H	B	H	H	B	A	H	H	H	A	H	B	H	H	A	B	B	H	H	H	H	A	H	H	A	H	H	H	H	H	H	H	B	A	B	H	H
swu20235	H	A	H	H	A	A	H	H	H	H	B	A	H	B	H	H	B	A	H	H	H	A	H	B	H	H	A	B	B	H	H	H	H	A	H	H	A	H	H	H	H	H	H	H	B	A	B	H	H
swu20240	H	A	H	H	-	A	H	H	H	H	B	A	H	B	H	H	B	A	H	H	H	A	H	B	H	H	A	B	B	H	H	H	H	A	H	H	A	H	H	H	H	H	H	H	B	A	B	H	H
swu20259	H	H	A	A	-	B	H	H	H	B	H	B	B	B	A	H	B	H	A	H	B	A	B	H	H	H	H	H	A	A	H	H	H	H	B	A	B	H	A	H	H	H	A	A	H	A	A	A	B
swu20283	H	A	H	H	H	A	H	H	H	H	B	A	H	B	H	H	B	A	H	H	H	A	H	B	H	H	A	B	B	H	H	H	H	A	H	H	A	H	H	H	H	H	H	H	B	A	B	H	H
swu20295	H	A	H	H	-	A	H	H	H	H	B	A	H	B	H	H	B	A	H	H	H	A	H	B	H	H	A	B	B	H	H	H	H	A	H	H	A	H	H	H	H	H	H	H	B	A	B	H	H
swu20298	H	A	H	H	H	A	H	H	H	H	B	A	H	B	H	H	B	A	H	H	H	A	H	B	H	H	A	B	B	H	H	H	H	A	H	H	A	H	H	H	H	H	H	H	B	A	B	H	H
swu20303	H	A	H	H	H	A	H	H	H	H	B	A	H	B	H	H	B	A	H	H	H	A	H	B	H	H	A	B	B	H	H	H	H	A	H	H	A	H	H	H	H	H	H	H	B	A	B	H	H
swu20319	H	A	H	H	-	A	H	H	H	H	B	A	H	B	H	H	B	A	H	H	H	A	H	B	H	H	A	B	B	H	H	H	H	A	H	H	A	H	H	H	H	H	H	H	B	A	B	H	H
swu20354	H	A	H	H	B	A	H	H	H	H	B	A	H	B	H	H	B	A	H	H	H	A	H	B	H	H	A	B	B	H	H	H	H	A	H	H	A	H	H	H	H	H	H	H	H	A	B	H	H
swu20360	H	A	H	H	-	A	H	H	H	H	B	A	H	B	H	H	B	A	H	H	H	A	H	B	H	H	A	B	B	H	H	H	H	A	H	H	A	H	H	H	H	H	H	H	B	A	B	H	H
swu20371	H	A	H	H	H	A	H	H	H	H	B	A	H	B	H	H	B	A	H	H	H	A	H	B	H	H	A	B	B	H	H	H	H	A	H	H	A	H	H	H	H	H	H	H	B	A	B	H	H
swu20374	C	C	C	C	C	C	A	C	C	C	C	C	C	C	A	C	C	A	C	C	C	A	C	C	A	C	C	A	C	C	C	C	C	C	C	C	C	C	A	C	C	A	C	A	C	A	A	A	C
swu20375	H	A	H	H	H	A	H	H	H	H	B	A	H	B	H	H	B	A	H	H	H	A	H	B	H	H	A	B	B	H	H	H	H	A	H	H	A	H	H	H	H	H	H	H	B	A	B	H	H
swu20392	H	A	H	H	H	A	H	H	H	H	B	A	H	B	H	H	B	A	H	H	H	A	H	B	H	H	A	B	B	H	H	H	H	A	H	H	A	H	H	H	H	H	H	H	B	A	B	H	H
swu20394	H	A	H	H	H	A	H	H	H	H	B	A	H	B	H	H	B	A	H	H	H	A	H	B	H	H	A	B	B	H	H	H	H	A	H	H	A	H	H	H	H	H	H	H	B	A	B	H	H
swu20407	D	D	D	D	B	D	D	D	D	D	B	D	D	B	D	D	B	D	D	D	D	D	D	B	D	D	D	B	B	D	D	D	D	D	D	D	D	D	D	D	D	D	D	D	B	D	B	D	D
swu20426	H	A	H	H	H	A	H	H	H	H	B	A	H	B	H	H	B	A	H	H	H	A	H	B	H	H	A	B	B	H	H	H	H	A	H	H	A	H	H	H	H	H	H	H	B	A	B	H	H
swu20430	H	A	H	H	H	A	H	H	H	H	B	A	H	B	H	H	B	A	H	H	H	A	A	B	H	H	A	B	B	H	H	H	H	A	H	H	A	H	H	H	H	H	H	H	B	A	B	H	H
swu20444	H	A	H	H	H	A	H	H	H	H	B	A	H	B	H	H	B	A	H	H	H	A	A	B	H	H	A	B	B	H	H	H	H	A	H	H	A	H	H	H	H	H	H	H	B	A	B	H	H
swu20449	H	A	H	H	H	A	H	H	H	H	B	A	H	B	H	H	B	A	H	H	H	A	A	B	H	H	A	B	B	H	H	H	H	A	H	H	A	H	H	H	H	H	H	H	B	A	B	H	H
swu20474	H	A	H	H	H	A	H	H	H	H	B	A	H	B	H	H	B	A	H	H	H	A	A	B	H	H	A	B	B	H	H	H	H	A	H	H	A	H	H	H	H	H	H	H	B	A	B	H	H
swu20517	H	A	H	H	H	A	H	H	H	H	B	A	H	B	H	H	B	A	H	H	H	A	A	B	H	H	A	B	B	H	H	H	H	A	H	H	A	H	H	H	H	H	H	H	B	A	B	H	H
swu20528	H	A	H	H	B	A	H	H	H	H	B	A	H	B	H	H	B	A	H	H	H	A	A	B	H	H	A	B	B	H	H	H	H	A	H	H	A	H	H	H	H	H	H	H	B	A	B	H	H
swu20539	D	D	D	D	B	D	D	D	D	D	B	D	D	B	D	D	B	D	D	D	D	D	D	B	D	D	D	B	B	D	D	D	D	D	D	D	D	D	D	D	D	D	D	D	B	D	B	D	D
swu20541	H	A	H	A	B	A	H	H	H	H	B	A	H	B	H	H	B	A	H	H	H	A	A	B	H	H	A	B	B	H	H	H	H	H	H	H	A	H	H	H	H	H	H	H	B	A	B	H	H
swu20543	H	H	H	A	B	A	H	H	H	H	B	A	H	B	H	H	B	A	H	H	H	A	A	B	H	H	A	B	B	H	H	H	H	A	H	H	A	H	H	H	H	H	H	H	B	A	B	H	H
swu20570	A	H	H	A	B	A	H	H	H	H	B	A	H	B	H	H	B	A	H	H	H	H	A	B	H	H	A	B	B	H	H	B	H	A	H	H	H	H	H	H	H	H	H	B	B	A	B	H	H
swu20572	A	H	H	A	B	A	H	H	H	H	B	A	H	B	H	H	B	A	H	H	H	H	A	H	H	H	A	B	B	H	H	B	H	A	H	H	A	H	H	H	H	H	H	B	B	A	B	H	H
swu20576	A	H	H	A	B	A	H	H	H	H	B	A	A	B	H	H	B	A	H	H	H	H	A	H	H	H	A	B	B	H	H	B	H	A	H	H	A	H	H	H	H	H	H	B	B	A	B	H	H
swu20577	A	H	H	A	B	A	H	H	H	H	B	A	H	B	H	H	B	A	H	H	H	H	A	H	H	H	A	B	B	H	H	B	H	A	H	H	A	H	H	H	H	H	H	B	B	A	B	H	H
swu20588	A	H	H	A	B	A	H	H	H	H	B	A	H	B	H	H	B	A	H	H	H	H	A	H	H	H	A	H	B	H	H	B	H	A	B	H	A	H	H	H	H	H	H	H	B	A	B	H	H
swu20589	A	H	H	A	B	A	H	H	H	H	B	A	H	B	H	H	B	A	H	H	H	H	A	H	H	H	A	H	B	H	H	B	H	A	B	H	A	H	H	H	H	H	H	H	B	A	B	H	-
swu20590	A	H	H	A	B	A	H	H	H	H	B	A	H	B	H	H	B	A	H	H	H	H	A	H	H	H	A	H	B	H	H	B	H	A	B	H	A	H	H	H	H	H	H	H	B	A	B	H	H
swu20591	A	H	H	A	B	A	H	H	H	H	B	A	H	B	H	H	B	A	H	H	H	H	A	H	H	H	A	H	B	H	H	B	H	A	B	H	A	H	H	H	H	H	H	H	B	A	B	H	H
swu20639	A	B	H	A	B	A	H	H	H	A	B	H	H	B	H	H	B	A	H	B	B	H	A	H	H	H	A	H	B	H	A	B	H	A	B	H	A	H	A	B	H	H	A	H	H	A	B	H	B
swu20688	A	B	A	H	B	A	H	H	H	A	H	H	H	B	H	H	B	H	A	B	B	B	A	A	H	B	H	H	H	H	A	B	H	A	B	H	H	H	H	B	H	H	A	H	H	H	B	H	B
swu20709	A	B	A	A	B	H	H	H	H	A	H	B	B	B	H	H	B	H	A	H	B	B	A	A	A	B	H	A	H	H	A	B	H	H	B	H	H	A	H	B	H	H	A	H	H	H	B	H	B
swu20713	A	B	A	A	B	H	H	H	H	A	H	B	B	B	H	H	B	H	A	H	B	B	A	A	A	B	H	A	H	H	A	B	H	H	B	H	H	A	H	B	H	H	A	H	H	H	B	H	B
swu20721	A	B	A	A	B	H	H	A	H	A	H	B	B	B	H	H	B	H	A	H	B	B	A	A	A	B	H	A	A	H	A	B	H	H	B	B	H	A	H	B	B	H	A	H	H	H	B	H	B
swu20725	A	B	A	A	B	H	H	H	H	A	H	B	B	B	H	H	B	B	A	H	B	B	A	A	A	B	B	A	A	H	A	B	H	H	B	B	B	A	H	B	B	H	A	H	H	H	B	H	B
swu20727	A	B	A	A	B	H	H	H	H	A	H	B	B	B	H	H	B	-	A	H	B	B	A	A	A	B	B	A	A	H	A	B	H	H	-	B	B	A	H	B	B	H	A	H	H	H	B	H	B
swu20737	A	B	A	A	B	B	H	H	H	A	H	B	H	B	H	H	B	B	A	H	B	B	A	A	H	B	B	A	A	A	A	B	H	H	B	H	B	A	H	B	B	H	A	H	H	H	B	H	B
swu20740	B	D	D	D	D	D	D	D	D	D	D	D	D	D	B	D	B	D	B	D	D	D	D	D	D	D	B	D	D	D	D	D	D	D	D	D	D	D	D	D	D	D	D	D	B	D	D	D	D
swu20752	A	H	H	B	H	H	H	H	A	H	H	H	H	H	H	A	A	H	H	B	B	H	H	A	A	H	H	A	H	H	B	H	B	A	H	H	H	H	H	H	H	A	H	B	A	A	H	H	B
swu20756	A	H	H	B	H	H	H	H	A	H	H	H	H	H	H	A	A	H	H	B	B	H	H	A	A	H	H	A	H	H	B	H	B	A	H	H	H	H	H	H	H	A	H	B	A	A	H	H	B
swu20774	A	B	H	B	H	B	H	H	A	A	H	H	H	H	H	A	A	H	H	B	B	H	H	A	A	H	H	A	B	H	B	H	B	A	H	H	H	H	A	H	H	A	H	B	A	A	H	H	B
swu20804	A	B	H	B	H	B	H	H	A	A	B	H	H	H	H	A	A	A	A	B	B	H	H	A	A	B	B	A	H	H	B	H	B	A	H	H	H	H	A	H	H	A	H	B	A	A	H	H	B
swu20806	C	C	C	C	C	C	C	C	A	A	C	C	C	C	C	A	A	A	A	C	C	C	C	A	A	C	C	A	C	C	C	C	C	A	C	C	C	C	A	C	C	A	C	C	A	A	C	C	C
swu20856	H	B	H	B	H	B	H	H	A	A	B	H	H	H	H	H	A	A	H	B	B	H	H	A	A	B	B	A	H	B	B	H	B	A	B	H	B	H	A	H	H	A	H	H	H	A	A	H	B
swu20880	H	B	H	B	B	B	H	H	H	H	B	B	A	H	H	H	A	A	H	B	B	H	H	H	A	B	B	A	H	B	B	H	B	H	B	H	B	H	A	H	H	A	A	H	H	A	A	H	B
swu20881	H	B	H	B	B	B	H	H	H	H	B	B	H	H	H	H	A	A	H	B	B	H	H	H	A	B	B	A	H	B	B	H	B	H	B	H	B	H	A	H	H	A	A	H	H	A	A	H	B
swu20975	A	C	C	C	C	C	A	C	C	A	C	A	C	C	C	C	C	C	C	C	C	C	C	C	A	C	C	A	A	C	C	C	C	C	A	C	C	C	A	C	C	C	C	A	C	C	C	C	C
swu20976	H	B	H	B	B	B	A	H	H	H	B	H	H	H	H	H	H	A	H	B	H	H	A	H	A	H	H	A	H	B	B	H	B	H	B	H	B	H	A	H	H	A	A	A	H	A	A	A	B
swu20984	H	B	H	B	B	B	A	H	H	H	B	H	H	H	H	H	H	A	H	B	H	H	A	H	A	H	H	A	H	B	B	H	B	H	B	H	B	H	A	H	H	A	A	A	H	A	A	A	B
swu20999	H	B	H	B	B	B	A	H	H	H	B	H	H	H	H	H	H	A	H	B	H	H	A	H	A	H	H	A	H	B	B	H	B	H	B	H	B	H	A	H	H	A	A	A	H	A	A	A	B
swu21003	H	B	H	B	B	B	A	H	H	H	B	H	H	H	H	H	H	A	H	B	H	H	A	H	A	H	H	A	H	B	B	H	B	H	B	H	B	H	A	H	H	A	A	A	H	A	A	A	B
swu21004	H	B	H	B	B	B	A	H	H	H	B	H	H	H	H	H	H	A	H	B	H	H	A	H	A	H	H	A	H	B	B	H	B	H	B	H	B	H	A	H	H	A	A	A	H	A	A	A	B
swu21008	H	B	H	B	B	B	A	H	H	H	B	H	H	H	H	H	H	A	H	B	H	H	A	H	A	H	H	A	H	B	B	H	B	H	B	H	B	H	A	H	H	A	A	A	H	A	A	A	B
swu21040	H	B	H	B	B	B	A	H	H	H	B	H	H	H	H	H	H	A	H	B	H	-	A	H	A	H	H	A	H	B	B	H	B	-	B	H	B	H	A	H	H	A	A	A	H	A	A	A	B
swu21072	H	B	H	B	B	B	A	H	B	H	B	H	H	H	H	H	H	A	H	B	H	H	-	H	A	H	H	A	H	B	B	H	B	H	B	H	-	-	A	H	H	A	A	A	H	A	A	A	B
swu21173	H	B	H	B	B	B	A	H	B	H	B	H	H	H	H	A	H	A	H	B	H	H	H	H	A	H	H	A	H	B	B	H	B	H	B	H	B	H	A	H	H	A	H	A	H	A	A	A	B
swu21178	H	B	H	B	B	B	A	H	B	H	B	H	H	H	H	H	H	A	H	B	H	H	H	H	A	H	H	A	H	B	B	H	B	H	B	H	B	H	A	H	H	A	H	A	H	A	A	A	B
swu21180	H	B	H	B	B	B	A	H	B	H	B	H	H	H	H	H	H	A	H	B	H	H	H	H	A	H	H	A	H	B	B	H	B	H	B	H	B	H	A	H	H	A	H	A	H	A	A	A	B
swu21225	H	B	H	B	B	B	A	H	B	H	B	H	H	H	H	H	H	A	H	B	H	H	H	H	A	H	H	A	H	B	B	H	B	H	B	H	B	H	A	H	H	A	H	A	H	A	A	A	B
swu21264	B	B	H	B	B	B	A	H	B	H	B	H	H	H	H	H	H	A	H	H	H	H	H	H	A	H	H	A	H	B	B	B	B	H	B	H	-	H	A	H	H	A	H	A	H	A	A	A	B
swu21331	B	B	H	B	B	B	A	H	B	H	B	H	H	H	A	H	H	A	H	H	H	H	H	H	A	H	H	A	H	B	B	H	-	H	B	H	B	H	A	H	H	A	H	A	H	A	A	A	B
swu21351	B	B	H	B	B	B	A	H	B	H	B	H	H	H	A	H	H	A	H	H	H	H	H	H	A	H	H	A	H	B	B	H	B	H	B	H	B	H	A	H	H	A	H	A	H	A	A	A	B
swu21354	B	B	H	B	B	B	A	H	B	H	B	H	H	H	A	H	H	A	H	H	H	H	H	H	A	H	H	A	H	B	B	H	B	H	B	H	B	H	A	H	H	A	H	A	H	A	A	A	B
swu21374	B	B	H	H	B	B	A	H	B	H	B	H	H	H	A	H	H	A	H	H	H	A	H	H	A	H	H	A	H	B	B	H	B	H	B	H	B	H	A	H	H	A	H	A	H	A	A	A	B
swu21379	B	B	H	H	B	B	A	H	B	H	B	H	H	H	A	H	H	A	H	H	H	A	H	H	A	H	H	A	H	B	B	H	B	H	B	H	B	H	A	H	H	A	H	A	H	A	A	A	B
swu21402	B	B	H	H	B	B	A	H	B	H	B	H	H	H	A	H	H	A	H	H	H	A	H	H	A	H	H	A	H	B	B	H	B	H	B	H	B	H	A	H	H	A	H	A	H	A	A	A	B
swu21470	B	B	H	H	B	B	A	H	B	H	B	H	H	H	A	H	H	A	H	H	H	A	H	H	A	H	H	A	H	B	B	A	B	H	B	H	B	H	A	H	H	A	H	A	H	A	A	A	B
swu21511	B	B	H	H	B	B	A	H	B	H	B	H	H	H	A	H	H	A	H	H	H	H	H	H	A	H	H	A	H	B	B	A	B	H	H	H	B	H	A	H	H	A	H	A	H	A	A	H	B
swu21545	A	H	H	A	H	H	A	A	B	B	H	H	H	B	B	H	B	H	A	H	H	H	A	A	A	B	H	B	H	B	A	H	B	A	B	B	A	H	B	B	B	H	H	H	H	H	B	A	H
swu21547	H	B	H	H	B	B	A	H	B	H	B	H	H	H	A	H	H	A	H	H	H	H	H	A	A	H	H	A	H	H	B	A	B	A	H	H	B	H	A	H	H	A	H	A	H	-	A	H	B
swu21574	H	B	H	H	B	A	A	H	H	H	H	H	H	H	A	H	H	A	H	H	H	H	H	A	A	B	A	B	A	H	B	A	H	A	H	H	B	H	A	A	H	A	A	A	H	H	A	H	B
swu21581	B	B	H	H	B	-	A	H	H	H	H	H	H	H	A	H	H	A	H	H	H	H	H	A	A	B	H	A	B	H	B	A	H	H	H	H	B	A	A	A	H	A	A	A	H	H	A	H	B
swu21583	H	B	H	H	B	A	A	H	H	H	H	H	H	H	-	H	H	A	H	H	H	H	H	A	A	B	A	A	B	H	B	A	H	H	H	H	B	A	A	A	H	A	A	A	H	H	A	H	B
swu21584	H	B	H	H	B	A	A	H	H	H	H	H	H	H	A	H	H	A	H	H	H	H	H	A	A	B	A	A	B	H	B	A	H	H	H	H	B	A	A	A	H	A	A	A	H	H	A	H	B
swu21590	H	B	H	H	B	A	A	H	H	H	H	H	H	H	A	H	H	A	A	H	H	H	H	A	A	B	A	A	B	H	B	A	H	H	H	H	B	A	A	A	H	A	A	A	H	H	A	H	B
swu21608	H	B	H	H	B	A	A	H	A	H	H	H	H	A	A	H	A	A	A	H	H	H	H	A	A	B	A	A	B	H	B	A	H	H	H	B	B	A	A	A	H	A	A	H	H	H	A	H	B
swu21616	H	B	B	H	B	A	A	H	A	H	H	H	H	H	A	H	H	A	A	H	H	H	H	A	A	B	A	A	B	H	B	A	A	H	H	B	B	A	A	A	B	H	A	H	H	H	A	B	B
swu21618	H	B	B	H	B	A	A	H	A	H	H	H	H	H	A	H	H	A	A	H	H	H	A	A	A	B	A	A	B	H	B	A	A	H	H	B	B	A	A	A	B	H	A	H	H	H	A	B	B
swu21620	D	B	B	D	B	D	D	D	D	B	D	D	D	D	D	D	D	D	D	D	D	D	D	D	D	B	D	D	B	D	B	D	D	D	D	B	B	D	D	D	B	D	D	D	D	D	D	B	B
swu21626	H	B	B	H	B	A	A	H	A	B	H	H	H	H	A	H	H	A	A	H	H	H	H	A	A	B	A	A	B	H	B	A	A	H	H	-	B	A	A	A	B	H	A	H	H	H	A	B	B
swu21646	H	B	B	H	B	A	A	H	A	B	H	H	H	H	H	H	H	A	A	H	H	H	H	A	A	B	A	A	B	H	B	A	A	H	H	B	B	A	A	A	B	H	A	H	H	H	A	B	H
swu21669	A	B	B	H	B	A	H	H	A	B	H	H	H	H	H	H	H	A	A	H	H	H	H	A	A	B	A	A	B	H	B	A	A	H	H	B	B	A	A	A	B	H	A	H	H	H	A	B	H
swu21691	A	B	B	A	B	A	H	H	A	B	H	H	B	H	H	H	H	A	-	H	H	B	H	A	A	B	H	A	B	H	B	A	A	H	H	H	B	H	A	A	B	H	A	B	H	H	H	B	H
swu21716	H	B	H	A	H	H	A	H	B	H	B	A	A	H	B	B	H	H	B	A	H	H	A	H	H	A	H	B	H	H	H	H	H	A	A	H	H	H	H	H	H	A	H	A	H	A	H	B	A
swu21728	H	B	H	A	H	H	A	H	B	H	B	A	A	H	B	B	H	H	B	H	H	H	A	H	H	H	H	B	H	H	H	H	H	-	A	H	H	H	H	H	A	A	H	A	H	A	H	B	A
swu21733	H	B	H	A	H	H	A	H	B	H	B	A	A	H	B	B	H	H	B	H	H	H	A	H	H	H	H	B	H	H	H	H	H	A	A	H	H	H	H	H	A	A	H	A	H	H	H	B	A
swu21735	H	B	H	A	H	H	A	H	B	H	B	A	A	H	B	B	H	H	B	H	H	H	A	B	H	H	H	B	H	B	H	H	B	A	A	H	H	H	A	H	A	H	H	A	H	H	H	B	A
swu21746	H	B	H	A	H	H	A	H	B	H	B	A	A	H	B	B	H	H	B	B	H	B	A	H	H	H	H	A	A	H	H	H	H	A	A	H	H	H	H	H	A	A	H	A	H	H	H	B	A
swu21748	H	B	H	A	H	H	A	H	B	H	H	A	A	A	B	B	H	H	B	B	H	B	A	H	H	H	H	H	A	A	H	H	H	A	A	H	H	H	H	H	A	A	H	A	H	H	H	B	A
swu21749	H	B	H	A	H	H	A	H	B	H	H	A	A	A	B	B	H	H	B	B	H	B	A	H	H	H	H	H	A	A	H	H	H	A	A	H	H	H	H	H	A	A	H	A	H	H	H	B	A
swu21760	H	B	H	A	H	H	A	H	B	H	H	A	A	A	B	B	H	H	B	B	H	B	B	H	H	H	B	H	A	A	H	H	H	A	A	A	H	H	B	H	A	H	H	A	A	H	B	B	A
swu21763	H	B	H	A	H	H	A	H	B	H	H	A	A	A	B	B	H	H	B	B	H	B	B	H	H	H	B	H	A	A	H	H	H	A	A	A	H	H	B	H	A	H	H	A	A	H	B	B	A
swu21769	H	B	H	A	H	H	A	H	B	A	H	A	A	A	B	B	H	H	B	B	H	B	B	H	H	H	B	H	A	A	H	H	H	A	A	A	H	H	B	H	A	H	H	A	A	H	B	B	A
swu21785	B	D	D	D	D	D	D	D	B	D	D	D	D	D	B	B	D	D	D	B	D	B	B	D	B	B	B	D	D	D	D	D	D	D	D	D	D	D	B	D	D	D	D	D	-	D	B	D	D
swu21788	B	H	H	A	H	H	H	H	B	A	H	A	A	A	B	B	H	H	H	B	H	B	B	H	B	B	B	H	A	A	A	H	H	A	A	A	H	B	B	H	A	H	H	A	A	H	B	H	A
swu21810	B	A	B	A	H	H	H	H	B	A	H	A	A	H	B	B	H	H	H	B	H	B	B	H	B	B	B	A	A	A	A	H	H	A	A	A	H	B	B	H	H	H	H	A	A	H	B	H	A
swu21811	B	A	B	A	H	H	H	H	B	A	H	A	A	H	B	B	H	H	H	B	H	B	B	H	B	B	B	A	A	A	A	H	H	A	A	A	H	B	B	H	H	H	H	A	A	H	B	H	A
swu21822	B	A	B	A	H	H	H	H	B	A	H	A	A	H	B	B	H	H	H	B	H	B	B	H	B	B	B	A	A	A	A	H	H	A	A	A	H	B	B	H	H	H	B	A	A	H	B	H	A
swu21825	B	A	B	H	H	H	H	H	B	A	H	A	A	H	B	B	H	H	H	B	H	B	B	H	B	B	B	A	A	A	A	H	H	A	A	A	H	B	B	H	H	H	B	A	A	H	B	H	A
swu21852	B	A	B	H	H	H	H	H	B	A	H	A	H	H	B	B	H	H	H	B	H	B	B	H	B	B	B	A	H	A	A	H	H	A	A	A	H	B	B	H	H	H	B	A	A	H	B	H	A
swu21870	H	A	B	H	H	H	H	H	B	A	H	A	H	H	B	B	H	H	H	B	H	B	B	H	B	B	B	A	H	A	A	H	H	-	A	-	H	B	B	H	-	H	B	A	A	H	B	H	A
swu21876	B	A	B	H	H	H	H	H	B	A	H	A	H	H	B	B	H	H	H	B	H	B	B	H	B	B	B	A	H	A	A	H	H	A	A	A	H	B	B	H	H	H	B	A	A	H	B	H	A
swu21880	B	A	B	H	H	H	H	H	B	A	H	A	H	H	B	B	H	H	H	B	H	B	B	H	B	B	B	A	H	A	A	H	H	A	A	A	H	B	B	H	H	H	B	A	A	H	B	H	A
swu21903	B	A	B	H	H	H	H	H	B	A	H	A	H	H	B	B	H	H	H	B	H	B	B	H	B	B	B	A	H	A	A	H	H	A	A	A	H	B	B	H	H	H	B	A	A	H	B	H	A
swu21904	B	A	B	H	H	H	H	H	B	A	H	A	H	H	B	B	H	H	H	B	H	B	B	H	B	B	B	A	H	A	A	H	H	A	A	A	H	B	B	H	H	H	B	A	A	H	B	H	A
swu21919	B	A	B	H	H	H	H	H	B	A	H	A	H	H	B	B	H	H	H	B	H	B	B	H	B	B	B	A	H	A	A	H	H	A	A	A	H	B	B	H	H	H	B	A	A	H	B	H	A
swu21921	B	A	B	H	H	H	H	H	B	A	H	A	H	H	B	B	H	H	H	B	H	B	B	H	B	B	B	A	H	A	A	H	H	A	A	A	H	B	B	H	H	H	B	A	A	H	B	H	A
swu21937	B	A	B	H	H	H	H	H	B	A	H	A	H	H	B	B	H	H	H	B	H	B	B	H	B	B	B	A	H	A	A	H	H	A	A	A	H	B	B	H	H	H	B	H	A	H	B	H	A
swu21966	B	A	B	H	H	H	H	H	B	A	H	A	H	H	B	B	H	H	H	B	H	B	B	H	B	B	B	A	H	A	A	H	H	A	A	A	H	B	B	H	H	H	B	H	A	H	B	H	A
swu21971	B	A	B	H	H	H	H	H	B	A	H	A	H	H	B	B	H	H	H	B	H	B	B	H	B	B	B	A	H	A	A	H	H	A	A	A	H	B	B	H	H	H	B	H	A	H	B	H	A
swu21979	B	A	B	H	H	H	H	H	B	A	H	A	H	H	B	B	H	H	H	B	H	B	B	H	B	B	B	A	H	A	A	H	H	A	A	A	H	B	B	H	H	H	B	H	A	H	B	H	A
swu21995	B	A	B	H	H	H	H	H	B	A	H	A	H	H	B	B	A	H	H	B	H	B	B	H	B	B	B	A	H	A	A	H	H	A	A	A	H	B	B	H	H	H	B	H	A	H	B	H	A
swu22022	H	A	H	H	H	A	H	H	B	B	H	H	A	A	H	A	H	B	H	B	H	B	H	H	H	B	A	H	H	A	B	H	B	A	H	B	H	H	B	H	-	H	H	A	B	H	A	A	B
swu22028	H	A	H	H	H	A	H	H	B	B	H	H	A	A	H	A	H	B	H	B	H	B	H	H	H	B	A	H	H	A	B	H	B	H	H	B	H	H	B	H	B	H	H	A	B	H	A	A	B
swu22040	C	A	C	C	C	A	C	C	C	C	C	C	A	A	C	A	C	C	C	C	C	C	C	C	C	C	A	C	C	A	C	C	C	A	C	C	C	C	C	C	C	C	C	C	C	C	A	A	C
swu22052	B	D	B	D	D	D	D	D	B	D	D	D	D	D	B	B	D	D	D	B	D	B	B	D	B	B	B	D	D	D	D	D	D	D	D	D	D	B	B	D	D	D	B	D	D	D	B	D	D
swu22055	B	A	B	H	H	H	H	H	B	A	H	A	H	H	B	B	A	H	H	B	H	B	B	H	B	B	B	A	H	A	A	H	H	A	A	A	H	B	B	H	H	H	B	H	A	H	B	H	A
swu22057	B	A	B	H	H	H	H	H	B	A	H	A	H	H	B	B	A	H	H	B	H	B	B	H	B	B	B	A	H	A	A	H	H	A	A	A	H	B	B	H	H	H	B	H	A	H	B	H	A
swu22074	B	A	B	H	H	H	H	H	B	A	H	A	H	H	B	B	A	H	H	B	H	B	B	H	B	B	B	A	H	A	A	H	H	A	A	A	H	B	B	-	H	H	B	H	A	H	B	H	A
swu22084	B	A	B	H	H	H	H	H	B	A	H	A	H	H	B	B	A	H	H	B	H	B	B	H	B	B	B	A	H	A	A	H	H	A	A	A	H	B	B	H	H	H	B	H	A	H	B	H	A
swu22087	B	A	B	H	H	H	H	H	B	A	H	A	H	H	B	B	A	H	H	B	H	B	B	H	B	B	B	A	H	A	A	H	H	A	A	A	H	B	B	H	H	H	B	H	A	H	B	H	A
swu22098	B	A	B	H	H	H	H	H	B	A	H	A	H	H	B	B	A	H	H	B	H	B	B	H	B	B	B	H	A	A	H	A	H	A	A	A	B	H	B	H	H	H	H	B	A	H	B	H	A
swu22099	B	A	B	H	H	H	H	H	B	A	H	A	H	H	B	B	A	H	H	B	H	B	B	H	B	B	B	A	H	A	A	H	H	A	A	A	H	B	B	H	H	H	B	H	A	H	B	H	A
swu22101	B	A	B	H	H	H	H	H	B	A	H	A	H	H	B	B	A	H	H	B	H	B	B	H	B	B	B	A	H	A	A	H	H	A	A	A	H	B	B	H	H	H	B	H	A	H	B	H	A
swu22108	B	A	B	H	H	H	H	H	B	A	H	A	H	H	B	B	A	H	H	B	H	B	B	H	B	B	B	A	H	A	A	H	H	A	A	A	H	B	B	H	H	H	B	H	A	H	B	H	A
swu22128	C	A	C	C	C	C	C	C	C	A	C	A	C	C	C	C	A	C	C	C	C	C	C	C	C	C	C	A	C	A	A	C	C	A	A	A	C	C	C	C	C	C	C	C	A	C	C	C	A
swu22142	B	A	B	H	H	H	H	H	B	A	H	A	H	H	B	B	A	H	H	B	H	B	B	H	B	B	B	A	H	A	A	H	H	A	A	A	H	B	B	H	H	H	B	H	A	H	B	H	A
swu22150	B	A	B	H	H	H	H	H	B	A	H	A	H	H	B	B	A	H	H	B	H	B	B	H	B	B	B	A	H	A	A	H	H	A	A	A	H	B	B	H	H	H	B	H	A	H	B	H	A
swu22163	B	A	B	H	H	H	H	H	B	A	H	A	H	H	B	B	A	H	H	B	H	B	B	H	B	B	B	A	H	A	A	H	H	A	A	A	H	B	B	H	H	H	B	H	A	H	B	H	A
swu22169	B	A	B	H	H	H	H	H	B	A	H	A	H	H	B	B	A	H	H	B	H	B	B	H	B	B	B	A	H	A	A	H	H	A	A	A	H	B	B	H	H	H	B	H	A	H	B	H	A
swu22171	B	D	B	D	D	D	D	D	B	D	D	D	D	D	B	B	D	D	D	B	D	B	B	D	B	B	B	D	D	D	D	D	D	D	D	D	D	B	B	D	D	D	B	D	D	D	B	D	D
swu22176	B	A	B	H	H	H	H	H	B	A	H	A	H	H	B	B	A	H	H	B	H	B	B	H	B	B	B	A	H	A	A	H	H	A	A	A	H	B	B	H	H	H	B	H	A	H	B	H	A
swu22197	B	A	B	H	H	H	H	A	B	A	H	A	H	H	B	B	A	H	H	B	H	B	B	H	B	B	B	A	H	A	A	H	H	A	A	A	H	B	B	H	H	H	B	H	A	H	B	H	A
swu22205	B	A	B	H	H	H	H	A	B	A	H	A	H	H	B	B	A	H	H	B	H	B	B	H	B	B	B	A	H	A	A	H	H	A	A	A	H	B	B	H	H	H	B	H	A	H	B	H	A
swu22215	B	A	B	H	H	H	H	A	B	A	H	A	H	H	B	B	A	H	H	B	H	B	B	H	B	B	B	A	H	A	A	H	H	A	A	A	H	B	B	H	H	H	B	H	A	H	B	H	A
swu22221	B	A	B	H	H	H	H	A	B	A	H	A	H	H	B	B	A	H	H	B	H	B	B	H	B	B	B	A	H	A	A	H	H	A	A	A	H	B	B	H	H	H	B	H	A	H	B	H	A
swu22226	B	A	B	H	H	H	H	A	B	A	H	A	H	H	B	B	A	H	H	B	H	B	B	H	B	B	B	A	H	A	A	H	H	A	A	A	H	B	B	H	H	H	B	H	A	H	H	-	A
swu22230	B	A	B	H	H	H	H	A	B	A	H	A	H	H	B	B	A	H	H	B	H	B	B	H	B	B	B	A	H	A	A	H	H	A	A	A	H	B	B	H	H	H	B	H	A	H	B	H	A
swu22245	B	A	B	H	H	H	H	A	B	A	H	A	H	H	B	B	A	H	H	B	H	B	B	H	B	B	B	A	H	A	A	H	H	A	A	A	H	B	B	H	H	H	B	H	A	H	B	H	A
swu22290	B	H	B	H	H	H	H	A	B	A	H	A	H	H	B	B	A	H	H	B	H	B	B	H	B	B	B	A	H	A	A	H	H	A	A	H	H	B	H	H	H	H	B	H	A	H	B	H	A
swu22296	B	H	B	H	H	H	H	A	B	A	H	A	H	H	B	B	A	H	H	B	H	B	B	H	B	B	B	A	H	A	A	H	H	A	A	A	H	B	H	H	H	H	B	H	A	H	B	H	A
swu22319	B	H	B	H	H	H	H	A	B	A	H	A	H	H	B	B	A	H	H	B	H	B	B	H	B	B	B	A	H	A	A	H	H	A	A	A	H	B	H	H	H	H	B	H	A	H	B	H	A
swu22323	B	H	B	H	H	H	A	A	B	A	H	A	H	H	B	B	A	H	H	B	H	B	B	H	B	B	B	A	H	A	A	H	H	A	A	A	H	B	H	H	H	H	B	H	A	H	B	H	A
swu22351	H	H	B	H	A	H	A	A	B	A	H	A	H	H	B	B	A	H	H	B	H	B	B	H	B	H	B	A	H	A	A	H	H	A	A	A	A	B	H	H	H	H	B	H	A	H	B	H	A
swu22376	B	H	B	H	A	H	A	A	B	A	H	A	H	H	B	B	A	H	H	B	H	B	B	H	B	B	B	A	H	A	A	H	H	A	A	A	A	B	H	H	H	H	B	H	A	H	B	H	A
swu22383	B	H	B	H	A	H	A	A	B	A	H	A	H	H	B	B	A	H	H	B	H	B	B	H	B	B	B	A	H	A	A	H	H	A	A	A	A	B	H	H	H	H	B	H	A	H	B	H	A
swu22404	H	H	B	H	A	H	A	A	B	A	H	A	H	H	B	B	A	H	H	B	H	B	B	H	B	H	B	A	H	A	A	H	H	H	A	A	A	B	H	H	H	H	B	H	A	H	B	H	A
swu22416	H	H	B	H	A	H	A	A	B	A	H	A	H	H	H	B	A	H	H	B	H	B	B	H	B	H	B	A	H	A	A	H	H	H	A	A	A	B	H	H	H	H	B	H	A	H	B	H	H
swu22419	H	H	B	H	A	H	A	A	B	A	H	A	H	H	H	B	A	H	H	B	H	B	B	H	B	H	B	A	H	A	A	H	H	H	A	A	A	B	H	H	H	H	B	H	A	H	B	H	H
swu22430	B	B	H	B	B	B	-	H	B	H	B	H	H	H	H	H	H	A	H	H	H	H	H	H	A	H	H	A	H	B	B	H	B	H	B	H	B	H	A	H	H	A	H	A	H	A	A	A	B
swu22447	B	B	D	D	D	D	B	B	D	D	D	D	D	D	D	D	B	D	D	D	B	D	D	D	D	D	D	B	B	B	D	D	D	D	D	D	D	D	D	D	B	D	D	D	B	D	D	B	D
swu22448	D	D	B	D	D	D	D	D	B	D	D	D	D	D	D	B	D	D	D	D	D	D	B	D	B	D	B	D	D	D	D	D	D	D	D	D	D	B	D	D	D	D	B	D	D	D	B	D	D
swu22457	H	H	B	H	A	H	A	A	B	H	H	A	H	H	H	B	A	H	H	H	A	A	B	B	B	H	H	A	H	A	A	H	H	H	A	H	A	B	H	H	H	H	B	H	A	H	B	H	H
swu22460	H	H	B	H	A	H	A	A	B	H	H	A	H	H	H	B	A	H	H	H	A	A	B	B	B	H	H	A	H	A	A	H	H	H	A	H	A	B	H	H	H	H	B	H	A	H	B	H	H
swu22465	H	H	H	H	A	H	A	A	B	H	H	A	H	B	H	B	A	H	H	H	A	A	B	B	B	H	H	A	H	A	A	-	H	H	A	H	A	B	H	H	H	H	B	H	A	H	B	H	H
swu22476	H	H	H	H	A	H	A	H	B	H	H	A	B	B	H	H	H	H	H	H	A	A	B	B	B	H	H	A	H	A	A	B	H	H	A	H	A	B	H	H	H	B	B	H	A	H	B	H	H
swu22497	H	H	H	H	A	H	A	H	B	B	H	A	B	B	H	H	H	H	H	H	A	A	B	B	B	A	H	A	H	A	A	H	B	H	A	H	A	B	H	A	H	B	B	H	H	H	B	H	H
swu22524	H	H	H	B	H	H	A	H	B	B	H	A	B	B	H	H	H	H	H	H	A	A	B	B	B	A	H	-	H	H	H	H	B	H	A	H	H	B	H	A	H	H	H	A	H	B	B	A	H
swu22541	H	H	H	B	H	H	A	H	B	B	H	H	B	B	H	H	H	H	H	H	A	A	H	B	B	A	H	H	H	H	H	A	B	H	A	A	H	B	H	A	H	H	H	A	H	B	B	A	H
swu22548	H	H	A	B	H	H	A	H	B	B	H	H	B	B	H	H	H	H	H	H	A	A	H	B	B	A	H	B	B	H	H	A	B	H	A	H	H	H	H	A	H	H	H	A	B	B	B	A	H
[truncated: 140 more columns]
