# Supplementary material for: SSR-Linkage map of interspecific populations derived from Gossypium trilobum and Gossypium thurberi and determination of genes harbored within the segregating distortion regions
Source: PLoS One. 2018 Nov 12;13(11):e0207271. doi: 10.1371/journal.pone.0207271 (PMC6231669; doi:10.1371/journal.pone.0207271)
Supplement: S4 Table — (XLSX) [file pone.0207271.s004.xlsx]

## Sheet: Sheet2
Table S4: Physiochemical Properties of the mined genes as obtained from the genetic map developed between the two wild cotton species of the D genome
Gene ID	Gene Name	Description	Assembly	Chromosome	Start	End	Strand	Length (bp)	Transcript Length (bp)	CDS Length (bp)	CDS GC Content (%)	Exon Number	Mean Exon Length (bp)	Mean Intron Length (bp)	Protein Length (aa)	Molecular Weight (kDa)	Charge	Isoelectric Point	Grand Average of Hydropathy
Gorai.001G005200	DDB_G0289029	IST1-like protein	JGI	Chr01	472323	476849	-	4527	2688	2130	41.5	10	268.8	181.4	709	80.619	28.5	9.693	-1.094
Gorai.001G005300	NA	NA	JGI	Chr01	484140	485229	-	1090	1090	570	42.1	1	1090	No intron	189	21.697	9	9.841	-0.77
Gorai.001G005400	OFP8	Transcription repressor OFP8	JGI	Chr01	494258	495907	-	1650	1650	945	43.6	1	1650	No intron	314	36.48	27.5	10.291	-0.842
Gorai.001G005500	NA	NA	JGI	Chr01	502847	507155	-	4309	1881	1383	44.6	5	376.2	607	460	52.042	3.5	7.754	-0.142
Gorai.001G005600	cfxQ	Protein cfxQ homolog	JGI	Chr01	508019	511854	-	3836	2246	1437	43	7	320.9	265	478	53.734	5	7.106	-0.424
Gorai.001G006600	CDKF-1	Cyclin-dependent kinase F-1	JGI	Chr01	593026	596558	-	3533	1814	1428	47.8	2	907	1719	475	53.365	-29.5	4.34	-0.403
Gorai.001G006700	BSPA	Bark storage protein A	JGI	Chr01	597704	602251	-	4548	1234	1050	40.6	5	246.8	828.5	349	38.773	1.5	6.875	0.032
Gorai.001G006800	NA	NA	JGI	Chr01	605828	608267	+	2440	663	210	41.9	3	221	888.5	69	7.529	8	11.626	-0.993
Gorai.001G006900	rpoB	DNA-directed RNA polymerase subunit beta	JGI	Chr01	609010	609330	+	321	321	321	41.4	1	321	No intron	107	12.039	5	9.903	-0.23
Gorai.001G007000	BHLH68	Transcription factor bHLH68	JGI	Chr01	609979	616085	-	6107	2302	1161	43.1	10	230.2	414	386	42.289	14.5	8.781	-0.738
Gorai.001G007100	MFDR	NADPH:adrenodoxin oxidoreductase, mitochondrial	JGI	Chr01	634210	638452	+	4243	1885	1464	43.2	13	145	196.5	487	53.679	12.5	9.057	-0.25
Gorai.001G007500	At5g51130	Probable RNA methyltransferase At5g51130	JGI	Chr01	673872	677735	-	3864	1448	966	39.6	8	181	345.1	321	37.546	16.5	9.853	-0.99
Gorai.001G007600	At2g20050/At2g20040	Protein phosphatase 2C and cyclic nucleotide-binding/kinase domain-containing protein	JGI	Chr01	690670	698737	+	8068	3680	3300	44.9	16	230	240	1099	121.492	-23.5	5.145	-0.245
Gorai.001G007700	ATL42	E3 ubiquitin-protein ligase ATL42	JGI	Chr01	706850	707977	-	1128	1128	1128	41	1	1128	No intron	375	43.207	11.5	8.565	-0.464
Gorai.001G007800	STP14	Sugar transport protein 14	JGI	Chr01	711843	717555	+	5713	1533	1533	42.1	4	383.3	1393.3	510	56.089	5.5	7.983	0.504
Gorai.001G020400	C1	Anthocyanin regulatory C1 protein	JGI	Chr01	1922948	1924536	+	1589	1412	876	43.4	3	470.7	88.5	291	32.65	9	9.01	-0.701
Gorai.001G020500	C1	Anthocyanin regulatory C1 protein	JGI	Chr01	1941630	1943118	+	1489	1286	882	41.5	3	428.7	101.5	293	33.321	7.5	8.903	-0.792
Gorai.001G027500	GULLO3	L-gulonolactone oxidase 3	JGI	Chr01	2562008	2567967	+	5960	2679	1752	43	4	669.8	1093.7	583	64.674	10.5	8.069	-0.236
Gorai.001G027600	EMF1	Protein EMBRYONIC FLOWER 1	JGI	Chr01	2572461	2580270	-	7810	4613	3960	41.2	7	659	468.2	1319	146.374	39	8.354	-0.68
Gorai.001G027700	EMF1	Protein EMBRYONIC FLOWER 1	JGI	Chr01	2591837	2599270	-	7434	4904	3768	41.7	7	700.6	421.7	1255	139.014	44	8.806	-0.769
Gorai.001G051800	NA	NA	JGI	Chr01	4912086	4916679	-	4594	1218	942	44.1	9	135.3	407.8	313	34.333	4	7.737	-0.082
Gorai.001G051900	NA	NA	JGI	Chr01	4935654	4936547	+	894	894	624	47.1	1	894	No intron	207	21.178	15	10.163	-0.667
Gorai.001G052000	CMT3	DNA (cytosine-5)-methyltransferase CMT3	JGI	Chr01	4942493	4949993	+	7501	3584	2718	41.9	21	170.7	195.9	905	101.839	-24	4.841	-0.662
Gorai.001G052100	usb1	U6 snRNA phosphodiesterase	JGI	Chr01	4951115	4954629	+	3515	2555	873	42.8	7	365	160	290	32.634	6.5	8.031	-0.349
Gorai.001G052200	TMEM135	Transmembrane protein 135	JGI	Chr01	4953082	4960521	-	7440	2934	2934	43.9	15	195.6	321.9	977	108.411	34.5	9.022	-0.019
Gorai.001G054800	MPT2	Mitochondrial phosphate carrier protein 2, mitochondrial	JGI	Chr01	5256991	5262236	+	5246	1134	1107	45.1	6	189	822.4	368	39.342	16.5	9.747	0.192
Gorai.001G054900	BHLH137	Transcription factor bHLH137	JGI	Chr01	5285027	5288608	+	3582	1420	882	40.7	8	177.5	308.9	293	32.8	5	8.972	-0.652
Gorai.001G056200	NA	NA	JGI	Chr01	5454309	5461320	-	7012	2305	1620	41.5	12	192.1	427.9	539	59.983	-15.5	5.021	-1.401
Gorai.001G056300	RPL7A	60S ribosomal protein L7a	JGI	Chr01	5471567	5474728	+	3162	1298	777	47.4	7	185.4	310.7	258	29.267	39	10.926	-0.531
Gorai.001G056400	At3g53210	WAT1-related protein At3g53210	JGI	Chr01	5475530	5476983	-	1454	780	303	38	3	260	337	100	10.916	-3	4.39	0.589
Gorai.001G057100	HIPP26	Heavy metal-associated isoprenylated plant protein 26	JGI	Chr01	5576401	5578371	-	1971	1481	999	43.2	5	296.2	122.5	332	36.952	-0.5	6.407	-1.149
Gorai.001G057200	PDR1	Pleiotropic drug resistance protein 1	JGI	Chr01	5592430	5599949	-	7520	4544	4389	41.2	24	189.3	129.4	1462	164.6	7	7.107	0.078
Gorai.001G066200	RPS2	Disease resistance protein RPS2	JGI	Chr01	6633731	6638036	+	4306	3835	2949	41	2	1917.5	471	982	113.183	1	6.597	-0.295
Gorai.001G066300	NA	NA	JGI	Chr01	6642787	6643281	-	495	495	495	40.8	1	495	No intron	164	18.091	1.5	7.241	0.824
Gorai.001G066400	PHRF1	PHD and RING finger domain-containing protein 1	JGI	Chr01	6658908	6662805	+	3898	2567	2226	42	3	855.7	655	741	81.892	21.5	8.176	-0.68
Gorai.001G066500	PI4KG7	Phosphatidylinositol 4-kinase gamma 7	JGI	Chr01	6664183	6667441	-	3259	2641	1908	43.8	2	1320.5	618	635	71.423	-11	5.431	-0.336
Gorai.001G067000	DOF5.4	Dof zinc finger protein DOF5.4	JGI	Chr01	6720934	6721884	+	951	951	951	48.8	1	951	No intron	316	34.228	3	6.873	-0.788
Gorai.001G067100	NA	NA	JGI	Chr01	6723696	6727222	-	3527	1308	1047	41.7	6	218	242	348	38.946	-7.5	5.145	-0.683
Gorai.001G067200	NA	NA	JGI	Chr01	6733812	6734232	+	421	350	285	43.9	2	175	71	94	11.24	5.5	8.526	-0.685
Gorai.001G067300	NA	NA	JGI	Chr01	6735826	6739002	+	3177	1839	1032	41.4	5	367.8	334.5	343	38.659	-11.5	4.693	-0.762
Gorai.001G067400	At3g58610	Ketol-acid reductoisomerase, chloroplastic	JGI	Chr01	6741809	6745807	+	3999	2260	1563	45	10	226	193.2	520	56.995	-1	6.397	-0.098
Gorai.001G067500	SOT16	Cytosolic sulfotransferase 16	JGI	Chr01	6759041	6762182	-	3142	1142	1026	41	2	571	1910	341	39.263	0.5	6.597	-0.287
Gorai.001G068300	ABCG11	ABC transporter G family member 11	JGI	Chr01	6856295	6862236	-	5942	2524	2109	42.7	10	252.4	379.2	702	78.405	15.5	9.294	0.097
Gorai.001G068400	SWEET5	Bidirectional sugar transporter SWEET5	JGI	Chr01	6876560	6878108	-	1549	1019	708	39.4	6	169.8	106	235	26.724	8.5	9.956	0.854
Gorai.001G068500	At1g64750	Probable 26S proteasome complex subunit sem1-1	JGI	Chr01	6882689	6884812	-	2124	765	228	39.9	3	255	679.5	75	9.12	-25	3.435	-1.493
Gorai.001G068600	NA	Spermidine synthase	JGI	Chr01	6895369	6899434	+	4066	1294	1020	43.1	9	143.8	346.5	339	37.547	-7	5.187	-0.022
Gorai.001G069000	DHBK	Putative 3,4-dihydroxy-2-butanone kinase	JGI	Chr01	6948242	6957268	+	9027	2340	1608	43.7	18	130	393.4	535	55.949	-7	5.074	0.203
Gorai.001G069100	MRPL24	54S ribosomal protein L24, mitochondrial	JGI	Chr01	6957948	6959820	-	1873	1059	639	46.9	2	529.5	814	212	24.438	13	10.183	-0.855
Gorai.001G069200	FKBP42	Peptidyl-prolyl cis-trans isomerase FKBP42	JGI	Chr01	6960788	6964495	-	3708	1641	1065	41.5	6	273.5	413.4	354	40.885	0	6.525	-0.638
Gorai.001G069300	NA	NA	JGI	Chr01	6963101	6963547	-	447	447	360	45.8	1	447	No intron	119	13.95	6	9.617	-0.168
Gorai.001G069400	NA	NA	JGI	Chr01	6965815	6974516	-	8702	1522	1044	44.6	13	117.1	598.3	347	38.612	7.5	9.508	0.024
Gorai.001G080600	NA	NA	JGI	Chr01	8524075	8525086	+	1012	590	510	42.4	3	196.7	211	169	18.953	-9	4.479	-0.398
Gorai.001G080700	TYDC2	Tyrosine/DOPA decarboxylase 2	JGI	Chr01	8533596	8535077	-	1482	1482	1482	46.2	1	1482	No intron	493	54.903	1	6.638	0.045
Gorai.001G080800	NA	NA	JGI	Chr01	8557179	8558126	+	948	912	912	44.1	2	456	36	303	35.335	-5.5	5.135	-0.271
Gorai.001G084800	EIF5	Eukaryotic translation initiation factor 5	JGI	Chr01	9030704	9031809	+	1106	1106	1023	39.3	1	1106	No intron	340	38.049	10	9.357	-0.445
Gorai.001G084900	2018-03-02	E3 ubiquitin-protein ligase MARCH2	JGI	Chr01	9031916	9034680	-	2765	1378	804	42.7	8	172.3	198.1	267	30.464	-1.5	6.31	-0.159
Gorai.001G085000	NA	Non-specific lipid-transfer protein 1	JGI	Chr01	9039777	9040601	-	825	640	399	46.4	2	320	117	132	14.173	2	7.577	0.267
Gorai.001G085100	LTP11	Non-specific lipid-transfer protein 11	JGI	Chr01	9045851	9052008	-	6158	342	342	45	3	114	2908	113	12.286	8.5	9.304	0.381
Gorai.001G085200	NA	Non-specific lipid-transfer protein AP10	JGI	Chr01	9053969	9054277	-	309	309	309	45.3	1	309	No intron	102	10.709	0	6.271	0.345
Gorai.001G086800	BHLH86	Putative transcription factor bHLH086	JGI	Chr01	9281988	9284287	-	2300	1085	885	41.9	5	217	303.8	294	32.474	0	6.518	-0.667
Gorai.001G087800	pgdC	6-phosphogluconate dehydrogenase, decarboxylating 1	JGI	Chr01	9536276	9536844	+	569	569	204	38.7	1	569	No intron	67	7.511	-4.5	4.33	-0.412
Gorai.001G087900	GDU4	Protein GLUTAMINE DUMPER 4	JGI	Chr01	9543234	9543536	-	303	303	303	44.2	1	303	No intron	100	10.726	0	6.411	0.207
Gorai.001G088000	GDU1	Protein GLUTAMINE DUMPER 1	JGI	Chr01	9546938	9547480	-	543	543	306	45.8	1	543	No intron	101	10.703	5	9.753	-0.067
Gorai.001G088100	PIGM	GPI mannosyltransferase 1	JGI	Chr01	9552826	9556410	+	3585	1893	1302	39.2	4	473.3	564	433	50.567	19.5	9.189	0.541
Gorai.001G088200	STN1	CST complex subunit STN1	JGI	Chr01	9556498	9557222	-	725	725	480	47.5	1	725	No intron	159	18.074	8	9.294	-0.118
Gorai.001G088300	TIC40	Protein TIC 40, chloroplastic	JGI	Chr01	9561179	9566422	+	5244	1805	1287	42.7	14	128.9	264.5	428	46.636	-1.5	5.57	-0.493
Gorai.001G088400	PQL3	PsbQ-like protein 3, chloroplastic	JGI	Chr01	9566735	9567625	-	891	807	549	34.4	2	403.5	84	182	20.72	8.5	9.884	-0.296
Gorai.001G088500	RAD4	DNA repair protein RAD4	JGI	Chr01	9568870	9573829	+	4960	3221	2952	42.7	12	268.4	158.1	983	109.372	0.5	6.544	-0.608
Gorai.001G088800	RSI-1	Protein RSI-1	JGI	Chr01	9592197	9594141	-	1945	746	291	43.3	3	248.7	599.5	96	10.564	11	8.968	-0.17
Gorai.001G088900	CYP81D1	Cytochrome P450 81D1	JGI	Chr01	9602033	9604342	+	2310	1748	1506	44.1	2	874	562	501	56.593	13	9.021	-0.191
Gorai.001G089000	CYP81E8	Cytochrome P450 81E8	JGI	Chr01	9618655	9620814	+	2160	1044	1044	42.3	7	149.1	186	347	39.657	10	8.732	-0.212
Gorai.001G089500	PTST	Protein PTST, chloroplastic	JGI	Chr01	9717470	9724205	-	6736	1249	900	43	8	156.1	492.9	299	34.126	-4.5	5.472	-0.399
Gorai.001G089600	NA	NA	JGI	Chr01	9729735	9732203	+	2469	644	471	37.4	5	128.8	456.3	156	17.732	5	8.9	-0.881
Gorai.001G121300	PCMP-H60	Pentatricopeptide repeat-containing protein At2g27610	JGI	Chr01	14807577	14810668	+	3092	2946	2475	40.9	3	982	73	824	91.945	8	7.102	-0.072
Gorai.001G121400	SKD1	Protein SUPPRESSOR OF K(+) TRANSPORT GROWTH DEFECT 1	JGI	Chr01	14812123	14817289	-	5167	1878	1314	45.9	8	234.8	469.9	437	48.591	1	6.806	-0.53
Gorai.001G121500	SAP3	Zinc finger A20 and AN1 domain-containing stress-associated protein 3	JGI	Chr01	14830583	14831995	+	1413	1129	543	45.3	2	564.5	284	180	19.908	15.5	9.461	-0.59
Gorai.001G121600	GALT29A	Beta-1,6-galactosyltransferase GALT29A	JGI	Chr01	14837936	14840197	+	2262	1191	1191	42.3	1	1191	No intron	396	45.056	26.5	9.897	-0.198
Gorai.001G121800	CET2	CEN-like protein 2	JGI	Chr01	15030129	15031205	-	1077	580	525	46.1	4	145	165.7	174	19.759	6.5	9.938	-0.368
Gorai.001G122200	At1g67190	F-box/LRR-repeat protein At1g67190	JGI	Chr01	15251697	15256244	-	4548	2319	1260	41.2	3	773	1114.5	419	47.796	-11	5.013	0.118
Gorai.001G122300	At2g27500	Glucan endo-1,3-beta-glucosidase 14	JGI	Chr01	15285802	15288965	+	3164	1820	1179	42.4	4	455	111	392	43.305	-3.5	5.604	-0.041
Gorai.001G156500	mvd	Diphosphomevalonate decarboxylase	JGI	Chr01	22187716	22189397	-	1682	1040	318	43.4	5	208	160.5	105	11.717	-6.5	4.363	-0.052
Gorai.001G156600	GH3.5	Probable indole-3-acetic acid-amido synthetase GH3.5	JGI	Chr01	22194460	22199098	-	4639	2262	1758	44	5	452.4	594.3	585	66.223	-1	6.387	-0.209
Gorai.001G168900	PHT4	Ascorbate transporter, chloroplastic	JGI	Chr01	24063621	24070160	-	6540	2386	1806	43.6	12	198.8	367.4	601	65.75	18.5	9.314	0.295
Gorai.001G169000	PIP1-5	Probable aquaporin PIP1-5	JGI	Chr01	24071855	24072208	-	354	231	231	48.1	2	115.5	123	76	8.532	6	10.935	0.511
Gorai.001G169100	SPPL4	Signal peptide peptidase-like 4	JGI	Chr01	24079663	24086218	+	6556	2237	1617	42.9	15	149.1	308.5	538	59.501	0.5	6.609	0.492
Gorai.001G169200	PUB33	U-box domain-containing protein 33	JGI	Chr01	24086147	24089980	-	3834	2760	2397	42.5	9	306.7	134.3	798	90.363	-36	4.662	-0.486
Gorai.001G171900	PEX11C	Peroxisomal membrane protein 11C	JGI	Chr01	24647541	24651435	-	3895	1790	759	43	8	223.8	268.1	252	27.801	17	10.211	0.074
Gorai.001G172000	RBCMT	Ribulose-1,5 bisphosphate carboxylase/oxygenase large subunit N-methyltransferase, chloroplastic	JGI	Chr01	24654787	24662035	-	7249	2605	1710	41.9	17	153.2	290.3	569	63.945	-30	4.429	-0.325
Gorai.001G173600	PBF1	Proteasome subunit beta type-1	JGI	Chr01	25310406	25313652	+	3247	1527	672	44	7	218.1	286.7	223	24.57	0	6.501	-0.217
Gorai.001G173700	NA	Vestitone reductase	JGI	Chr01	25317062	25326863	-	9802	1598	1005	45.7	4	399.5	177.7	334	36.556	-9	4.753	-0.054
Gorai.001G175600	NA	NA	JGI	Chr01	25951493	25955374	+	3882	1259	828	45	9	139.9	312.4	275	30.303	6.5	9.735	-0.509
Gorai.001G175700	PAP11	Probable plastid-lipid-associated protein 11	JGI	Chr01	25955505	25959101	+	3597	2725	654	48	5	545	218	217	24.506	3	9	-0.357
Gorai.001G176000	SPL8	Squamosa promoter-binding-like protein 8	JGI	Chr01	26112550	26115314	-	2765	1885	879	53	4	471.3	293.3	292	32.832	15.5	8.787	-0.92
Gorai.001G176100	NA	NA	JGI	Chr01	26125125	26125814	+	690	690	585	45	1	690	No intron	194	21.942	6	8.356	0.259
Gorai.001G176200	MEFG1	Elongation factor G-1, mitochondrial	JGI	Chr01	26129114	26135542	-	6429	3044	2268	44.8	20	152.2	178.2	755	83.66	2	6.727	-0.26
Gorai.001G176300	AIR12	Auxin-induced in root cultures protein 12	JGI	Chr01	26161403	26162935	+	1533	1533	708	51	1	1533	No intron	235	25.077	3	7.596	0.1
Gorai.001G176400	ATG3	Autophagy-related protein 3	JGI	Chr01	26163152	26166472	-	3321	1517	945	44.2	11	137.9	180.4	314	35.504	-21	4.424	-0.525
Gorai.001G176500	ERF034	Ethylene-responsive transcription factor ERF034	JGI	Chr01	26177010	26177723	-	714	714	714	47.2	1	714	No intron	237	26.083	2.5	7.619	-0.73
Gorai.001G177600	Tom1l2	TOM1-like protein 2	JGI	Chr01	26532910	26534931	-	2022	1374	909	44.2	3	458	324	302	33.649	-6	5.268	-0.501
Gorai.001G177700	imp1	Mitochondrial inner membrane protease subunit 1	JGI	Chr01	26568447	26571909	+	3463	1285	618	44.3	5	257	544.5	205	23.351	1.5	7.044	-0.474
Gorai.001G178800	NAC021	NAC domain-containing protein 21/22	JGI	Chr01	27262352	27267118	+	4767	1456	840	46	3	485.3	1655.5	279	32.171	-2.5	6.124	-0.588
Gorai.001G193100	RNP1	Heterogeneous nuclear ribonucleoprotein 1	JGI	Chr01	32709265	32715654	+	6390	2528	1431	42.3	5	505.6	943.8	476	50.668	8	9.236	-0.399
Gorai.001G193200	nat9	N-acetyltransferase 9-like protein	JGI	Chr01	32717843	32720368	+	2526	1103	588	45.4	6	183.8	283	195	22.029	-5	5.083	-0.123
Gorai.001G196500	UAM1	UDP-arabinopyranose mutase 1	JGI	Chr01	34372660	34375456	-	2797	1640	1092	46.9	4	410	385.7	363	40.998	-1.5	6.059	-0.158
Gorai.001G196600	rps18	30S ribosomal protein S18, chloroplastic	JGI	Chr01	34383305	34383610	+	306	306	306	33.3	1	306	No intron	101	12.111	16.5	12.236	-0.652
Gorai.001G200400	TCP1	Transcription factor TCP1	JGI	Chr01	36491376	36493627	-	2252	1879	1197	44.3	2	939.5	373	398	43.633	16.5	9.369	-0.505
Gorai.001G202200	NA	NA	JGI	Chr01	38995697	38996158	-	462	462	462	45	1	462	No intron	153	16.865	9.5	10.71	-0.673
Gorai.001G202300	CRS2B	Chloroplastic group IIB intron splicing facilitator CRS2-B, chloroplastic	JGI	Chr01	38997186	39003610	-	6425	1591	789	40.9	8	198.9	314.1	262	29.155	14	9.394	-0.113
Gorai.001G202400	NA	NA	JGI	Chr01	39003631	39006046	-	2416	1073	726	38	3	357.7	671.5	241	28.296	8.5	9.42	-0.145
Gorai.001G202500	abhd17b	Alpha/beta hydrolase domain-containing protein 17B	JGI	Chr01	39013992	39020887	-	6896	1837	1035	44.3	5	367.4	1264.8	344	38.454	13	9.068	-0.445
Gorai.001G202900	NA	NA	JGI	Chr01	39292694	39293092	+	399	399	399	48.9	1	399	No intron	132	14.844	-2.5	5.231	-0.206
Gorai.001G203000	NA	NA	JGI	Chr01	39308692	39309437	-	746	567	384	40.4	2	283.5	179	127	14.529	6.5	9.251	-0.178
Gorai.001G205100	NA	NA	JGI	Chr01	39928405	39941963	+	13559	3058	2433	41	11	278	1050.1	810	89.769	-28.5	4.629	-0.425
Gorai.001G205200	At3g56030	Pentatricopeptide repeat-containing protein At3g56030	JGI	Chr01	39942951	39943482	+	532	532	303	42.2	1	532	No intron	100	11.512	4	8.501	0.325
Gorai.001G205300	ODO1	Protein ODORANT1	JGI	Chr01	39967220	39968780	-	1561	1402	891	42	3	467.3	79.5	296	33.966	-1	6.348	-0.853
Gorai.001G207400	NA	NA	JGI	Chr01	40805366	40807433	-	2068	895	333	41.4	2	447.5	1173	110	11.587	5	8.332	0.125
Gorai.001G210500	NA	NA	JGI	Chr01	41853225	41853625	+	401	303	303	39.6	2	151.5	98	100	11.762	0	6.517	-0.192
Gorai.001G212600	patl1	Protein PAT1 homolog 1	JGI	Chr01	42421341	42427132	+	5792	3307	2391	44.9	5	661.4	621.3	796	87.841	7	6.872	-0.43
Gorai.001G212700	ATL1	RING-H2 finger protein ATL1	JGI	Chr01	42427532	42428086	+	555	555	480	45.4	1	555	No intron	159	17.839	6	8.153	-0.023
Gorai.001G212800	DDB_G0284757	OTU domain-containing protein DDB_G0284757	JGI	Chr01	42428739	42434819	-	6081	1112	684	44.2	10	111.2	552.1	227	25.97	6.5	8.117	-0.722
Gorai.001G215500	At3g21620	CSC1-like protein At3g21620	JGI	Chr01	43119627	43126784	-	7158	3080	2307	41	12	256.7	370.7	768	87.993	15	8.988	0.18
Gorai.001G218800	TBC1D2	TBC1 domain family member 2A	JGI	Chr01	44182409	44186300	+	3892	2230	1197	41.9	7	318.6	277	398	45.281	8	8.455	-0.148
Gorai.001G218900	FIM5	Fimbrin-5	JGI	Chr01	44186536	44192012	-	5477	2502	1992	41.1	15	166.8	212.5	663	74.669	-12.5	5.146	-0.275
Gorai.001G219000	FLA7	Fasciclin-like arabinogalactan protein 7	JGI	Chr01	44196408	44198101	-	1694	1223	792	47.6	2	611.5	174	263	27.968	-2	5.91	0.034
Gorai.001G219400	DDB_G0282179	Putative phosphatidylglycerol/phosphatidylinositol transfer protein DDB_G0282179	JGI	Chr01	44391215	44394044	-	2830	607	381	40.2	3	202.3	1111.5	126	13.365	1	6.927	0.004
Gorai.001G219500	At3g07870	F-box protein At3g07870	JGI	Chr01	44432526	44433776	-	1251	1251	1251	41.3	1	1251	No intron	416	48.287	20.5	9.141	-0.435
Gorai.001G221300	SNE	F-box protein SNE	JGI	Chr01	44874333	44875411	-	1079	1079	480	55.4	1	1079	No intron	159	17.914	6	8.494	-0.247
Gorai.001G234500	KNU	Zinc finger protein KNUCKLES	JGI	Chr01	47203032	47203948	+	917	823	591	41.1	2	411.5	94	196	22.241	10	7.83	-0.903
Gorai.001G234600	NA	NA	JGI	Chr01	47205703	47208772	-	3070	1085	564	42	5	217	487	187	20.761	10.5	10.305	0.168
Gorai.001G234700	RPT2A	26S proteasome regulatory subunit 4 homolog A	JGI	Chr01	47211995	47215834	+	3840	1822	1341	45.9	6	303.7	403.6	446	49.689	-2	6.074	-0.438
Gorai.001G234800	NA	NA	JGI	Chr01	47217493	47218248	-	756	756	207	39.1	1	756	No intron	68	7.966	5.5	8.62	-0.276
Gorai.001G234900	PIF1	Transcription factor PIF1	JGI	Chr01	47218496	47224002	-	5507	2474	1686	50.7	9	274.9	379.1	561	61.042	-3	6.201	-0.715
Gorai.001G235000	NA	NA	JGI	Chr01	47231988	47234506	-	2519	1256	294	44.6	2	628	1263	97	10.63	3	9.207	-0.275
Gorai.001G235100	mprA	Response regulator MprA	JGI	Chr01	47236193	47236624	-	432	348	318	46.5	2	174	84	105	11.67	-9.5	4.185	0.157
Gorai.001G236300	KHK	Ketohexokinase	JGI	Chr01	47403330	47408656	-	5327	1487	1101	44.2	13	114.4	320	366	38.792	-9	4.726	0.09
Gorai.001G236500	ADH2	Alcohol dehydrogenase class-3	JGI	Chr01	47468239	47471435	+	3197	1776	1140	46.6	9	197.3	177.6	379	40.704	3	7.104	0.023
Gorai.001G236600	NA	NA	JGI	Chr01	47475531	47476252	-	722	618	348	44.5	2	309	104	115	13.17	9.5	10.66	-0.538
Gorai.001G236700	NA	NA	JGI	Chr01	47478706	47479269	-	564	447	336	45.2	2	223.5	117	111	12.481	3.5	9.682	-0.313
Gorai.001G249200	NA	NA	JGI	Chr01	50736273	50743667	+	7395	2343	2022	40.3	18	130.2	297.2	673	77.334	-20	4.878	-0.636
Gorai.001G249300	NA	NA	JGI	Chr01	50757379	50757970	-	592	504	504	38.3	2	252	88	167	19.137	12.5	9.839	0.038
Gorai.001G260300	At5g40240	WAT1-related protein At5g40240	JGI	Chr01	53561705	53564808	-	3104	1583	1191	38.6	7	226.1	253.5	396	43.603	15.5	9.813	0.654
Gorai.001G260400	UVH3	DNA repair protein UVH3	JGI	Chr01	53575072	53584325	-	9254	5463	5103	41.6	18	303.5	221.9	1700	189.037	-83	4.544	-0.842
Gorai.001G260500	At1g31390	MATH domain and coiled-coil domain-containing protein At1g31390	JGI	Chr01	53585352	53589471	-	4120	1244	939	37.3	6	207.3	575.2	312	36.401	3	8.017	-0.334
Gorai.001G260600	At2g26730	Probable inactive receptor kinase At2g26730	JGI	Chr01	53592380	53594388	+	2009	1410	1146	42	2	705	599	381	42.559	6	8.195	-0.073
Gorai.001G266000	FAP1	Fatty-acid-binding protein 1	JGI	Chr01	54312826	54314812	-	1987	905	657	40.6	4	226.3	360.7	218	23.946	0	6.764	-0.122
Gorai.001G266100	HT1	Serine/threonine-protein kinase HT1	JGI	Chr01	54320405	54324204	+	3800	1966	1065	44	6	327.7	366.8	354	39.984	3	7.042	-0.26
Gorai.001G266200	NA	NA	JGI	Chr01	54328482	54328865	+	384	384	216	41.2	1	384	No intron	71	8.185	2.5	8.488	0.772
Gorai.001G266300	NA	NA	JGI	Chr01	54329491	54335052	-	5562	1579	1251	41.2	15	105.3	284.5	416	47.824	9.5	8.352	-0.344
Gorai.001G266400	Ccdc101	SAGA-associated factor 29 homolog	JGI	Chr01	54341220	54344556	+	3337	1210	807	43.2	9	134.4	265.9	268	30.278	-3.5	5.52	-0.778
Gorai.001G273500	FUS3	B3 domain-containing transcription factor FUS3	JGI	Chr01	55071173	55074601	-	3429	1250	927	47.6	7	178.6	236.5	308	34.217	-2	6.099	-0.349
Gorai.001G273600	NA	NA	JGI	Chr01	55089661	55090619	+	959	959	576	49.7	1	959	No intron	191	21.155	-43	3.803	-1.708
Gorai.001G275600	SCRM	Transcription factor ICE1	JGI	Chr01	55315762	55319783	+	4022	1499	1446	47.9	5	299.8	589.5	481	52.961	-5.5	5.642	-0.425
Gorai.001G275700	AK2	Aspartokinase 2, chloroplastic	JGI	Chr01	55328209	55332304	+	4096	2397	1677	42.8	13	184.4	141.6	558	61.379	-3.5	6.001	-0.001
Gorai.001G275800	NA	NA	JGI	Chr01	55333393	55334252	+	860	860	591	50.1	1	860	No intron	196	22.641	22.5	10.806	-1.315
Gorai.001G275900	PCMP-H36	Putative pentatricopeptide repeat-containing protein At2g01510	JGI	Chr01	55334976	55337432	-	2457	2457	2457	42.2	1	2457	No intron	818	91.937	8.5	7.135	-0.125
Gorai.002G078700	PBP1	Calcium-binding protein PBP1	JGI	Chr02	9399685	9400628	+	944	944	378	44.2	1	944	No intron	125	13.888	-13	3.971	-0.162
Gorai.002G082800	GA2OX8	Gibberellin 2-beta-dioxygenase 8	JGI	Chr02	10530616	10532770	-	2155	993	993	40.6	3	331	581	330	37.929	2.5	7.449	-0.465
Gorai.002G082900	NA	NA	JGI	Chr02	10541380	10542104	-	725	474	474	42.6	2	237	251	157	17.614	7	10.223	-0.499
Gorai.002G083000	UBQ10	Polyubiquitin 10	JGI	Chr02	10548430	10550887	+	2458	1858	1386	48	1	1858	No intron	461	51.739	4	8.656	-0.424
Gorai.002G103700	At1g55760	BTB/POZ domain-containing protein At1g55760	JGI	Chr02	13234317	13236619	+	2303	1740	987	41.9	4	435	187.7	328	37.469	2	6.837	-0.214
Gorai.002G103800	Ttc1	Tetratricopeptide repeat protein 1	JGI	Chr02	13237618	13240656	-	3039	2832	2025	46	2	1416	207	674	74.428	-23	4.75	-0.533
Gorai.002G112700	AHL10	AT-hook motif nuclear-localized protein 10	JGI	Chr02	15951020	15957783	+	6764	1759	1095	50.6	8	219.9	675.6	364	37.03	14	10.27	-0.409
Gorai.002G112800	sdr42e1	Short-chain dehydrogenase/reductase family 42E member 1	JGI	Chr02	15957846	15961469	-	3624	1895	1443	45.4	5	379	432.3	480	53.807	16.5	9.344	0.097
Gorai.002G112900	NA	NA	JGI	Chr02	15969350	15971806	+	2457	909	909	35.9	3	303	774	302	34.711	-1.5	6.252	-0.792
Gorai.002G132500	NA	NA	JGI	Chr02	20805848	20808118	-	2271	878	594	41.8	5	175.6	348.3	197	22.636	3.5	7.503	-0.638
Gorai.002G132600	ZAT10	Zinc finger protein ZAT10	JGI	Chr02	20812595	20813968	+	1374	1374	672	50.7	1	1374	No intron	223	23.966	10.5	8.504	-0.674
Gorai.002G132700	TAF4B	Transcription initiation factor TFIID subunit 4b	JGI	Chr02	20815218	20820494	+	5277	3308	2904	45.3	14	236.3	151.5	967	105.654	6	7.008	-0.781
Gorai.002G132800	NA	NA	JGI	Chr02	20820495	20822719	-	2225	1818	1329	50.2	3	606	203.5	442	48.801	17.5	9.621	-0.443
Gorai.002G132900	At1g65240	Aspartic proteinase-like protein 2	JGI	Chr02	20837230	20845539	-	8310	2362	1908	44.3	13	181.7	486.3	635	70.82	8	7.374	-0.277
Gorai.002G140400	ALKBH2	DNA oxidative demethylase ALKBH2	JGI	Chr02	24400486	24404084	+	3599	1637	876	47.3	6	272.8	392.4	291	31.291	0.5	6.687	-0.747
Gorai.002G147000	NA	NA	JGI	Chr02	27200348	27202246	+	1899	1899	1500	43.3	1	1899	No intron	499	55.622	23	10.164	-0.296
Gorai.002G148500	GPAT6	Glycerol-3-phosphate 2-O-acyltransferase 6	JGI	Chr02	28489405	28492308	-	2904	945	945	41.8	3	315	979.5	314	35.185	18	10.339	0.449
Gorai.002G176500	MYOB2	Myosin-binding protein 2	JGI	Chr02	45196723	45200889	+	4167	3909	2814	41	4	977.3	86	937	105.76	-96.5	4.18	-0.602
Gorai.002G206400	DSK2B	Ubiquitin domain-containing protein DSK2b	JGI	Chr02	55237403	55242296	+	4894	2430	1656	45.6	8	303.8	352	551	58.722	-16.5	4.419	-0.471
Gorai.002G206500	NA	NA	JGI	Chr02	55242566	55245692	+	3127	1550	885	43.4	4	387.5	525.7	294	32.787	12	9.273	-0.665
Gorai.002G206600	ZAT3	Zinc finger protein ZAT3	JGI	Chr02	55245930	55247201	+	1272	1272	888	45.8	1	1272	No intron	295	32.783	12.5	8.376	-0.618
Gorai.002G206700	NLP2	Protein NLP2	JGI	Chr02	55259990	55264633	+	4644	3473	2799	44.9	5	694.6	292.8	932	102.896	-11.5	5.763	-0.433
Gorai.002G206800	NPC1	Niemann-Pick C1 protein	JGI	Chr02	55275793	55298147	-	22355	4361	3837	41.8	39	111.8	473.5	1278	139.673	-26.5	4.766	0.294
Gorai.002G229500	NA	NA	JGI	Chr02	58870423	58870953	-	531	531	237	54.4	1	531	No intron	78	7.4	-1	4.37	0.936
Gorai.002G229600	AGP23	Arabinogalactan peptide 23	JGI	Chr02	58874911	58875444	-	534	534	237	56.5	1	534	No intron	78	7.449	-0.5	5.482	0.774
Gorai.002G229700	NA	NA	JGI	Chr02	58886296	58886637	-	342	342	342	50.3	1	342	No intron	113	11.481	5	10.074	0.474
Gorai.002G229800	CTPA3	Carboxyl-terminal-processing peptidase 3, chloroplastic	JGI	Chr02	58890304	58897730	-	7427	2220	1551	45.9	12	185	473.4	516	55.31	1.5	6.656	-0.184
Gorai.002G229900	lst8	Protein LST8 homolog	JGI	Chr02	58908149	58913518	+	5370	1671	987	43.2	11	151.9	369.9	328	36.819	-1.5	6.307	-0.27
Gorai.002G231300	SDC	Serine decarboxylase	JGI	Chr02	59077239	59080226	+	2988	2131	1440	44.1	5	426.2	195.5	479	53.68	3.5	6.9	-0.227
Gorai.002G231400	NA	NA	JGI	Chr02	59082050	59084231	+	2182	2182	1329	42.5	1	2182	No intron	442	50.964	3.5	6.768	-1.005
Gorai.002G231500	GT-2	Trihelix transcription factor GT-2	JGI	Chr02	59100465	59102613	+	2149	2050	1428	42.3	2	1025	99	475	53.739	12.5	9.191	-1.013
Gorai.002G231600	TKPR2	Tetraketide alpha-pyrone reductase 2	JGI	Chr02	59112375	59118713	+	6339	1342	972	44	6	223.7	999.4	323	35.764	-3.5	5.654	-0.086
Gorai.002G234400	NFYA10	Nuclear transcription factor Y subunit A-10	JGI	Chr02	59489436	59493917	+	4482	1673	993	45.5	6	278.8	561.8	330	36.276	13.5	8.709	-0.601
Gorai.002G234500	At1g74360	Probable LRR receptor-like serine/threonine-protein kinase At1g74360	JGI	Chr02	59494567	59496769	+	2203	2086	2010	39.5	3	695.3	58.5	669	74.447	10	8.118	-0.031
Gorai.002G234600	CAD1-A	(+)-delta-cadinene synthase isozyme A	JGI	Chr02	59497295	59509754	-	12460	1957	1671	42.1	6	326.2	2099.2	556	64.444	-23.5	4.692	-0.383
Gorai.002G235100	DGD1	Digalactosyldiacylglycerol synthase 1, chloroplastic	JGI	Chr02	59555124	59562274	-	7151	3003	2379	44.2	7	429	691.3	792	89.656	11	7.727	-0.443
Gorai.002G235200	nsa2	Ribosome biogenesis protein NSA2 homolog	JGI	Chr02	59562732	59565531	-	2800	1322	783	42.9	10	132.2	162.2	260	29.73	32.5	10.813	-0.74
Gorai.002G235300	TMK3	Receptor-like kinase TMK3	JGI	Chr02	59576586	59580461	+	3876	3493	2862	42	3	1164.3	190	953	103.751	-8.5	5.653	-0.165
Gorai.002G235400	MED27	Mediator of RNA polymerase II transcription subunit 27	JGI	Chr02	59598071	59602249	-	4179	1924	1302	47.4	7	274.9	375.8	433	47.9	11.5	7.781	-0.433
Gorai.002G235500	NUDT27	Nudix hydrolase 27, chloroplastic	JGI	Chr02	59603474	59606648	-	3175	1795	798	40.4	6	299.2	276	265	30.112	15.5	9.951	-0.698
Gorai.002G235600	NA	NA	JGI	Chr02	59612406	59614356	+	1951	1317	690	45.8	4	329.3	211.3	229	26.292	16	10.354	-0.776
Gorai.002G235700	NA	NA	JGI	Chr02	59615961	59616590	+	630	630	630	41.7	1	630	No intron	209	23.5	3.5	7.886	-0.031
Gorai.002G235800	YLS9	Protein YLS9	JGI	Chr02	59628429	59630118	+	1690	1690	630	49.4	1	1690	No intron	209	23.585	15.5	10.404	0.08
Gorai.002G237800	PRCP	Lysosomal Pro-X carboxypeptidase	JGI	Chr02	60091336	60098128	+	6793	1932	1614	39.9	9	214.7	585.1	537	61.178	14.5	8.769	-0.169
Gorai.002G241100	CYP94C1	Cytochrome P450 94C1	JGI	Chr02	60454083	60455817	+	1735	1735	1470	37.8	1	1735	No intron	489	56.392	14.5	8.784	-0.04
Gorai.002G241200	RPP2B	60S acidic ribosomal protein P2B	JGI	Chr02	60460978	60462786	+	1809	761	342	48.5	4	190.3	349.3	113	11.315	-10	4.087	0.021
Gorai.002G241300	AFRR	Monodehydroascorbate reductase	JGI	Chr02	60463573	60466896	-	3324	1779	1305	45.7	10	177.9	171.7	434	47.182	0	6.552	-0.088
Gorai.002G241400	SBEI	1,4-alpha-glucan-branching enzyme 1, chloroplastic/amyloplastic	JGI	Chr02	60478914	60489748	+	10835	3116	2613	42.6	23	135.5	336.9	870	99.638	-28	4.893	-0.503
Gorai.003G018400	SUVR5	Histone-lysine N-methyltransferase SUVR5	JGI	Chr03	1381180	1383441	-	2262	733	279	43	3	244.3	764.5	92	10.497	1	6.913	-0.31
Gorai.003G018500	At5g41720	F-box protein At5g41720	JGI	Chr03	1385585	1386745	+	1161	1161	1161	39.5	1	1161	No intron	386	44.923	0.5	6.569	-0.389
Gorai.003G018600	NA	NA	JGI	Chr03	1389806	1390958	+	1153	864	864	40.7	4	216	96.3	287	33.19	2	6.955	-0.198
Gorai.003G018700	SUVR5	Histone-lysine N-methyltransferase SUVR5	JGI	Chr03	1392709	1402541	-	9833	5445	4773	42	11	495	288.5	1590	179.71	-6	6.336	-0.461
Gorai.003G018800	SUVR5	Histone-lysine N-methyltransferase SUVR5	JGI	Chr03	1416523	1424629	-	8107	5155	4488	42.3	11	468.6	295.2	1495	169.469	8.5	6.761	-0.503
Gorai.003G020700	Os03g0621600	Putative B3 domain-containing protein Os03g0621600	JGI	Chr03	1545264	1547253	-	1990	1541	1014	39.9	6	256.8	89.8	337	38.175	31.5	10.575	-0.367
Gorai.003G020800	VRN1	B3 domain-containing transcription factor VRN1	JGI	Chr03	1549272	1550349	-	1078	939	939	39.9	3	313	69.5	312	35.771	14.5	9.293	-0.583
Gorai.003G020900	FLACCA	Molybdenum cofactor sulfurase	JGI	Chr03	1553099	1556388	-	3290	3290	2811	43.1	1	3290	No intron	936	104.946	-11	5.679	-0.588
Gorai.003G021000	DOF3.4	Dof zinc finger protein DOF3.4	JGI	Chr03	1568104	1569438	+	1335	1335	744	49.1	1	1335	No intron	247	25.546	6.5	8.876	-0.35
Gorai.003G021100	C1	Anthocyanin regulatory C1 protein	JGI	Chr03	1576363	1578160	-	1798	774	759	42	3	258	512	252	28.472	-3	5.437	-0.678
Gorai.003G021200	RTNLB13	Reticulon-like protein B13	JGI	Chr03	1581045	1582311	+	1267	939	939	39.9	3	313	164	313	36.217	4	8.434	0.078
Gorai.003G025100	CLASRP	CLK4-associating serine/arginine rich protein	JGI	Chr03	2217239	2221335	+	4097	2012	1635	44.2	13	154.8	173.8	544	63.12	43	10.712	-1.369
Gorai.003G025200	NA	NA	JGI	Chr03	2231509	2233126	+	1618	1618	1197	49.2	1	1618	No intron	398	44.212	6.5	8.887	-0.315
Gorai.003G025300	HEC2	Transcription factor HEC2	JGI	Chr03	2241048	2241731	-	684	684	684	42.7	1	684	No intron	227	25.756	9.5	9.579	-0.546
Gorai.003G025600	At5g67130	PI-PLC X domain-containing protein At5g67130	JGI	Chr03	2269763	2274145	-	4383	2064	1281	42.8	9	229.3	251	426	47.091	-1.5	6.022	0.01
Gorai.003G025700	FPP7	Filament-like plant protein 7	JGI	Chr03	2274515	2278554	-	4040	3372	2934	42	6	562	133.6	977	110.447	-20	5.126	-0.716
Gorai.003G025800	At5g39020	Probable receptor-like protein kinase At5g39020	JGI	Chr03	2280002	2282686	-	2685	1953	1917	38.9	4	488.3	244	638	72.046	-4	5.969	-0.089
Gorai.003G025900	AP2	Floral homeotic protein APETALA 2	JGI	Chr03	2297469	2300476	-	3008	2088	1425	42.6	9	232	115	474	53.17	11	7.962	-0.888
Gorai.003G026000	CBSX1	CBS domain-containing protein CBSX1, chloroplastic	JGI	Chr03	2324958	2329437	+	4480	1646	744	46.4	8	205.8	387.7	247	27.248	3	7.77	-0.115
Gorai.003G047500	NA	NA	JGI	Chr03	6463089	6465600	-	2512	796	348	39.1	2	398	733	115	13.412	2.5	7.728	-0.886
Gorai.003G047600	ABCF5	ABC transporter F family member 5	JGI	Chr03	6476573	6481197	+	4625	2625	2073	43.6	9	291.7	250	690	78.35	5	7.963	-0.59
Gorai.003G047700	NA	NA	JGI	Chr03	6481727	6483024	+	1298	946	444	41.9	3	315.3	176	147	16.519	0.5	6.685	-0.718
Gorai.003G047800	WRKY51	Probable WRKY transcription factor 51	JGI	Chr03	6483238	6487119	-	3882	900	633	41.4	3	300	1390	210	23.708	7	9.22	-0.934
Gorai.003G052200	CSLD3	Cellulose synthase-like protein D3	JGI	Chr03	7953077	7958739	-	5663	4451	3435	45.6	4	1112.8	404	1144	128.563	10.5	7.369	-0.201
Gorai.003G052300	NA	NA	JGI	Chr03	7987393	7990507	+	3115	417	417	37.2	6	69.5	385.2	138	15.729	8.5	10.086	-0.332
Gorai.003G052500	NA	NA	JGI	Chr03	8031289	8033738	+	2450	1446	1446	31.4	6	241	200.8	481	55.871	11	8.065	-0.341
Gorai.003G052600	CER7	Protein ECERIFERUM 7	JGI	Chr03	8034559	8040652	-	6094	1427	1173	41.3	8	178.4	666.7	390	42.365	-4	5.379	-0.225
Gorai.003G052700	ARAD1	Probable arabinosyltransferase ARAD1	JGI	Chr03	8042929	8048591	-	5663	2130	1542	44.9	9	236.7	441.6	513	58.592	20	9.54	-0.256
Gorai.003G052800	NA	NA	JGI	Chr03	8048670	8051770	+	3101	1381	282	39.7	5	276.2	430	93	10.811	-1.5	5.22	-0.484
Gorai.003G078600	PI4KG2	Phosphatidylinositol 4-kinase gamma 2	JGI	Chr03	19291969	19294399	+	2431	2329	1629	42.9	2	1164.5	85	542	60.191	1	6.639	-0.169
Gorai.003G078700	NA	NA	JGI	Chr03	19295537	19297344	+	1808	1808	657	49	1	1808	No intron	218	23.344	7	9.457	0.289
Gorai.003G078800	NA	UDP-glucose 4-epimerase GEPI48	JGI	Chr03	19346042	19349291	-	3250	1072	1059	44.3	9	119.1	272.3	352	38.656	10.5	9.161	-0.178
Gorai.003G081600	XLG1	Extra-large guanine nucleotide-binding protein 1	JGI	Chr03	19958435	19961477	-	3043	2592	2214	42.9	5	518.4	112.8	737	83.145	33.5	9.107	-0.744
Gorai.003G081700	NET1A	Protein NETWORKED 1A	JGI	Chr03	19967953	19972914	-	4962	3036	2415	40.3	5	607.2	481.5	804	93.231	-48.5	4.614	-0.995
Gorai.003G081800	NA	NA	JGI	Chr03	19973716	19977515	-	3800	2022	1653	38.6	4	505.5	584.3	550	64.444	4.5	7.313	-1.076
Gorai.003G081900	NA	NA	JGI	Chr03	20059121	20062254	-	3134	688	216	35.2	5	137.6	611.5	71	8.425	4	9.429	0.028
Gorai.003G082000	NA	NA	JGI	Chr03	20081537	20084448	+	2912	2046	1182	41	2	1023	866	393	44.149	-24.5	4.467	-0.946
Gorai.003G082100	AGP20	Arabinogalactan peptide 20	JGI	Chr03	20086609	20087322	+	714	621	213	46	2	310.5	93	70	7.285	-2.5	3.825	1.397
Gorai.003G084800	MAKR2	Probable membrane-associated kinase regulator 2	JGI	Chr03	21257281	21259014	+	1734	1630	1176	44.4	2	815	104	391	43.279	0.5	6.637	-0.628
Gorai.003G098300	APRR1	Two-component response regulator-like APRR1	JGI	Chr03	30484189	30489639	+	5451	2680	1659	43.8	7	382.9	441.2	552	61.879	-5.5	5.812	-0.757
Gorai.003G098400	XXT3	Probable xyloglucan 6-xylosyltransferase 3	JGI	Chr03	30490712	30492694	-	1983	1983	1377	46.7	1	1983	No intron	458	52.159	-0.5	6.444	-0.419
Gorai.003G098500	NA	NA	JGI	Chr03	30497577	30499105	-	1529	813	207	40.6	5	162.6	179	68	7.942	1	8.203	0.554
Gorai.003G098600	At1g09600	Probable serine/threonine-protein kinase At1g09600	JGI	Chr03	30502766	30507760	-	4995	3069	2100	45.8	8	383.6	275.1	699	77.592	28.5	9.469	-0.599
Gorai.003G099400	NA	NA	JGI	Chr03	30725933	30730371	+	4439	3423	2793	40.6	3	1141	508	930	104.329	47	10.158	-1.064
Gorai.003G099500	BHLH72	Transcription factor PIF7	JGI	Chr03	30730962	30733402	-	2441	1597	1266	48.2	6	266.2	168.8	421	46.26	7	7.633	-0.721
Gorai.003G099600	petA	Cytochrome f	JGI	Chr03	30735599	30736327	+	729	423	423	39	2	211.5	306	141	15.489	2	8.058	0.06
Gorai.003G102400	NA	NA	JGI	Chr03	31315724	31316344	-	621	558	558	40.7	2	279	63	185	22.117	14	9.975	-0.281
Gorai.003G102500	COBL4	COBRA-like protein 4	JGI	Chr03	31323567	31327204	-	3638	2527	1470	43.6	7	361	185.2	489	54.647	23	9.003	-0.077
Gorai.003G102600	PPA4	Soluble inorganic pyrophosphatase 4	JGI	Chr03	31354873	31355198	+	326	213	210	44.8	2	106.5	113	69	7.711	2	7.58	0.023
Gorai.003G103100	DOF5.4	Dof zinc finger protein DOF5.4	JGI	Chr03	31594445	31596027	-	1583	1308	993	47.6	2	654	275	330	35.771	1.5	6.857	-0.594
Gorai.003G106600	Os03g0802700	DEAD-box ATP-dependent RNA helicase 27	JGI	Chr03	32786814	32793828	+	7015	2362	1869	41.8	12	196.8	423	622	71.261	19	9.257	-0.736
Gorai.003G108000	SOBIR1	Leucine-rich repeat receptor-like serine/threonine/tyrosine-protein kinase SOBIR1	JGI	Chr03	33060668	33063039	+	2372	2372	1920	43.4	1	2372	No intron	639	71.2	21.5	9.319	-0.192
Gorai.003G108100	mhkB	Myosin heavy chain kinase B	JGI	Chr03	33073402	33074496	-	1095	1095	1095	45.6	1	1095	No intron	364	40.76	13	8.774	-0.196
Gorai.003G108200	NA	Vignain	JGI	Chr03	33118249	33119821	-	1573	1492	1086	46.8	2	746	81	361	40.013	-0.5	6.435	-0.502
Gorai.003G112200	ERF105	Ethylene-responsive transcription factor ERF105	JGI	Chr03	34355081	34356684	+	1604	1415	693	45.2	2	707.5	189	230	25.63	3.5	7.707	-0.514
Gorai.003G112300	YOR059C	Putative lipase YOR059C	JGI	Chr03	34361193	34365102	-	3910	1521	1098	42.3	10	152.1	265.4	365	41.527	-5	5.967	-0.427
Gorai.003G113200	AKR4C9	Aldo-keto reductase family 4 member C9	JGI	Chr03	34510473	34512529	-	2057	1158	951	43.5	5	231.6	224.8	316	35.862	5.5	7.574	-0.401
Gorai.003G113300	CNR6	Cell number regulator 6	JGI	Chr03	34551924	34554880	+	2957	1202	708	45.2	4	300.5	548	235	26.19	-9.5	4.592	-0.217
Gorai.003G113400	SMC2-1	Structural maintenance of chromosomes protein 2-1	JGI	Chr03	34556577	34564369	+	7793	4182	3531	40.8	20	209.1	190.1	1176	132.749	18	8.637	-0.568
Gorai.003G114500	NA	21 kDa protein	JGI	Chr03	34789179	34790568	-	1390	1357	606	45.4	2	678.5	33	201	21.418	1.5	7.384	0.157
Gorai.003G114600	NA	21 kDa protein	JGI	Chr03	34832274	34833112	+	839	839	648	42.1	1	839	No intron	215	24.012	14	10.142	-0.191
Gorai.003G119600	rnj	Ribonuclease J	JGI	Chr03	35963308	35972576	+	9269	3482	2583	42.4	17	204.8	361.7	860	95.351	16.5	8.064	-0.392
Gorai.003G119700	CML31	Probable calcium-binding protein CML31	JGI	Chr03	35986362	35986586	+	225	225	225	35.6	1	225	No intron	74	8.541	-2	5.169	-0.678
Gorai.003G119800	NA	NA	JGI	Chr03	35987786	35989501	+	1716	712	612	41.5	2	356	1004	203	23.045	-12.5	4.376	-0.446
Gorai.003G122000	WDR44	WD repeat-containing protein 44	JGI	Chr03	36616900	36623352	-	6453	3615	2187	40.4	8	451.9	405.4	728	82.542	-2.5	6.332	-0.471
Gorai.003G127200	NA	NA	JGI	Chr03	37838450	37841133	-	2684	1781	924	42.7	4	445.3	301	307	34.197	1.5	6.793	-0.853
Gorai.003G127300	At3g01520	Universal stress protein A-like protein	JGI	Chr03	37851630	37859851	+	8222	1087	495	44.6	4	271.8	157.3	164	18.216	0	6.512	-0.219
Gorai.003G127400	At3g01520	Universal stress protein A-like protein	JGI	Chr03	37858258	37859913	+	1656	1222	480	43.8	3	407.3	217	159	17.62	-0.5	6.261	-0.24
Gorai.003G127500	GSTU7	Glutathione S-transferase U7	JGI	Chr03	37860854	37862140	-	1287	780	666	42.8	2	390	507	221	25.712	-0.5	6.377	-0.374
Gorai.003G127600	GSTU7	Glutathione S-transferase U7	JGI	Chr03	37865020	37866250	-	1231	943	711	41.8	2	471.5	288	236	27.401	2	7.164	-0.278
Gorai.003G127700	spr0982	Alpha-monoglucosyldiacylglycerol synthase	JGI	Chr03	37870832	37872118	+	1287	1287	1287	45.5	1	1287	No intron	428	47.828	16	9.21	-0.083
Gorai.003G127800	MJ1607	Uncharacterized glycosyltransferase MJ1607	JGI	Chr03	37873023	37874471	+	1449	1449	1449	44	1	1449	No intron	482	54.426	27.5	10.076	-0.08
Gorai.003G130900	RBL1	RHOMBOID-like protein 1	JGI	Chr03	38525283	38528100	+	2818	1251	1251	44.8	6	208.5	313.4	416	46.15	26.5	10.025	0.165
Gorai.003G133300	bms1	Ribosome biogenesis protein bms1	JGI	Chr03	39066830	39077981	+	11152	4267	3669	41.9	19	224.6	376.7	1222	140.032	11	7.139	-0.912
Gorai.003G134000	PPF-1	Inner membrane protein PPF-1, chloroplastic	JGI	Chr03	39188216	39192870	+	4655	1613	1365	46.4	11	146.6	304.2	454	49.395	12	9.937	-0.119
Gorai.003G134100	NA	Chitinase 2	JGI	Chr03	39200138	39201478	-	1341	948	948	42.6	2	474	393	315	34.93	-12.5	4.5	-0.229
Gorai.003G134200	CLE46	CLAVATA3/ESR (CLE)-related protein 46	JGI	Chr03	39211269	39212137	-	869	645	288	44.4	3	215	112	95	11.055	14.5	11.886	-0.32
Gorai.003G136400	MYB48	Transcription factor MYB48	JGI	Chr03	39551225	39552974	+	1750	1248	822	44.5	3	416	251	273	31.162	6.5	8.679	-0.758
Gorai.003G136500	HACD2	Very-long-chain (3R)-3-hydroxyacyl-CoA dehydratase 2	JGI	Chr03	39555020	39558384	+	3365	1653	660	42.6	9	183.7	214	219	25.431	14.5	9.831	0.483
Gorai.003G136600	TIP1-3	Aquaporin TIP1-3	JGI	Chr03	39557415	39559061	-	1647	1429	759	51.6	3	476.3	109	252	25.837	-3.5	5.038	0.864
Gorai.003G136700	NA	NA	JGI	Chr03	39590361	39592096	+	1736	1182	834	44.1	2	591	554	277	30.686	3.5	8.591	-0.445
Gorai.003G136800	RPL23A	60S ribosomal protein L23A	JGI	Chr03	39593195	39595720	-	2526	930	456	45	4	232.5	532	151	17.172	26	11.015	-0.715
Gorai.003G137200	DIR9	Dirigent protein 9	JGI	Chr03	39643006	39643740	-	735	735	735	46.3	1	735	No intron	244	26.612	1	6.728	-0.079
Gorai.003G137300	ATX1	Copper transport protein ATX1	JGI	Chr03	39650473	39651557	-	1085	908	654	46.6	3	302.7	88.5	217	23.719	19.5	10.651	-0.478
Gorai.003G137400	RPL35	60S ribosomal protein L35	JGI	Chr03	39654703	39656209	+	1507	786	372	47	4	196.5	240.3	123	14.416	27	11.685	-0.698
Gorai.003G137500	EXO70A1	Exocyst complex component EXO70A1	JGI	Chr03	39661653	39663784	+	2132	2132	1866	46.1	1	2132	No intron	621	70.669	-6	5.624	-0.298
Gorai.003G137600	At5g02620	Ankyrin repeat-containing protein At5g02620	JGI	Chr03	39671615	39673455	+	1841	1626	1626	45.1	3	542	107.5	541	59.451	24	10.048	-0.005
Gorai.003G147400	NA	NA	JGI	Chr03	41472344	41473006	+	663	663	423	44.7	1	663	No intron	140	16.164	-4	5.03	-0.476
Gorai.003G147500	NA	Probable phytol kinase 3, chloroplastic	JGI	Chr03	41488138	41491570	-	3433	1422	723	44.1	6	237	402.2	240	26.267	7.5	8.977	0.672
Gorai.003G147600	rplR	50S ribosomal protein L18	JGI	Chr03	41509119	41516729	-	7611	1013	570	43.5	2	506.5	6598	189	21.237	18.5	11.048	-0.331
Gorai.003G148300	NA	NA	JGI	Chr03	41580321	41584267	+	3947	1950	1950	31.8	5	390	499.3	649	76.583	-1.5	6.385	-0.768
Gorai.003G148400	NA	NA	JGI	Chr03	41588534	41591847	-	3314	2667	2667	30.4	6	444.5	129.4	888	103.269	17.5	8.601	-0.853
Gorai.003G148500	NA	NA	JGI	Chr03	41591354	41591584	+	231	231	231	38.5	1	231	No intron	76	8.087	-3	4.245	0.95
Gorai.003G148600	UBA1	Ubiquitin-activating enzyme E1 1	JGI	Chr03	41597757	41603368	-	5612	3920	3264	45.3	7	560	282	1087	120.826	-22.5	5.042	-0.228
Gorai.003G148700	rab3gap1	Rab3 GTPase-activating protein catalytic subunit	JGI	Chr03	41611022	41623424	+	12403	3232	2850	42	22	146.9	436.7	949	107.647	-41.5	4.628	-0.425
Gorai.003G148800	LSH6	Protein LIGHT-DEPENDENT SHORT HYPOCOTYLS 6	JGI	Chr03	41635956	41637528	+	1573	1573	660	53.2	1	1573	No intron	219	23.38	13	10.09	-0.524
Gorai.003G148900	RGA2	Disease resistance protein RGA2	JGI	Chr03	41649603	41652363	+	2761	2725	2550	43.8	2	1362.5	36	849	96.732	8.5	7.242	-0.169
Gorai.003G149000	Ifi30	Gamma-interferon-inducible lysosomal thiol reductase	JGI	Chr03	41652501	41655550	-	3050	1119	774	42.9	5	223.8	482.8	257	29.019	0	6.484	-0.09
Gorai.003G150100	SWC6	SWR1 complex subunit 6	JGI	Chr03	41740209	41744003	+	3795	915	519	46.6	5	183	720	172	19.106	7	8.585	-0.692
Gorai.003G150200	LAC3	Laccase-3	JGI	Chr03	41744635	41747096	-	2462	2029	1731	47.6	6	338.2	86.6	576	64.284	16.5	8.826	-0.155
Gorai.003G152300	CIPK11	CBL-interacting serine/threonine-protein kinase 11	JGI	Chr03	42049994	42052206	-	2213	2213	1224	49.4	1	2213	No intron	407	46.023	16	9.617	-0.3
Gorai.003G152400	EPFL6	EPIDERMAL PATTERNING FACTOR-like protein 6	JGI	Chr03	42060846	42062759	-	1914	1077	432	50.2	3	359	418.5	143	15.866	11	9.189	-0.231
Gorai.003G152500	IDE	Insulin-degrading enzyme	JGI	Chr03	42076082	42085127	-	9046	3596	3096	41.2	19	189.3	302.8	1031	118.837	-57	4.474	-0.395
Gorai.003G152600	NA	NA	JGI	Chr03	42092165	42093973	-	1809	1472	903	50.5	3	490.7	168.5	300	33.856	24.5	9.859	-0.729
Gorai.003G152700	VAL1	B3 domain-containing transcription repressor VAL1	JGI	Chr03	42095007	42102299	-	7293	3129	2658	44.9	12	260.8	327.3	885	97.711	4	6.795	-0.605
Gorai.003G152800	MES17	Methylesterase 17	JGI	Chr03	42108087	42108704	+	618	518	381	44.4	2	259	100	126	14.224	10	9.689	-0.084
Gorai.003G152900	MES17	Methylesterase 17	JGI	Chr03	42120599	42121311	+	713	621	264	48.5	2	310.5	92	87	9.669	3.5	10.6	0.229
Gorai.003G153000	At5g58300	Probable inactive receptor kinase At5g58300	JGI	Chr03	42124014	42128714	-	4701	3079	1974	44.3	4	769.8	540.7	657	72.348	14	8.361	-0.173
Gorai.003G153100	ABCB25	ABC transporter B family member 25, mitochondrial	JGI	Chr03	42145515	42156854	-	11340	3156	2220	43	19	166.1	454.7	739	81.481	21.5	9.682	0.017
Gorai.003G154200	NA	Pyruvate kinase, cytosolic isozyme	JGI	Chr03	42312112	42315476	+	3365	2430	1521	45.8	3	810	467.5	506	54.978	1	6.643	-0.045
Gorai.003G154300	At3g19950	E3 ubiquitin-protein ligase RING1-like	JGI	Chr03	42318155	42320325	-	2171	1645	1095	45.2	2	822.5	526	364	40.531	-8.5	5.008	-0.812
Gorai.003G154400	NA	NA	JGI	Chr03	42325055	42329936	-	4882	2073	690	46.4	4	518.3	159.7	229	25.299	-2	5.578	0.275
Gorai.003G154500	At1g65750	Putative ribonuclease H protein At1g65750	JGI	Chr03	42340629	42341496	-	868	681	681	42.1	3	227	93.5	226	25.563	4	8.254	0.02
Gorai.003G154600	PURA1	Transcription factor Pur-alpha 1	JGI	Chr03	42347475	42357427	+	9953	1301	894	48.5	4	325.3	2850.3	297	32.663	-2	5.99	-0.469
Gorai.003G155300	NA	NA	JGI	Chr03	42436932	42438849	-	1918	1918	1179	46.5	1	1918	No intron	392	43.841	2	6.941	-0.284
Gorai.003G155400	MYB86	Transcription factor MYB86	JGI	Chr03	42455373	42457344	+	1972	1460	975	39.8	3	486.7	256	324	36.58	-4	5.617	-0.526
Gorai.003G155500	RPS10	40S ribosomal protein S10	JGI	Chr03	42460647	42462675	+	2029	838	498	50.8	6	139.7	238.2	165	18.711	5.5	8.477	0.416
Gorai.003G155600	HSP83A	Heat shock protein 83	JGI	Chr03	42463639	42467252	-	3614	2706	2124	42.5	4	676.5	302.7	707	81.117	-24.5	4.792	-0.617
Gorai.003G155700	MPK4	Mitogen-activated protein kinase 4	JGI	Chr03	42470910	42474929	+	4020	1665	1125	41.4	6	277.5	471	374	42.742	-1.5	6.32	-0.305
Gorai.003G158300	murE	UDP-N-acetylmuramoyl-L-alanyl-D-glutamate--2,6-diaminopimelate ligase	JGI	Chr03	42778281	42783113	-	4833	2383	1848	42	4	595.8	816	615	68.496	-3	6.268	-0.191
Gorai.003G158400	guaA	GMP synthase [glutamine-hydrolyzing]	JGI	Chr03	42787614	42791236	+	3623	2111	1605	44.4	6	351.8	302.4	534	59.232	-0.5	6.463	-0.113
Gorai.003G158500	NA	NA	JGI	Chr03	42791265	42794214	-	2950	825	495	47.9	5	165	531.3	164	18.02	-10.5	4.362	-0.556
Gorai.003G158600	At3g19950	E3 ubiquitin-protein ligase RING1-like	JGI	Chr03	42794634	42795032	+	399	399	399	40.1	1	399	No intron	132	14.877	-15.5	4.003	-0.456
Gorai.003G158700	NA	NA	JGI	Chr03	42795696	42796082	+	387	387	372	42.2	1	387	No intron	123	14.209	15.5	10.871	-0.304
Gorai.003G158800	KP1	Kinesin KP1	JGI	Chr03	42800076	42808040	+	7965	3968	3153	41.3	21	189	199.7	1050	117.75	12.5	7.933	-0.575
Gorai.003G160000	NA	NA	JGI	Chr03	42899667	42904860	-	5194	3984	3177	40.7	9	442.7	151.3	1058	120.791	-44.5	4.69	-0.797
Gorai.003G160100	NA	NA	JGI	Chr03	42918862	42919086	-	225	225	225	39.6	1	225	No intron	74	8.281	0	6.666	-0.191
Gorai.003G160200	PLIM2C	LIM domain-containing protein PLIM2c	JGI	Chr03	42922953	42923757	+	805	726	363	42.4	2	363	79	120	12.949	3	7.807	-0.495
Gorai.003G160300	CLE14	CLAVATA3/ESR (CLE)-related protein 2	JGI	Chr03	42932224	42932784	+	561	449	258	41.9	2	224.5	112	85	9.786	5	9.165	-0.599
Gorai.003G160400	tlp	Thaumatin-like protein	JGI	Chr03	42936522	42937509	-	988	942	675	49.5	2	471	46	224	24.401	0.5	6.673	-0.321
Gorai.003G160700	BAP2	BON1-associated protein 2	JGI	Chr03	42967012	42969601	+	2590	573	573	49.7	3	191	1008.5	190	20.98	8.5	9.829	-0.083
Gorai.003G160800	NA	NA	JGI	Chr03	42985691	42986294	+	604	604	480	43.8	1	604	No intron	159	17.725	9	9.508	-0.096
Gorai.003G160900	NA	NA	JGI	Chr03	42987622	42999515	-	11894	4386	3462	40.8	26	168.7	300.3	1153	131.2	-5.5	6.216	-0.257
Gorai.004G022500	CASBPX2	Cycloartenol synthase 2	JGI	Chr04	1690282	1697096	-	6815	3018	2283	43.7	18	167.7	223.4	760	86.469	1.5	6.614	-0.319
Gorai.004G022600	At1g56140	Probable LRR receptor-like serine/threonine-protein kinase At1g56140	JGI	Chr04	1709622	1714069	+	4448	1537	1218	41.6	7	219.6	485.2	405	46.308	16.5	9.539	-0.151
Gorai.004G022700	SPCC1672.07	U3 small nucleolar RNA-associated protein 21 homolog	JGI	Chr04	1714526	1722757	-	8232	3422	2712	41.9	18	190.1	282.9	903	100.596	6	6.98	-0.095
Gorai.004G023000	Nol8	Nucleolar protein 8	JGI	Chr04	1751423	1756259	+	4837	2903	2067	42.5	6	483.8	386.2	688	75.833	2.5	6.912	-0.856
Gorai.004G023100	PHL1	Protein PHR1-LIKE 1	JGI	Chr04	1755165	1759567	-	4403	1840	1236	39.2	7	262.9	427.2	411	46.482	4.5	6.932	-0.786
Gorai.004G023200	RLP12	Receptor-like protein 12	JGI	Chr04	1763324	1768158	-	4835	3922	2943	39.3	4	980.5	304.3	980	109.122	-13.5	5.37	0.007
Gorai.004G023300	RLP12	Receptor-like protein 12	JGI	Chr04	1772539	1776379	-	3841	2196	2196	40.5	3	732	822.5	731	82.684	10	8.195	-0.074
Gorai.004G036000	DRT100	DNA-damage-repair/toleration protein DRT100	JGI	Chr04	2958723	2960476	+	1754	1754	1113	48.1	1	1754	No intron	370	39.214	-1.5	6.148	0.14
Gorai.004G036100	LSM7	Sm-like protein LSM7	JGI	Chr04	2978171	2981369	+	3199	853	300	48.7	6	142.2	469.2	99	10.775	-3	4.578	-0.228
Gorai.004G036200	SAP5	Zinc finger A20 and AN1 domain-containing stress-associated protein 5	JGI	Chr04	2983765	2984833	-	1069	1069	522	48.1	1	1069	No intron	173	18.81	11	9.223	-0.601
Gorai.004G045800	arl8ba	ADP-ribosylation factor-like protein 8B-A	JGI	Chr04	4044030	4047093	+	3064	1258	555	43.4	6	209.7	361.2	184	20.467	3	8.316	0.005
Gorai.004G045900	CRRSP60	Cysteine-rich repeat secretory protein 60	JGI	Chr04	4049280	4051607	-	2328	1534	816	50.9	2	767	794	271	29.127	-0.5	5.908	0.131
Gorai.004G060800	DSEL	Phospholipase A1-IIgamma	JGI	Chr04	5986345	5988393	+	2049	1574	1245	44.2	2	787	475	414	46.7	-1.5	6.366	-0.41
Gorai.004G060900	NA	NA	JGI	Chr04	5989312	5996513	+	7202	2871	2871	39.3	15	191.4	309.4	956	106.724	21.5	8.33	-0.49
Gorai.004G061000	COL9	Zinc finger protein CONSTANS-LIKE 9	JGI	Chr04	6015304	6020382	+	5079	2160	1254	45.3	6	360	583.8	417	45.458	-8.5	4.97	-0.565
Gorai.004G064100	ODO1	Protein ODORANT1	JGI	Chr04	6386072	6387937	+	1866	1360	912	40.8	3	453.3	253	303	34.257	-8	4.891	-0.687
Gorai.004G064200	At1g66250	Glucan endo-1,3-beta-glucosidase 2	JGI	Chr04	6419491	6422131	+	2641	2302	1494	41.9	4	575.5	113	497	53.838	-6.5	5.351	0.026
Gorai.004G064300	At5g37690	GDSL esterase/lipase At5g37690	JGI	Chr04	6421575	6423637	-	2063	1643	1089	42.3	6	273.8	84	362	39.831	4	8.025	-0.214
Gorai.004G064400	BHLH86	Putative transcription factor bHLH086	JGI	Chr04	6427121	6428911	+	1791	1529	768	43.6	4	382.3	87.3	255	28.362	-0.5	6.365	-0.673
Gorai.004G065100	At1g04910	Uncharacterized protein At1g04910	JGI	Chr04	6582936	6585783	+	2848	2382	1626	45.6	6	397	93.2	541	60.829	44	10.496	-0.276
Gorai.004G065200	ATJ1	Chaperone protein dnaJ 1, mitochondrial	JGI	Chr04	6600452	6607113	+	6662	2021	1335	43.6	18	112.3	273	444	48.435	16.5	8.841	-0.42
Gorai.004G065300	At3g63540	Thylakoid lumenal 19 kDa protein, chloroplastic	JGI	Chr04	6607562	6608651	+	1090	777	777	49.5	2	388.5	313	258	28.191	-1.5	6.164	-0.38
Gorai.004G067800	TGD4	Protein TRIGALACTOSYLDIACYLGLYCEROL 4, chloroplastic	JGI	Chr04	7127833	7132833	+	5001	1632	1398	43.3	6	272	673.8	465	52.457	12	8.611	-0.243
Gorai.004G067900	ATL4	E3 ubiquitin-protein ligase ATL4	JGI	Chr04	7144408	7145430	-	1023	1023	1023	50.4	1	1023	No intron	340	36.768	-0.5	6.396	-0.15
Gorai.004G068000	RPS11	40S ribosomal protein S11	JGI	Chr04	7148611	7150415	-	1805	880	480	44.8	6	146.7	185	159	17.81	28.5	11.263	-0.536
Gorai.004G068100	NA	ATP synthase subunit delta', mitochondrial	JGI	Chr04	7151248	7154211	+	2964	818	603	49.9	3	272.7	972	200	21.342	0	6.515	0.102
Gorai.004G068200	NA	NA	JGI	Chr04	7156666	7157943	+	1278	1186	276	43.5	2	593	92	91	10.36	4.5	8.469	-0.871
Gorai.004G068300	NA	NA	JGI	Chr04	7161297	7162251	+	955	863	276	45.7	2	431.5	92	91	10.383	7	8.982	-0.963
Gorai.004G069100	NA	NA	JGI	Chr04	7265196	7265729	+	534	307	228	46.1	2	153.5	227	75	8.225	4.5	8.505	0.461
Gorai.004G069200	At3g12360	Ankyrin repeat-containing protein At3g12360	JGI	Chr04	7265835	7267609	+	1775	1663	1350	44.1	2	831.5	112	449	49.906	3.5	7.087	0.119
Gorai.004G069300	CYCU4-1	Cyclin-U4-1	JGI	Chr04	7279555	7281547	-	1993	1470	618	40.8	2	735	523	205	23.382	1.5	6.87	-0.046
Gorai.004G069400	At1g02150	Pentatricopeptide repeat-containing protein At1g02150	JGI	Chr04	7282492	7286110	-	3619	2266	1602	41.7	3	755.3	676.5	533	61.123	0	6.538	-0.44
Gorai.004G069500	WRKY12	Probable WRKY transcription factor 12	JGI	Chr04	7297650	7301317	-	3668	1207	654	44.5	4	301.8	820.3	217	25.104	12	9.372	-1.132
Gorai.004G069700	elmoA	ELMO domain-containing protein A	JGI	Chr04	7345315	7350592	+	5278	1956	819	44.3	11	177.8	316.2	272	31.011	-7.5	4.751	-0.228
Gorai.004G069800	Os12g0287200	Protein mago nashi homolog	JGI	Chr04	7351616	7353906	-	2291	750	456	49.8	4	187.5	497.3	151	17.739	-2	5.699	-0.489
Gorai.004G069900	UCC3	Uclacyanin-3	JGI	Chr04	7354352	7355437	-	1086	1007	534	53.4	2	503.5	79	177	17.782	-4	4.305	0.135
Gorai.004G070000	RABD2A	Ras-related protein RABD2a	JGI	Chr04	7358692	7362292	-	3601	1184	612	41.5	8	148	345.3	203	22.492	-2.5	5.05	-0.279
Gorai.004G070100	At4g18975	Pentatricopeptide repeat-containing protein At4g18975, chloroplastic	JGI	Chr04	7363372	7365021	+	1650	801	201	34.3	3	267	424.5	66	7.785	10	10.75	-1.109
Gorai.004G088100	LD	Homeobox protein LUMINIDEPENDENS	JGI	Chr04	11684823	11693467	+	8645	3446	3030	45.2	13	265.1	433.3	1009	110.968	20.5	9.31	-0.63
Gorai.004G088200	MTPC1	Metal tolerance protein C1	JGI	Chr04	11694384	11698865	+	4482	2096	1563	43.4	11	190.5	206	520	57.224	17	8	-0.07
Gorai.004G088300	NA	NA	JGI	Chr04	11699345	11700544	-	1200	1161	846	40.4	2	580.5	39	281	32.471	-3	5.711	-0.427
Gorai.004G094800	IQM2	IQ domain-containing protein IQM2	JGI	Chr04	14306575	14309929	+	3355	2197	1911	42.3	8	274.6	102.3	636	71.766	14	8.562	-0.523
Gorai.004G094900	SUMO2	Small ubiquitin-related modifier 2	JGI	Chr04	14326067	14327238	+	1172	643	342	40.9	3	214.3	264.5	113	12.87	4	9.232	-0.382
Gorai.004G096500	NA	NA	JGI	Chr04	15373536	15373939	+	404	404	240	40.8	1	404	No intron	79	9.271	3.5	8.094	-0.37
Gorai.004G101000	STY8	Serine/threonine-protein kinase STY8	JGI	Chr04	18347512	18355724	+	8213	4566	3414	42.8	9	507.3	455.9	1137	126.211	-20	5.792	-0.577
Gorai.004G101300	PR-1	Pathogenesis-related protein PR-1	JGI	Chr04	18559198	18560549	-	1352	1352	573	47.1	1	1352	No intron	190	22.056	0	6.49	-0.4
Gorai.004G101400	rpoB	DNA-directed RNA polymerase subunit beta	JGI	Chr04	18564809	18566662	+	1854	1752	1161	39	3	584	51	386	43.392	18.5	9.899	-0.365
Gorai.004G102200	NA	NA	JGI	Chr04	19036207	19037671	-	1465	1365	309	46.9	2	682.5	100	102	11.316	-1	5.559	0.028
Gorai.004G102300	At3g15890	PTI1-like tyrosine-protein kinase At3g15890	JGI	Chr04	19037941	19039746	-	1806	1534	1170	45	4	383.5	90.7	389	43.68	-7	5.471	-0.449
Gorai.004G102400	FLU	Protein FLUORESCENT IN BLUE LIGHT, chloroplastic	JGI	Chr04	19050972	19052357	+	1386	525	525	43.8	4	131.3	287	174	19.416	0.5	7.347	-0.401
Gorai.004G105500	TKPR1	Tetraketide alpha-pyrone reductase 1	JGI	Chr04	21404578	21406916	+	2339	1876	897	42.1	6	312.7	92.6	298	33.139	-8.5	4.778	0.025
Gorai.004G105600	LACE1	Lactation elevated protein 1	JGI	Chr04	21478110	21483700	-	5591	2178	1503	43.8	15	145.2	243.8	500	56.514	-0.5	6.444	-0.187
Gorai.004G106300	YLR126C	Putative glutamine amidotransferase YLR126C	JGI	Chr04	21692558	21693892	+	1335	1167	759	46.5	3	389	84	252	28.775	-9	4.687	-0.135
Gorai.004G106400	HHP2	Heptahelical transmembrane protein 2	JGI	Chr04	21700847	21710862	+	10016	1539	1089	45.5	4	384.8	2825.7	362	41.423	14.5	8.609	0.201
Gorai.004G106500	RPL35	50S ribosomal protein L35, chloroplastic	JGI	Chr04	21712808	21715761	+	2954	1076	483	50.5	3	358.7	939	160	17.704	33.5	12.657	-0.484
Gorai.004G107100	MYOB7	Myosin-binding protein 7	JGI	Chr04	21811625	21813974	+	2350	1863	1500	41.7	2	931.5	487	499	56.694	-8.5	5.215	-0.847
Gorai.004G116600	PKP2	Plastidial pyruvate kinase 2	JGI	Chr04	28183917	28190673	-	6757	2398	1734	43.1	12	199.8	396.3	577	63.69	4.5	7.068	-0.196
Gorai.004G116700	SLAH3	S-type anion channel SLAH3	JGI	Chr04	28192321	28195291	-	2971	2521	1782	44.7	6	420.2	90	593	65.777	11.5	9.227	0.084
Gorai.004G121400	SLK2	Probable transcriptional regulator SLK2	JGI	Chr04	30241016	30248501	-	7486	3122	2520	45.7	10	312.2	481.3	839	91.458	17.5	8.202	-0.532
Gorai.004G121500	RPL5A	60S ribosomal protein L5-1	JGI	Chr04	30252340	30255149	-	2810	675	675	39.6	7	96.4	355.8	224	26.304	17	10.157	-0.625
Gorai.004G121600	NA	NA	JGI	Chr04	30255749	30256363	-	615	520	273	45.1	2	260	95	90	9.81	-1	4.855	0.138
Gorai.004G122000	RPL11	60S ribosomal protein L11	JGI	Chr04	30684878	30685556	+	679	403	399	39.3	3	134.3	138	132	15.203	-4	4.894	-0.37
Gorai.004G122100	NA	NA	JGI	Chr04	30687871	30689394	+	1524	367	240	37.5	2	183.5	1157	79	9.212	2	8.225	-0.181
Gorai.004G122200	At4g27700	Rhodanese-like domain-containing protein 14, chloroplastic	JGI	Chr04	30690149	30692526	-	2378	1298	720	44.2	6	216.3	194.4	239	26.581	6	9.189	-0.269
Gorai.004G125000	PSRP1	Ribosome-binding factor PSRP1, chloroplastic	JGI	Chr04	32589416	32591527	-	2112	1108	954	43.7	5	221.6	251	317	35.278	2.5	7.029	-0.415
Gorai.004G125100	ARR22	Two-component response regulator ARR22	JGI	Chr04	32611791	32613210	-	1420	729	441	43.1	3	243	345.5	146	15.834	-6	4.624	-0.042
Gorai.004G126800	ZUFSP	Zinc finger with UFM1-specific peptidase domain protein	JGI	Chr04	33292147	33295817	+	3671	1552	1209	42.3	7	221.7	247.3	402	44.866	9	7.663	-0.322
Gorai.004G126900	NIP5-1	Probable aquaporin NIP5-1	JGI	Chr04	33296742	33301074	-	4333	1384	897	54.7	6	230.7	572.2	298	31.13	6	8.375	0.418
Gorai.004G131100	NA	NA	JGI	Chr04	35547341	35548779	-	1439	909	204	55.9	2	454.5	530	67	7.346	-7	3.886	-0.648
Gorai.004G131200	ABCF3	ABC transporter F family member 3	JGI	Chr04	35549122	35557311	-	8190	2833	2151	44.2	18	157.4	315.1	716	79.877	-9	5.801	-0.306
Gorai.004G134300	At5g58300	Probable inactive receptor kinase At5g58300	JGI	Chr04	36802681	36804531	+	1851	1262	996	44.1	2	631	589	331	37.319	8.5	8.397	-0.166
Gorai.004G149900	CYP78A6	Cytochrome P450 78A6	JGI	Chr04	42492093	42495149	-	3057	2519	1650	48.5	3	839.7	269	549	62.494	15.5	9.295	-0.133
Gorai.004G150200	At2g46620	AAA-ATPase At2g46620	JGI	Chr04	42641895	42644017	+	2123	2123	1404	44.7	1	2123	No intron	467	53.318	16	9.445	-0.236
Gorai.004G150300	rpc11	DNA-directed RNA polymerase III subunit RPC10	JGI	Chr04	42659302	42661102	+	1801	616	333	46.2	3	205.3	592.5	110	12.812	4	7.937	-0.635
Gorai.004G150400	WNK4	Probable serine/threonine-protein kinase WNK4	JGI	Chr04	42661119	42664816	-	3698	3052	2007	41.9	7	436	107.7	668	75.593	-24.5	4.706	-0.41
Gorai.004G153900	BAG6	BAG family molecular chaperone regulator 6	JGI	Chr04	43824673	43829362	-	4690	3967	3528	42.2	3	1322.3	361.5	1175	132.659	-63.5	4.62	-0.98
Gorai.004G154000	NA	NA	JGI	Chr04	43829745	43830468	-	724	724	432	47.7	1	724	No intron	143	15.967	9.5	8.807	-0.57
Gorai.004G155700	AGL6	Agamous-like MADS-box protein AGL6	JGI	Chr04	44237436	44245768	+	8333	1517	741	45.1	8	189.6	973.7	246	28.468	10	8.781	-0.736
Gorai.004G155800	SBT4.14	Subtilisin-like protease SBT4.14	JGI	Chr04	44247110	44250191	+	3082	2400	2253	45.7	9	266.7	85.3	750	80.813	28.5	9.719	-0.079
Gorai.004G155900	GET3	ATPase GET3	JGI	Chr04	44254554	44258311	-	3758	1514	1065	41.5	7	216.3	374	354	40.027	-15.5	4.515	-0.136
Gorai.004G156500	PUB4	U-box domain-containing protein 4	JGI	Chr04	44376414	44378953	+	2540	2540	1683	49.4	1	2540	No intron	560	60.463	16.5	9.044	0.019
Gorai.004G156600	At4g00740	Probable methyltransferase PMT13	JGI	Chr04	44403083	44405771	+	2689	1801	1761	46.3	7	257.3	148	586	66.714	20.5	9.077	-0.153
Gorai.004G165400	GAM1	Transcription factor GAMYB	JGI	Chr04	46061863	46065142	-	3280	1368	1248	46.1	5	273.6	478	415	46.496	-5.5	5.32	-0.482
Gorai.004G165500	CAT9	Cationic amino acid transporter 9, chloroplastic	JGI	Chr04	46073522	46077239	-	3718	2226	1707	45.5	8	278.3	213.1	568	60.623	9.5	7.752	0.787
Gorai.004G165600	ppt-1	Palmitoyl-protein thioesterase 1	JGI	Chr04	46110407	46114385	-	3979	1422	1005	42.1	12	118.5	232.5	334	37.356	-7	4.92	-0.045
Gorai.004G168300	CBDAS3	Cannabidiolic acid synthase-like 2	JGI	Chr04	46557292	46558883	+	1592	1551	1551	39.5	2	775.5	41	516	57.762	15.5	9.379	-0.084
Gorai.004G177600	ABCE2	ABC transporter E family member 2	JGI	Chr04	48568469	48573730	+	5262	2446	1845	43	12	203.8	251	614	69.1	8	7.902	-0.198
Gorai.004G177700	NA	Glycine-rich protein A3	JGI	Chr04	48575410	48576515	-	1106	995	462	55.2	2	497.5	111	153	15.559	27.5	10.706	-0.961
Gorai.004G178700	ERD3	Probable methyltransferase PMT21	JGI	Chr04	48752584	48756211	+	3628	2289	1815	46.4	9	254.3	147.8	604	68.667	10	7.954	-0.396
Gorai.004G178800	CDKF-4	Cyclin-dependent kinase F-4	JGI	Chr04	48759184	48764623	+	5440	3085	1383	43.2	19	162.4	130.8	460	52.472	24.5	9.961	-0.476
Gorai.004G178900	PAM68	Protein PAM68, chloroplastic	JGI	Chr04	48765090	48766498	-	1409	1263	627	45.5	2	631.5	97	208	23.266	-0.5	6.021	-0.248
Gorai.004G179000	SCE1	SUMO-conjugating enzyme SCE1	JGI	Chr04	48769686	48770398	-	713	405	405	45.2	4	101.3	102.7	134	15.183	3.5	8.464	-0.455
Gorai.004G179100	SCE1	SUMO-conjugating enzyme SCE1	JGI	Chr04	48770787	48775076	+	4290	916	483	45.5	8	114.5	468.1	160	18.262	6.5	9.135	-0.601
Gorai.004G179200	MOB1A	MOB kinase activator-like 1A	JGI	Chr04	48782732	48787430	+	4699	873	690	42.8	7	124.7	637.3	229	26.199	7	8.589	-0.357
Gorai.004G179400	NA	NA	JGI	Chr04	48914257	48917361	+	3105	1382	894	48	5	276.4	430.8	297	33.705	7	8.354	-0.426
Gorai.004G181900	NA	Transcription factor HBP-1a	JGI	Chr04	49327847	49338382	+	10536	2008	1221	47.2	14	143.4	656	406	43.004	0.5	6.581	-0.893
Gorai.004G182000	NA	NA	JGI	Chr04	49337907	49339385	-	1479	1323	294	49	2	661.5	156	97	10.673	7.5	10.324	0.019
Gorai.004G182100	XTH30	Probable xyloglucan endotransglucosylase/hydrolase protein 30	JGI	Chr04	49354478	49357089	+	2612	1444	1056	46.1	4	361	389.3	351	40.377	5.5	8.31	-0.489
Gorai.004G184400	TRN2	Protein TORNADO 2	JGI	Chr04	49842253	49843758	+	1506	1422	1086	42.5	2	711	84	361	40.906	12.5	8.615	0.54
Gorai.004G184500	At3g50808	Uncharacterized protein At3g50808	JGI	Chr04	49860822	49863659	-	2838	1724	654	44.8	4	431	371.3	217	24.637	16.5	9.447	-0.624
Gorai.004G184600	NA	NA	JGI	Chr04	49902480	49904034	+	1555	1555	621	51.2	1	1555	No intron	206	23.172	21	10.911	-0.801
Gorai.004G184700	At3g02910	Putative gamma-glutamylcyclotransferase At3g02910	JGI	Chr04	49908187	49909198	+	1012	1012	492	49.8	1	1012	No intron	163	18.215	6	8.119	-0.43
Gorai.004G184800	MYC2	Transcription factor MYC2	JGI	Chr04	49921302	49924072	+	2771	2771	2031	47.3	1	2771	No intron	676	73.77	-10.5	5.33	-0.594
Gorai.004G184900	NA	NA	JGI	Chr04	49928343	49928660	-	318	318	318	41.8	1	318	No intron	105	12.092	5.5	8.734	-0.991
Gorai.004G187300	CYP88D6	Beta-amyrin 11-oxidase	JGI	Chr04	50249402	50252214	-	2813	1858	1464	42.7	8	232.3	136.4	487	55.69	12.5	9.152	-0.155
Gorai.004G187400	ACT	Vinorine synthase	JGI	Chr04	50269103	50270595	-	1493	1493	1338	43.9	1	1493	No intron	445	49.892	1.5	6.736	-0.066
Gorai.004G187700	NPF7.3	Protein NRT1/ PTR FAMILY 7.3	JGI	Chr04	50299153	50304944	+	5792	2377	1800	45.9	5	475.4	853.8	599	66.501	2	6.817	0.219
Gorai.004G187800	NA	NA	JGI	Chr04	50305028	50307522	+	2495	2137	1212	46	2	1068.5	358	403	44.09	12	9.868	-0.611
Gorai.004G187900	PRS1	Ribose-phosphate pyrophosphokinase 1, chloroplastic	JGI	Chr04	50308691	50312497	+	3807	1774	1215	44.4	8	221.8	290.4	404	43.791	5.5	7.861	0.09
Gorai.004G188000	NCS1	S-norcoclaurine synthase 1	JGI	Chr04	50315083	50317590	-	2508	2257	1056	43.7	4	564.3	83.7	351	39.459	-3.5	5.696	-0.187
Gorai.004G188100	IP5P2	Type I inositol polyphosphate 5-phosphatase 2	JGI	Chr04	50318319	50323871	-	5553	3653	1887	41.3	11	332.1	190	628	72.223	-4	6.161	-0.662
Gorai.004G190200	LON2	Lon protease homolog 2, peroxisomal	JGI	Chr04	50579949	50587560	-	7612	3123	2667	45.3	17	183.7	280.6	888	98.239	9.5	7.532	-0.229
Gorai.004G190800	Os01g0679700	60S ribosomal protein L37a	JGI	Chr04	50775945	50777705	+	1761	803	348	46	6	133.8	152.4	115	13.165	26.5	11.141	-1.051
Gorai.004G190900	PIP5K5	Phosphatidylinositol 4-phosphate 5-kinase 5	JGI	Chr04	50781745	50785030	-	3286	2402	1638	44.7	3	800.7	442	545	61.457	47	10.114	-0.532
Gorai.004G191000	CKB1	Casein kinase II subunit beta	JGI	Chr04	50803454	50807597	-	4144	2128	855	46.3	5	425.6	504	284	32.006	-7	5.079	-0.652
Gorai.004G191100	NA	NA	JGI	Chr04	50808175	50811057	-	2883	1459	942	46.2	4	364.8	474.7	313	37.006	-35.5	4.283	-1.142
Gorai.004G191200	At4g17620	Decapping nuclease DXO homolog, chloroplastic	JGI	Chr04	50811308	50816021	-	4714	1874	1554	42.6	14	133.9	213.5	517	58.68	-19	4.818	-0.774
Gorai.004G194500	ADHIII	Alcohol dehydrogenase class-3	JGI	Chr04	51327067	51328589	-	1523	1281	540	42.8	3	427	121	179	19.198	1	6.856	0.341
Gorai.004G194600	At4g16820	Phospholipase A1-Ibeta2, chloroplastic	JGI	Chr04	51334445	51336022	-	1578	1578	1578	45.2	1	1578	No intron	525	58.571	8	7.548	-0.409
Gorai.004G200900	TL20.3	Thylakoid lumenal protein TL20.3, chloroplastic	JGI	Chr04	52702348	52707611	+	5264	1328	852	43.3	7	189.7	656	283	30.252	5	8.576	-0.194
Gorai.004G201000	NA	NA	JGI	Chr04	52703453	52704658	-	1206	1116	1116	42.8	2	558	90	371	41.078	-16.5	4.568	-0.84
Gorai.004G201100	NAC007	NAC domain-containing protein 7	JGI	Chr04	52722129	52725755	-	3627	1782	1074	43.3	4	445.5	615	357	41.577	0.5	6.584	-0.899
Gorai.004G201800	TDX	TPR repeat-containing thioredoxin TDX	JGI	Chr04	52977794	52981790	+	3997	1676	1155	47.8	11	152.4	232.1	384	42.049	-10	4.947	-0.739
Gorai.004G201900	ODO1	Protein ODORANT1	JGI	Chr04	53026504	53028439	+	1936	1495	789	47.3	2	747.5	441	262	29.41	-8	4.947	-0.672
Gorai.004G220400	H6H	Hyoscyamine 6-dioxygenase	JGI	Chr04	55524164	55525862	+	1699	1374	1023	44.4	4	343.5	108.3	340	38.522	-2	6.27	-0.24
Gorai.004G220500	H6H	Hyoscyamine 6-dioxygenase	JGI	Chr04	55533589	55535269	+	1681	1374	1083	41.6	4	343.5	102.3	360	41.329	4.5	7.295	-0.249
Gorai.004G220600	H6H	Hyoscyamine 6-dioxygenase	JGI	Chr04	55536378	55538894	+	2517	1802	1023	42.6	4	450.5	238.3	340	38.229	-2	6.235	-0.249
Gorai.004G220700	H6H	Hyoscyamine 6-dioxygenase	JGI	Chr04	55543667	55545244	+	1578	1281	1002	43.5	4	320.3	99	333	37.831	-1	6.388	-0.196
Gorai.004G220800	ERF1B	Ethylene-responsive transcription factor 1B	JGI	Chr04	55559457	55560407	+	951	951	651	48.1	1	951	No intron	216	24.655	-2.5	5.241	-0.713
Gorai.004G220900	meaf6	Chromatin modification-related protein MEAF6	JGI	Chr04	55560936	55563406	+	2471	1111	471	45.9	8	138.9	180.4	156	17.324	3	8.926	-0.887
Gorai.004G221000	TIM44-2	Mitochondrial import inner membrane translocase subunit TIM44-2	JGI	Chr04	55563731	55568502	-	4772	2060	1431	41.6	14	147.1	208.6	476	53.846	12	9.467	-0.709
Gorai.004G224600	NA	NA	JGI	Chr04	55923713	55924189	-	477	477	477	38.8	1	477	No intron	158	18.448	0.5	6.589	-0.168
Gorai.004G224700	NA	NA	JGI	Chr04	55933793	55934466	-	674	674	480	37.5	1	674	No intron	159	18.318	4.5	7.921	-0.009
Gorai.004G232400	NPK1	Mitogen-activated protein kinase kinase kinase NPK1	JGI	Chr04	56931124	56932679	+	1556	1556	1488	46.9	1	1556	No intron	495	55.419	-5	5.694	-0.309
Gorai.004G232500	RANBP1C	Ran-binding protein 1 homolog c	JGI	Chr04	56935620	56938401	+	2782	1289	816	46.4	4	322.3	497.7	271	30.259	-13.5	4.707	-0.871
Gorai.004G232600	POT1	Potassium transporter 1	JGI	Chr04	56942488	56946678	+	4191	2652	2268	41.4	9	294.7	192.4	755	84.126	14.5	7.887	0.424
Gorai.004G232700	ZIP6	Zinc transporter 6, chloroplastic	JGI	Chr04	56947503	56949623	-	2121	1650	978	51.2	2	825	471	325	34.617	5.5	7.607	0.682
Gorai.004G232800	At2g23060	Probable N-acetyltransferase HLS1-like	JGI	Chr04	56962981	56964978	-	1998	1926	1137	45.1	2	963	72	378	42.992	20	9.786	-0.136
Gorai.004G238400	At3g05640	Probable protein phosphatase 2C 34	JGI	Chr04	57703644	57706788	+	3145	1773	1095	44.5	6	295.5	118.2	364	40.599	9.5	7.96	-0.368
Gorai.004G238500	NFD3	Probable ribosomal protein S11, mitochondrial	JGI	Chr04	57709317	57711376	+	2060	1369	849	43.6	2	684.5	691	282	31.558	28	11.047	-0.659
Gorai.004G238600	GRDP1	Glycine-rich domain-containing protein 1	JGI	Chr04	57716584	57719909	+	3326	2491	2286	42.8	8	311.4	119.3	761	87.401	1	6.648	-0.334
Gorai.004G238700	PME41	Probable pectinesterase/pectinesterase inhibitor 41	JGI	Chr04	57720015	57721765	+	1751	1674	1674	42.2	2	837	77	557	61.868	4.5	6.928	-0.21
Gorai.004G238800	PME58	Probable pectinesterase/pectinesterase inhibitor 58	JGI	Chr04	57723543	57726707	+	3165	3071	2652	46.8	2	1535.5	94	883	98.128	16	8.501	-0.57
Gorai.004G239700	NA	NA	JGI	Chr04	57781776	57782810	-	1035	1035	306	47.1	1	1035	No intron	101	11.175	14.5	11.415	-0.899
Gorai.004G239800	NA	NA	JGI	Chr04	57793043	57795309	-	2267	1867	1053	43.8	4	466.8	133.3	350	38.096	6.5	7.177	-1.197
Gorai.004G239900	At5g27670	Probable histone H2A.5	JGI	Chr04	57804483	57805790	+	1308	1122	432	51.2	2	561	186	143	15.043	18.5	11.133	-0.334
Gorai.004G240000	DEGP14	Putative protease Do-like 14	JGI	Chr04	57807035	57810626	+	3592	1877	1290	41.3	11	170.6	171.5	429	45.563	6	8.141	0.047
Gorai.004G240100	At3g28410	Putative F-box/LRR-repeat protein At3g28410	JGI	Chr04	57811031	57813239	-	2209	1944	1395	39.6	4	486	88.3	464	53.044	8	7.396	-0.152
Gorai.004G241400	LOX1.5	Probable linoleate 9S-lipoxygenase 5	JGI	Chr04	57956547	57960683	-	4137	2580	2580	43.3	10	258	155.2	859	97.075	-16.5	5.083	-0.279
Gorai.004G241500	CAISE5	Glucose and ribitol dehydrogenase	JGI	Chr04	57971110	57972657	-	1548	1380	1023	47.7	3	460	84	340	37.536	8.5	9.051	-0.389
Gorai.004G241600	MIRO1	Mitochondrial Rho GTPase 1	JGI	Chr04	57978926	57985235	+	6310	2617	1935	44.4	15	174.5	263.8	644	71.792	-10	5.125	-0.239
Gorai.004G248600	GIF1	GRF1-interacting factor 1	JGI	Chr04	58599554	58603030	+	3477	1091	570	50.2	4	272.8	720.3	189	20.025	1	6.717	-0.466
Gorai.004G248700	XI-E	Myosin-11	JGI	Chr04	58603790	58613650	+	9861	4687	4578	42.2	39	120.2	136.2	1525	173.145	36	8.78	-0.382
Gorai.004G248800	At5g03970	F-box protein At5g03970	JGI	Chr04	58614065	58616798	-	2734	1918	1230	43.3	2	959	816	409	46.584	23	9.294	-0.181
Gorai.004G248900	GSO1	LRR receptor-like serine/threonine-protein kinase GSO1	JGI	Chr04	58621136	58624174	+	3039	3039	3024	39.4	1	3039	No intron	1007	111.879	-19	4.961	-0.004
Gorai.004G250900	NA	NA	JGI	Chr04	58820767	58823032	+	2266	1795	1770	37.7	2	897.5	471	589	70.816	13	9.108	-2.335
Gorai.004G251000	RTM2	Inactive protein RESTRICTED TEV MOVEMENT 2	JGI	Chr04	58824318	58825168	+	851	695	564	40.2	2	347.5	156	187	21.064	9.5	9.98	-0.551
Gorai.004G251100	RTM2	Inactive protein RESTRICTED TEV MOVEMENT 2	JGI	Chr04	58826937	58827918	+	982	892	483	35.8	2	446	90	160	18.34	5	8.463	-0.443
Gorai.004G251200	NA	Caffeic acid 3-O-methyltransferase	JGI	Chr04	58849597	58852214	-	2618	1381	1101	42.5	4	345.3	412.3	366	40.402	-10.5	4.85	0.079
Gorai.004G251300	RTM2	Inactive protein RESTRICTED TEV MOVEMENT 2	JGI	Chr04	58901634	58903041	+	1408	681	567	35.3	3	227	363.5	188	21.465	-2	5.698	-0.431
Gorai.004G251400	NA	Caffeic acid 3-O-methyltransferase	JGI	Chr04	58913444	58916022	-	2579	1225	1101	41.4	4	306.3	451.3	366	40.251	-4.5	5.778	0.039
Gorai.004G251500	METE	5-methyltetrahydropteroyltriglutamate--homocysteine methyltransferase	JGI	Chr04	58922481	58927918	-	5438	2998	2298	48.3	12	249.8	221.8	765	84.831	-3.5	6.105	-0.156
Gorai.004G255500	yuiD	Uncharacterized membrane protein YuiD	JGI	Chr04	59218762	59224336	+	5575	1317	810	42.7	5	263.4	1064.5	269	28.87	7.5	9.064	0.047
Gorai.004G255600	NA	NA	JGI	Chr04	59232394	59236007	+	3614	1855	1398	42.8	6	309.2	351.8	465	52.742	-16	4.745	-0.699
Gorai.004G255700	NA	NA	JGI	Chr04	59236789	59241080	-	4292	2221	1023	45.1	4	555.3	485	340	38.185	6	7.948	-0.729
Gorai.004G255800	CDI	Protein CDI	JGI	Chr04	59242475	59244394	-	1920	1408	765	44.6	2	704	512	254	29.645	-6	5.191	-0.507
Gorai.004G255900	At5g60570	F-box/kelch-repeat protein At5g60570	JGI	Chr04	59247941	59250783	-	2843	1804	1368	43.1	2	902	1039	455	50.329	8.5	8.19	-0.25
Gorai.004G256000	dnaJ	Chaperone protein DnaJ	JGI	Chr04	59255307	59258208	+	2902	1182	537	38.2	7	168.9	227.3	178	20.97	0.5	6.676	-0.621
Gorai.004G256400	VHA-H	V-type proton ATPase subunit H	JGI	Chr04	59286319	59292013	+	5695	1446	1446	42.9	12	120.5	302.8	481	54.453	2	6.906	0.01
Gorai.004G256500	At5g16730	WEB family protein At5g16730, chloroplastic	JGI	Chr04	59303389	59307292	+	3904	3332	2568	44.4	3	1110.7	286	855	97.153	-55	4.558	-1.052
Gorai.004G256600	NA	NA	JGI	Chr04	59308470	59311898	+	3429	1581	969	43.3	7	225.9	308	322	36.325	7.5	8.962	-0.316
Gorai.004G256700	pckA	Phosphoenolpyruvate carboxykinase [ATP]	JGI	Chr04	59311949	59318395	-	6447	1531	1290	40.9	11	139.2	491.6	429	45.822	9.5	9.32	0.093
Gorai.004G256800	At1g11330	G-type lectin S-receptor-like serine/threonine-protein kinase At1g11330	JGI	Chr04	59319535	59322795	-	3261	2726	2472	40.5	7	389.4	89.2	823	93.252	1	6.616	-0.252
Gorai.004G256900	MCC1	Histone acetyltransferase MCC1	JGI	Chr04	59324575	59328351	-	3777	1384	834	40.9	6	230.7	478.6	277	31.748	12	9.077	-0.034
Gorai.004G264100	PRFB1	Peptide chain release factor PrfB1, chloroplastic	JGI	Chr04	59930497	59937200	+	6704	1807	1392	42.7	7	258.1	816.2	463	51.31	-9.5	4.957	-0.331
Gorai.004G264200	PIE1	Protein PHOTOPERIOD-INDEPENDENT EARLY FLOWERING 1	JGI	Chr04	59938105	59956863	+	18759	6899	6129	42.7	21	328.5	593	2042	231.373	-37	5.416	-0.612
Gorai.004G264300	MAA3	Probable helicase MAGATAMA 3	JGI	Chr04	59957123	59963801	-	6679	3425	3183	40.7	6	570.8	650.8	1060	119.782	11	7.238	-0.08
Gorai.004G264400	At2g43240	CMP-sialic acid transporter 2	JGI	Chr04	59964598	59974340	-	9743	1836	1200	39.6	16	114.8	527.1	399	44.122	19.5	9.988	0.448
Gorai.004G278600	strap	Serine-threonine kinase receptor-associated protein	JGI	Chr04	61126665	61129578	+	2914	1533	912	45.2	7	219	230.2	303	33.457	-0.5	6.442	-0.268
Gorai.004G278700	KCS11	3-ketoacyl-CoA synthase 11	JGI	Chr04	61129579	61132162	-	2584	1938	1539	42.9	2	969	646	512	57.642	21	9.379	-0.067
Gorai.004G278800	GONST4	GDP-mannose transporter GONST4	JGI	Chr04	61133366	61135251	+	1886	1038	1038	42.4	2	519	848	345	38.374	10	9.054	0.61
Gorai.004G278900	At2g26730	Probable inactive receptor kinase At2g26730	JGI	Chr04	61137361	61141699	-	4339	2239	1914	47.2	2	1119.5	2100	637	69.807	1.5	6.739	-0.119
Gorai.004G279000	LE	Gibberellin 3-beta-dioxygenase 1	JGI	Chr04	61146028	61148229	+	2202	1504	1104	46.9	2	752	698	367	41.876	0	6.505	-0.162
Gorai.004G279100	NA	NA	JGI	Chr04	61151477	61154045	-	2569	426	426	40.8	4	106.5	714.3	141	15.313	0.5	6.849	0.028
Gorai.004G279200	IAA16	Auxin-responsive protein IAA16	JGI	Chr04	61156137	61159202	-	3066	911	648	44.1	5	182.2	538.8	215	23.793	3	8.185	-0.488
Gorai.004G279300	FATB1	Palmitoyl-acyl carrier protein thioesterase, chloroplastic	JGI	Chr04	61165146	61169546	-	4401	2047	1242	47	8	255.9	323.4	413	45.712	-2.5	5.955	-0.33
Gorai.004G291100	RR23	Two-component response regulator ORR23	JGI	Chr04	61993642	61996839	+	3198	2317	1986	43.8	6	386.2	176.2	661	72.149	-6	5.781	-0.477
Gorai.004G291200	CBP60E	Calmodulin-binding protein 60 E	JGI	Chr04	61996845	62000847	-	4003	2339	1833	42.4	7	334.1	277.3	610	68.64	8	7.388	-0.544
Gorai.004G291300	NA	NA	JGI	Chr04	62002315	62004631	-	2317	1139	522	47.9	3	379.7	589	173	19.49	2	7.616	-0.251
Gorai.004G291400	YKT61	VAMP-like protein YKT61	JGI	Chr04	62005793	62009505	-	3713	1258	600	43.3	6	209.7	491	199	22.638	3.5	7.967	-0.459
Gorai.004G291500	C28H8.4	Putative ER lumen protein-retaining receptor C28H8.4	JGI	Chr04	62011288	62013347	+	2060	818	312	44.2	4	204.5	414	103	11.339	6.5	9.465	0.607
Gorai.004G291600	RPS12	40S ribosomal protein S12	JGI	Chr04	62016654	62018277	+	1624	381	381	47.2	5	76.2	310.8	126	13.586	-1	6.225	-0.098
Gorai.004G291700	UBP23	Ubiquitin carboxyl-terminal hydrolase 23	JGI	Chr04	62019120	62024749	+	5630	3430	2880	41.4	11	311.8	220	959	105.798	54.5	9.819	-0.564
Gorai.004G291800	NA	NA	JGI	Chr04	62025291	62028102	+	2812	1555	966	44	8	194.4	179.6	321	36.504	3	7.379	-0.299
Gorai.004G291900	APO2	APO protein 2, chloroplastic	JGI	Chr04	62028145	62030904	-	2760	1707	1359	45.5	4	426.8	351	452	51.451	30	9.858	-0.51
Gorai.005G018400	NA	NA	JGI	Chr05	1434717	1436741	-	2025	1650	1650	39.2	2	825	375	549	63.483	11.5	6.991	-0.283
Gorai.005G018500	NA	NA	JGI	Chr05	1441080	1443553	-	2474	2071	1500	38.9	3	690.3	201.5	499	57.01	-7.5	6.124	-0.177
Gorai.005G018600	NA	NA	JGI	Chr05	1454776	1455642	+	867	523	255	42	2	261.5	344	84	9.537	12	10.278	-0.169
Gorai.005G018700	NA	NA	JGI	Chr05	1455985	1459514	-	3530	2670	2079	38.9	2	1335	860	692	79.084	0	6.488	-0.185
Gorai.005G021100	At1g14780	MACPF domain-containing protein At1g14780	JGI	Chr05	1736200	1740615	-	4416	2259	1815	43.1	7	322.7	359.5	604	67.505	26	9.787	-0.244
Gorai.005G021200	RH21	DEAD-box ATP-dependent RNA helicase 21	JGI	Chr05	1744957	1747872	-	2916	2693	2052	44.2	2	1346.5	223	683	78.201	13	9.372	-0.842
Gorai.005G021300	Dctpp1	dCTP pyrophosphatase 1	JGI	Chr05	1752482	1754816	+	2335	890	582	39.2	3	296.7	722.5	193	22.248	0	6.522	-0.545
Gorai.005G021400	PUP4	Probable purine permease 4	JGI	Chr05	1768988	1770501	+	1514	1514	1161	41.1	1	1514	No intron	386	42.604	7	8.58	0.401
Gorai.005G026700	TMK4	Receptor-like kinase TMK4	JGI	Chr05	2361518	2365096	+	3579	3092	2766	45	2	1546	487	921	99.534	-6	5.792	-0.128
Gorai.005G026800	A6	Probable glucan endo-1,3-beta-glucosidase A6	JGI	Chr05	2365658	2367468	+	1811	1632	1389	43.5	3	544	89.5	462	51.266	18	9.761	-0.148
Gorai.005G026900	PCMP-H13	Pentatricopeptide repeat-containing protein At4g14050, mitochondrial	JGI	Chr05	2367869	2369932	+	2064	2064	1833	41.3	1	2064	No intron	610	68.724	13.5	7.889	-0.044
Gorai.005G027000	SBP2	Selenium-binding protein 2	JGI	Chr05	2374383	2377124	+	2742	1692	1434	45.1	6	282	210	477	53.337	-4.5	6.051	-0.321
Gorai.005G027100	SBP2	Selenium-binding protein 2	JGI	Chr05	2380613	2383537	+	2925	1708	1470	45.2	6	284.7	243.4	489	54.802	-6	5.837	-0.334
Gorai.005G027200	SBP1	Selenium-binding protein 1	JGI	Chr05	2390800	2393643	+	2844	1698	1512	45.9	6	283	186.8	503	56.226	-5.5	5.998	-0.318
Gorai.005G027300	SBP2	Selenium-binding protein 2	JGI	Chr05	2394659	2396675	+	2017	1534	1419	45.1	7	219.1	80.5	472	52.638	0.5	6.552	-0.337
Gorai.005G027400	PPI1	Proton pump-interactor 1	JGI	Chr05	2397233	2399446	-	2214	1090	918	37.5	5	218	281	305	35.441	23.5	10.522	-0.838
Gorai.005G027900	EMB2752	Uncharacterized protein At4g29660	JGI	Chr05	2432570	2435131	-	2562	1195	291	44.3	3	398.3	683.5	96	11.391	2.5	9.155	-0.448
Gorai.005G028000	GAE6	UDP-glucuronate 4-epimerase 6	JGI	Chr05	2454009	2455894	+	1886	1828	1362	45.7	2	914	29	453	50.322	27	10.063	-0.275
Gorai.005G028100	RBG2	Glycine-rich RNA-binding protein 2, mitochondrial	JGI	Chr05	2458681	2460986	-	2306	1467	432	46.3	5	293.4	209.8	143	15.225	1	8.494	-0.527
Gorai.005G028200	NA	NA	JGI	Chr05	2466327	2472497	+	6171	3211	1806	44.4	5	642.2	738.5	601	67.443	37	10.201	-1.345
Gorai.005G029500	NA	NA	JGI	Chr05	2652009	2653319	-	1311	712	273	44	3	237.3	299.5	90	10.498	1	8.376	-0.924
Gorai.005G029600	atpI	ATP synthase subunit a, chloroplastic	JGI	Chr05	2657124	2657858	+	735	495	495	31.3	2	247.5	240	164	18.462	0.5	6.776	0.927
Gorai.005G029700	NA	NA	JGI	Chr05	2663602	2665296	-	1695	824	270	41.5	3	274.7	435.5	89	10.452	1	8.152	-0.838
Gorai.005G029800	PHT1-5	Probable inorganic phosphate transporter 1-5	JGI	Chr05	2674941	2676530	+	1590	1590	1590	45.2	1	1590	No intron	529	58.223	14	9.106	0.315
Gorai.005G029900	PHT1-5	Probable inorganic phosphate transporter 1-5	JGI	Chr05	2682688	2684283	+	1596	1596	1596	46.5	1	1596	No intron	531	58.079	15	9.116	0.34
Gorai.005G030000	NA	NA	JGI	Chr05	2688542	2690189	+	1648	541	348	47.4	2	270.5	1107	115	12.78	8.5	10.088	-1.043
Gorai.005G030100	rnf181	E3 ubiquitin-protein ligase RNF181	JGI	Chr05	2692019	2693022	+	1004	1004	654	42.7	1	1004	No intron	217	24.948	-3.5	5.611	-0.312
Gorai.005G033100	NA	Cytochrome P450 CYP749A22	JGI	Chr05	2997892	3000538	+	2647	2001	1506	39.8	5	400.2	161.5	501	57.352	11.5	8.551	-0.131
Gorai.005G033200	NA	Cytochrome P450 CYP749A22	JGI	Chr05	3012026	3015149	+	3124	2456	1551	39.5	5	491.2	167	516	58.56	24.5	9.905	-0.107
Gorai.005G040100	NA	Endo-1,3	JGI	Chr05	3810503	3817498	-	6996	1421	867	43.9	9	157.9	696.9	288	31.447	1.5	6.736	-0.042
Gorai.005G040200	NA	Endo-1,3	JGI	Chr05	3818607	3823581	-	4975	1213	717	45.2	7	173.3	627	238	25.76	-6	4.919	-0.011
Gorai.005G040300	RNR2A	Ribonucleoside-diphosphate reductase small chain A	JGI	Chr05	3836040	3846343	+	10304	1551	1047	41.5	10	155.1	961.3	348	40.376	-12	4.859	-0.214
Gorai.005G040400	MED33A	Mediator of RNA polymerase II transcription subunit 33A	JGI	Chr05	3852283	3863067	+	10785	4462	3984	43.9	12	371.8	574.8	1327	145.144	1.5	6.586	0.164
Gorai.005G042300	NA	NA	JGI	Chr05	4042163	4043734	+	1572	1026	195	43.1	2	513	546	64	7.416	6	10.073	0.017
Gorai.005G042400	WNK1	Serine/threonine-protein kinase WNK1	JGI	Chr05	4049983	4053542	+	3560	2509	2289	41.7	6	418.2	89.4	762	86.436	-19	5.028	-0.318
Gorai.005G045800	APS1	ATP sulfurylase 1, chloroplastic	JGI	Chr05	4354016	4356542	+	2527	2019	1401	49.3	5	403.8	127	466	52.229	5	7.256	-0.297
Gorai.005G045900	NA	NA	JGI	Chr05	4358669	4364365	+	5697	4236	3648	41.1	14	302.6	112.4	1215	132.941	-170.5	3.947	-1.062
Gorai.005G046000	CML8	Calmodulin-like protein 8	JGI	Chr05	4365518	4367929	-	2412	885	453	39.3	4	221.3	509	150	16.991	-26.5	3.767	-0.471
Gorai.005G046100	NA	2-methyl-6-phytyl-1,4-hydroquinone methyltransferase, chloroplastic	JGI	Chr05	4374258	4375923	-	1666	1375	1023	43.4	3	458.3	145.5	340	38.493	15.5	9.713	-0.2
Gorai.005G046200	NA	NA	JGI	Chr05	4376116	4377882	-	1767	1041	291	42.3	2	520.5	726	96	10.816	7.5	10.57	-0.398
Gorai.005G046700	BHLH92	Transcription factor bHLH92	JGI	Chr05	4438540	4439658	+	1119	969	705	41.8	3	323	75	234	27.328	13	10.135	-0.798
Gorai.005G046800	RPS15	40S ribosomal protein S15	JGI	Chr05	4439675	4441417	-	1743	939	459	49.7	4	234.8	268	152	17.224	18	11.14	-0.402
Gorai.005G046900	At2g34160	Uncharacterized protein At2g34160	JGI	Chr05	4441843	4444342	+	2500	1660	552	45.7	5	332	210	183	20.012	2	9.017	-0.339
Gorai.005G047000	At1g12300	Pentatricopeptide repeat-containing protein At1g12300, mitochondrial	JGI	Chr05	4443487	4445730	-	2244	2244	1926	39.7	1	2244	No intron	641	71.352	2.5	6.808	-0.001
Gorai.005G047100	CSLG2	Cellulose synthase-like protein G2	JGI	Chr05	4473966	4478194	-	4229	2460	2253	41.3	8	307.5	252.7	750	85.698	9	7.505	0.045
Gorai.005G050100	MEAF6	Chromatin modification-related protein MEAF6	JGI	Chr05	4941555	4943986	+	2432	1020	480	45.2	6	170	282.4	159	17.464	3.5	9.627	-1.002
Gorai.005G050200	MD1	Malate dehydrogenase	JGI	Chr05	4944349	4947387	-	3039	1403	999	46.5	8	175.4	220	332	35.511	0	6.511	0.07
Gorai.005G050300	At1g65660	Pre-mRNA-splicing factor SLU7-A	JGI	Chr05	4950723	4954873	+	4151	2089	1632	44.5	9	232.1	257.8	543	63.086	-8	5.553	-1.179
Gorai.005G050400	LSH6	Protein LIGHT-DEPENDENT SHORT HYPOCOTYLS 6	JGI	Chr05	4961633	4962717	+	1085	1045	654	56.3	2	522.5	40	217	23.778	17.5	10.803	-0.727
Gorai.005G050500	At1g04430	Probable methyltransferase PMT8	JGI	Chr05	4975798	4981236	+	5439	2977	1851	43.3	8	372.1	351.7	616	69.683	1	6.608	-0.384
Gorai.005G054900	MYB305	Myb-related protein 305	JGI	Chr05	5568625	5569666	+	1042	866	840	41.8	3	288.7	88	279	32.454	7.5	9.29	-0.846
Gorai.005G055000	PCMP-H43	Pentatricopeptide repeat-containing protein At3g12770	JGI	Chr05	5576603	5578516	+	1914	1914	1914	41.2	1	1914	No intron	637	70.64	9.5	7.46	0.011
Gorai.005G055100	At2g33280	Probable folate-biopterin transporter 9, chloroplastic	JGI	Chr05	5578885	5581549	-	2665	2131	1632	41.7	2	1065.5	534	543	59.643	31.5	10.271	0.386
Gorai.005G056900	Dnajb12	DnaJ homolog subfamily B member 12	JGI	Chr05	5766904	5771242	-	4339	3471	2799	44.1	2	1735.5	868	932	105.623	3.5	6.817	-0.802
Gorai.005G057000	RUK	Serine/threonine-protein kinase RUNKEL	JGI	Chr05	5776993	5783612	+	6620	4510	4107	41.4	11	410	211	1368	152.441	11	7.188	-0.25
Gorai.005G057100	NHX2	Sodium/hydrogen exchanger 2	JGI	Chr05	5785569	5791708	-	6140	2660	1608	42.2	16	166.3	232	535	59.093	11	8.663	0.558
Gorai.005G057200	TULP6	Tubby-like F-box protein 6	JGI	Chr05	5803516	5805608	+	2093	1452	1155	44	5	290.4	160.3	384	42.875	20.5	9.392	-0.305
Gorai.005G057300	BAM9	Inactive beta-amylase 9	JGI	Chr05	5805609	5808605	-	2997	1965	1611	46.4	3	655	516	536	58.795	19.5	9.443	-0.29
Gorai.005G057400	POPTRDRAFT_820933	CASP-like protein 1D1	JGI	Chr05	5825610	5828748	-	3139	1039	615	48.1	3	346.3	1050	204	21.741	8	9.87	0.784
Gorai.005G057500	NA	CASP-like protein 1E1	JGI	Chr05	5836524	5838927	+	2404	684	525	45	2	342	1720	174	18.554	7	9.882	0.978
Gorai.005G057600	MIEL1	E3 ubiquitin-protein ligase MIEL1	JGI	Chr05	5839067	5841703	-	2637	1451	813	45.5	12	120.9	107.8	270	31.482	5.5	7.081	-0.542
Gorai.005G057700	NA	Lipase	JGI	Chr05	5847107	5851129	-	4023	1790	1053	42.5	11	162.7	223.3	350	39.62	1.5	6.648	-0.072
Gorai.005G069100	Nemf	Nuclear export mediator factor Nemf	JGI	Chr05	7410093	7415960	+	5868	3864	3345	42.8	14	276	154.2	1114	123.673	16.5	7.883	-0.661
Gorai.005G069200	RPS1	30S ribosomal protein S1, chloroplastic	JGI	Chr05	7415974	7418670	-	2697	1538	1236	46.4	7	219.7	170.2	411	44.729	-11.5	4.769	-0.132
Gorai.005G069300	CFDP1	Craniofacial development protein 1	JGI	Chr05	7424741	7427457	+	2717	1666	870	44.8	5	333.2	262.8	289	32.164	4	9.391	-0.999
Gorai.005G070600	RH40	DEAD-box ATP-dependent RNA helicase 40	JGI	Chr05	7665522	7673295	-	7774	4271	3465	49.2	8	533.9	500.4	1154	126.093	55.5	10.593	-0.815
Gorai.005G073300	nt5c2	Cytosolic purine 5'-nucleotidase	JGI	Chr05	8032962	8039429	+	6468	2493	1818	43.6	18	138.5	233.8	605	68.596	0.5	6.57	-0.331
Gorai.005G073400	CHUP1	Protein CHUP1, chloroplastic	JGI	Chr05	8051944	8055842	+	3899	2327	1689	47.2	7	332.4	262	562	62.103	20.5	9.704	-0.576
Gorai.005G073500	GT3	Putative UDP-glucose flavonoid 3-O-glucosyltransferase 3	JGI	Chr05	8056109	8057290	-	1182	1182	1182	46.9	1	1182	No intron	393	43.408	-5.5	5.719	0.017
Gorai.005G073600	NA	NA	JGI	Chr05	8070997	8074827	+	3831	1211	387	39.8	5	242.2	655	128	14.526	9.5	10.422	0.758
Gorai.005G077800	PAT08	Protein S-acyltransferase 8	JGI	Chr05	8952089	8958071	+	5983	1892	1278	44.3	6	315.3	810.6	425	48.294	9	7.985	-0.151
Gorai.005G077900	rps12-B	30S ribosomal protein S12-B, chloroplastic	JGI	Chr05	8963033	8964613	-	1581	537	537	38.5	4	134.3	348	178	20.522	0	6.51	-0.324
Gorai.005G078000	NA	NA	JGI	Chr05	8966753	8967579	-	827	369	318	47.8	2	184.5	458	105	11.849	3	8.745	0.504
Gorai.005G078100	ERF114	Ethylene-responsive transcription factor ERF114	JGI	Chr05	8972399	8973886	-	1488	1361	990	47.2	2	680.5	127	329	36.073	3	6.952	-0.574
Gorai.005G078200	At1g43190	Polypyrimidine tract-binding protein homolog 3	JGI	Chr05	8983037	8989396	-	6360	2035	1317	43.1	15	135.7	308.9	438	49.009	7.5	7.499	-0.346
Gorai.005G084600	SKP2A	F-box protein SKP2A	JGI	Chr05	10409341	10412457	-	3117	1470	1119	45.6	5	294	411.8	372	40.879	6	7.317	0.083
Gorai.005G084700	ACR3	ACT domain-containing protein ACR3	JGI	Chr05	10425526	10430135	-	4610	2262	1350	45.5	9	251.3	293.5	449	50.291	-1	6.379	-0.283
Gorai.005G084800	PERK13	Proline-rich receptor-like protein kinase PERK13	JGI	Chr05	10448508	10452168	-	3661	1803	1803	41.7	11	163.9	185.8	600	67.935	5	7.002	-0.324
Gorai.005G086300	WAK2	Wall-associated receptor kinase 2	JGI	Chr05	10913628	10916466	+	2839	2443	2256	41.4	3	814.3	198	751	83.262	-2.5	6.208	-0.22
Gorai.005G087500	ASHH2	Histone-lysine N-methyltransferase ASHH2	JGI	Chr05	11248345	11262806	-	14462	7635	6999	42	19	401.8	379.3	2332	253.518	-38.5	5.186	-0.695
Gorai.005G087600	PMADS2	Floral homeotic protein PMADS 2	JGI	Chr05	11294256	11297739	-	3484	1132	789	40.6	7	161.7	392	262	30.62	13	9.496	-0.675
Gorai.005G087900	At1g77330	1-aminocyclopropane-1-carboxylate oxidase 5	JGI	Chr05	11469669	11471164	-	1496	1160	969	44.8	3	386.7	168	322	37.038	-6	5.447	-0.473
Gorai.005G089300	At1g21780	BTB/POZ domain-containing protein At1g21780	JGI	Chr05	11971194	11976145	+	4952	1363	1026	42.8	5	272.6	897.3	341	39.83	-0.5	6.422	-0.355
Gorai.005G089400	CAO	Chlorophyllide a oxygenase, chloroplastic	JGI	Chr05	11974464	11978220	-	3757	2224	1710	42.6	8	278	208.9	569	64.996	15	8.271	-0.312
Gorai.005G097000	BCHB	BEACH domain-containing protein B	JGI	Chr05	14653430	14679019	+	25590	10459	9750	40.6	41	255.1	377.5	3249	364.108	-23.5	6.005	-0.069
Gorai.005G097100	GATA25	GATA transcription factor 25	JGI	Chr05	14683753	14688216	+	4464	1553	858	48	7	221.9	485.2	285	30.656	-1.5	6.03	-0.499
Gorai.005G097200	SHM2	Serine hydroxymethyltransferase 2, mitochondrial	JGI	Chr05	14690720	14695375	+	4656	2243	1545	43.9	15	149.5	172.4	514	56.982	8.5	8.6	-0.269
Gorai.005G097300	IRX9H	Probable beta-1,4-xylosyltransferase IRX9H	JGI	Chr05	14698427	14701385	-	2959	1828	1173	45.4	5	365.6	282.8	390	44.797	14.5	9.428	-0.253
Gorai.005G097400	ASK11	SKP1-like protein 11	JGI	Chr05	14726125	14726606	+	482	327	327	45.3	2	163.5	155	108	12.57	-2	4.944	-0.286
Gorai.005G097500	FDM1	Factor of DNA methylation 1	JGI	Chr05	14730897	14733331	-	2435	1066	261	38.3	5	213.2	342.3	86	10.156	0	6.513	-0.135
Gorai.005G109500	NTF3	Mitogen-activated protein kinase homolog NTF3	JGI	Chr05	19785322	19788502	+	3181	2078	1119	41.9	3	692.7	551.5	372	42.721	2.5	6.826	-0.227
Gorai.005G109800	NA	NA	JGI	Chr05	20061886	20065762	+	3877	2185	1308	43.7	5	437	423	435	48.178	22	9.157	-0.652
Gorai.005G109900	RPT4B	26S protease regulatory subunit S10B homolog B	JGI	Chr05	20066318	20069807	-	3490	1839	1197	44.4	10	183.9	183.4	398	44.593	5.5	8.416	-0.387
Gorai.005G110000	NA	Thioredoxin H-type	JGI	Chr05	20078644	20079936	-	1293	814	348	46	3	271.3	239.5	115	12.783	2	8.066	0.2
Gorai.005G110100	DREB2D	Dehydration-responsive element-binding protein 2D	JGI	Chr05	20083361	20084964	+	1604	1514	720	47.2	2	757	90	239	26.584	-2	5.311	-0.503
Gorai.005G112600	FREE1	Protein FREE1	JGI	Chr05	21346164	21350426	+	4263	2014	1638	47.7	10	201.4	249.9	545	59.52	-6	5.625	-0.723
Gorai.005G112700	P4H3	Probable prolyl 4-hydroxylase 3	JGI	Chr05	21360165	21363172	+	3008	1299	861	41.7	8	162.4	244.1	286	32.535	13	9.719	-0.347
Gorai.005G115200	NA	NA	JGI	Chr05	22536109	22537785	-	1677	1086	432	35.4	2	543	591	143	16.333	6.5	9.205	-0.105
Gorai.005G115300	ATXR7	Histone-lysine N-methyltransferase ATXR7	JGI	Chr05	22538082	22545612	-	7531	4525	3654	40.8	18	251.4	176.8	1217	134.656	32	8.537	-0.566
Gorai.005G115400	At4g00590	Putative threonine aspartase	JGI	Chr05	22592725	22594226	+	1502	734	276	48.2	3	244.7	384	91	9.173	1	7.73	0.632
Gorai.005G115500	At4g00590	Putative threonine aspartase	JGI	Chr05	22594317	22594964	+	648	438	270	34.4	2	219	210	89	10.145	0.5	7.348	0.262
Gorai.005G115600	PFP-ALPHA	Pyrophosphate--fructose 6-phosphate 1-phosphotransferase subunit alpha	JGI	Chr05	22599435	22605464	+	6030	2631	1854	44.1	18	146.2	195.1	617	67.568	8.5	7.524	-0.142
Gorai.005G116000	NPF5.10	Protein NRT1/ PTR FAMILY 5.10	JGI	Chr05	22767715	22772005	-	4291	2017	1800	43.8	3	672.3	1137	599	65.598	-3.5	5.322	0.435
Gorai.005G116800	At5g49770	Probable leucine-rich repeat receptor-like protein kinase At5g49770	JGI	Chr05	23337756	23343121	+	5366	3504	2898	42.8	19	184.4	103.4	965	105.089	-3	6.218	-0.125
Gorai.005G122300	COG4	Conserved oligomeric Golgi complex subunit 4	JGI	Chr05	26361960	26366465	-	4506	2567	2238	45.1	2	1283.5	1928	745	83.758	-24	4.696	-0.2
Gorai.005G123300	NA	Stearoyl-[acyl-carrier-protein] 9-desaturase, chloroplastic	JGI	Chr05	27328415	27331870	-	3456	1635	1188	45.8	3	545	910.5	395	45.024	-1.5	6.261	-0.464
Gorai.005G128900	NA	NA	JGI	Chr05	30834627	30847612	-	12986	1931	1740	40.5	7	275.9	612	579	63.585	-3.5	6.202	-0.523
Gorai.005G131100	PRT1	E3 ubiquitin-protein ligase PRT1	JGI	Chr05	32166625	32171009	-	4385	1785	1455	40.7	7	255	433.3	484	54.578	-30.5	4.467	-0.527
Gorai.005G135100	NA	NA	JGI	Chr05	34341981	34346171	-	4191	1305	1005	40.3	6	217.5	529.2	334	37.538	-4	5.576	-0.809
Gorai.005G135300	NA	NA	JGI	Chr05	34474166	34489959	-	15794	2043	1281	42.5	13	157.2	1145.9	426	47.655	7.5	8.201	-0.273
Gorai.005G138500	At4g39670	ACD11 homolog protein	JGI	Chr05	35897817	35899660	-	1844	1074	666	44.1	4	268.5	256.7	221	24.987	0.5	6.673	-0.366
Gorai.005G138600	NPF3.1	Protein NRT1/ PTR FAMILY 3.1	JGI	Chr05	35900408	35904451	-	4044	1620	1620	46.2	6	270	380.6	539	59.506	15	9.475	0.268
Gorai.005G140100	CYP23	Peptidyl-prolyl cis-trans isomerase CYP23	JGI	Chr05	36882133	36886876	-	4744	1397	756	42.2	8	174.6	478.1	251	28.672	7	9.072	-0.398
Gorai.005G140200	Os03g0733400	Zinc finger BED domain-containing protein RICESLEEPER 2	JGI	Chr05	36986221	36988206	+	1986	1716	1716	36	4	429	90	571	65.747	12	8.243	-0.418
Gorai.005G140300	NA	NA	JGI	Chr05	37007662	37008812	+	1151	1124	531	43.5	2	562	27	176	19.79	-27	3.827	-0.836
Gorai.005G140500	DHAD	Dihydroxy-acid dehydratase, chloroplastic	JGI	Chr05	37147169	37150280	+	3112	468	468	49.6	3	156	1322	155	16.786	-10.5	4.021	-0.255
Gorai.005G141300	NA	NA	JGI	Chr05	38301870	38305628	-	3759	2966	2553	39.7	5	593.2	198.3	850	98.466	-43.5	4.623	-0.604
Gorai.005G144600	ARID2	AT-rich interactive domain-containing protein 2	JGI	Chr05	39190835	39194261	-	3427	2317	1629	42	3	772.3	555	542	60.718	-50	4.166	-0.741
Gorai.005G144700	UGD5	UDP-glucose 6-dehydrogenase 5	JGI	Chr05	39204541	39207343	-	2803	2276	1443	47.1	2	1138	527	480	52.832	-0.5	6.407	-0.048
Gorai.005G148500	ZIP7	Zinc transporter 7	JGI	Chr05	40772954	40774372	+	1419	1257	1068	43.7	3	419	81	355	38.339	5	7.69	0.614
Gorai.005G150200	NA	NA	JGI	Chr05	41475244	41476430	+	1187	474	474	39.7	2	237	381	157	17.634	11.5	10.048	-0.869
Gorai.005G150600	PER3	Peroxidase 3	JGI	Chr05	41845848	41847613	+	1766	1510	984	44.5	4	377.5	85.3	327	35.417	3.5	7.718	-0.098
Gorai.005G154000	MAP65-6	65-kDa microtubule-associated protein 6	JGI	Chr05	43360836	43365931	+	5096	3020	1812	42.1	12	251.7	188.7	603	68.779	4	7.472	-0.672
Gorai.005G154100	At1g25240	Putative clathrin assembly protein At1g25240	JGI	Chr05	43366088	43368533	+	2446	1998	1152	43.6	3	666	224	383	44.034	-3	5.785	-0.268
Gorai.005G158000	PUX7	Plant UBX domain-containing protein 7	JGI	Chr05	45261197	45265937	+	4741	2099	1362	44.6	10	209.9	285.9	453	50.38	-20	4.466	-0.489
Gorai.005G162000	WDL1	Protein WVD2-like 1	JGI	Chr05	46893777	46898781	+	5005	2537	1908	40.9	9	281.9	304.6	635	69.401	19.5	9.004	-0.92
Gorai.005G162100	NA	NA	JGI	Chr05	46898858	46900153	-	1296	1296	459	45.5	1	1296	No intron	152	16.31	2.5	8.6	-0.18
Gorai.005G162200	NA	NA	JGI	Chr05	46915184	46916500	-	1317	1317	417	50.6	1	1317	No intron	138	14.65	2	7.936	0.028
Gorai.005G162300	Dnajb8	DnaJ homolog subfamily B member 8	JGI	Chr05	46918494	46920740	-	2247	1399	522	43.3	5	279.8	212	173	19.982	-8	4.549	-0.796
Gorai.005G168800	FEA2	Leucine-rich repeat receptor-like protein FASCIATED EAR2	JGI	Chr05	49520760	49522156	+	1397	1310	906	40.6	2	655	87	301	34.09	6	8.22	-0.044
Gorai.005G168900	NA	NA	JGI	Chr05	49526657	49527032	+	376	376	315	41.6	1	376	No intron	104	12.311	7.5	9.713	-0.676
Gorai.005G169000	Tmem167a	Protein kish-A	JGI	Chr05	49527216	49530174	-	2959	800	213	43.7	4	200	719.7	70	7.975	4.5	9.562	0.834
Gorai.005G169100	At1g66830	Probable inactive leucine-rich repeat receptor-like protein kinase At1g66830	JGI	Chr05	49534248	49538596	-	4349	2657	2151	46.5	2	1328.5	1692	716	77.92	8.5	8.066	-0.21
Gorai.005G177000	At3g26430	GDSL esterase/lipase At3g26430	JGI	Chr05	51886128	51886634	+	507	364	279	47	2	182	143	92	9.815	0	6.496	0.057
Gorai.005G177100	At3g26430	GDSL esterase/lipase At3g26430	JGI	Chr05	51896564	51899592	+	3029	1359	1050	41.8	5	271.8	417.5	349	39.083	18	9.589	-0.172
Gorai.005G180500	KNAT6	Homeobox protein knotted-1-like 6	JGI	Chr05	52994706	53002895	-	8190	1655	945	46.5	5	331	1633.8	314	35.441	-10.5	4.758	-0.575
Gorai.005G181900	NA	NA	JGI	Chr05	53302022	53302609	+	588	528	528	47.9	2	264	60	175	18.83	9	9.984	-0.549
Gorai.005G182000	NA	NA	JGI	Chr05	53307222	53308538	+	1317	1317	903	48.8	1	1317	No intron	300	34.061	-15.5	4.592	-1.039
Gorai.005G182100	AMSH2	AMSH-like ubiquitin thioesterase 2	JGI	Chr05	53316170	53321607	-	5438	1607	1035	40.7	11	146.1	379.3	344	38.702	-3.5	5.956	-0.292
Gorai.005G182200	PEX14	Peroxisomal membrane protein PEX14	JGI	Chr05	53322923	53327312	-	4390	1703	1122	44.4	12	141.9	244.3	373	41.506	16.5	10.231	-0.602
Gorai.005G182300	NA	Carbonic anhydrase, chloroplastic	JGI	Chr05	53330308	53338960	+	8653	1446	840	47.3	10	144.6	790.8	279	30.409	2.5	7.314	-0.065
Gorai.005G182700	NA	NA	JGI	Chr05	53459447	53462094	+	2648	708	309	46.3	3	236	970	102	10.796	7.5	11.01	0.182
Gorai.005G182800	NA	NA	JGI	Chr05	53462986	53465408	-	2423	2136	1665	44.9	4	534	95.7	554	60.42	26.5	10.339	-0.568
Gorai.005G182900	DDB_G0272484	Deoxynucleoside triphosphate triphosphohydrolase SAMHD1 homolog	JGI	Chr05	53481083	53485722	+	4640	1628	1464	41.9	19	85.7	142.6	487	56.318	6	7.066	-0.346
Gorai.005G183000	RBM25	RNA-binding protein 25	JGI	Chr05	53493124	53499318	+	6195	3387	2811	46.9	7	483.9	462.3	936	105.249	-15.5	5.138	-1.105
Gorai.005G183100	At2g28960	Probable LRR receptor-like serine/threonine-protein kinase At2g28960	JGI	Chr05	53500256	53502826	+	2571	1629	1629	41.7	6	271.5	188.4	542	60.679	13	8.17	-0.072
Gorai.005G183900	At1g60070	AP-1 complex subunit gamma-2	JGI	Chr05	53714249	53725121	+	10873	3422	2637	42.1	18	190.1	438.3	878	96.47	0	6.517	-0.104
Gorai.005G184000	ATL46	RING-H2 finger protein ATL46	JGI	Chr05	53726964	53728844	-	1881	1537	1074	41.1	2	768.5	90	357	38.621	5	8.204	-0.294
Gorai.005G185500	NA	NA	JGI	Chr05	54385811	54387273	+	1463	1016	495	47.7	3	338.7	223.5	164	18.504	9	9.929	-0.68
Gorai.005G185600	CYCD1-1	Cyclin-D1-1	JGI	Chr05	54394408	54397626	-	3219	2335	987	45.7	6	389.2	176.8	328	36.805	-7.5	4.721	-0.131
Gorai.005G189700	PTST	Protein PTST, chloroplastic	JGI	Chr05	55196591	55201185	+	4595	2326	1578	43.5	8	290.8	324.1	525	58.774	-7.5	5.271	-0.606
Gorai.005G192200	lactb2	Beta-lactamase-like protein 2	JGI	Chr05	56033186	56048686	-	15501	2123	1596	43.2	12	176.9	1214.5	531	59.016	5	6.899	-0.08
Gorai.005G193600	NA	NA	JGI	Chr05	56320385	56321236	+	852	852	249	38.6	1	852	No intron	82	8.823	5.5	9.83	0.072
Gorai.005G193700	At1g68200	Zinc finger CCCH domain-containing protein 15	JGI	Chr05	56331943	56334328	+	2386	1408	930	50.2	3	469.3	489	309	34.156	5	7.074	-0.624
Gorai.005G193800	NA	NA	JGI	Chr05	56339295	56340380	+	1086	1086	219	40.2	1	1086	No intron	72	8.278	3.5	8.534	0.085
Gorai.005G196500	SCPL45	Serine carboxypeptidase-like 45	JGI	Chr05	56997704	57000596	+	2893	1715	1392	44.3	10	171.5	130.9	463	51.923	-4	5.513	-0.062
Gorai.005G196600	NA	NA	JGI	Chr05	57000597	57004511	-	3915	1201	927	45	11	109.2	271.4	308	33.53	9	8.906	-0.025
Gorai.005G196700	AGD3	ADP-ribosylation factor GTPase-activating protein AGD3	JGI	Chr05	57029685	57039624	-	9940	3713	2544	41.7	20	185.7	320.9	847	94.8	16	7.881	-0.49
Gorai.005G198800	GRXC9	Glutaredoxin-C9	JGI	Chr05	57393977	57395189	+	1213	1213	423	49.6	1	1213	No intron	140	15.08	2.5	7.508	0.109
Gorai.005G198900	MGP	Zinc finger protein MAGPIE	JGI	Chr05	57406209	57408571	+	2363	2048	1389	45.4	3	682.7	157.5	462	51.25	17	8.878	-0.689
Gorai.005G199000	VCPKMT	Protein-lysine methyltransferase METTL21D	JGI	Chr05	57410211	57412239	+	2029	1171	690	48.3	2	585.5	858	229	25.853	-1.5	6.153	-0.206
Gorai.005G199100	HSL1	Receptor-like protein kinase HSL1	JGI	Chr05	57413234	57417426	-	4193	4004	2967	44.4	2	2002	189	988	108.872	-8	5.527	-0.074
Gorai.005G199200	ISU1	Iron-sulfur cluster assembly protein 1	JGI	Chr05	57418156	57419014	-	859	859	273	38.5	1	859	No intron	90	10.11	10	10.718	-0.582
Gorai.005G207400	FH	Frataxin, mitochondrial	JGI	Chr05	58740612	58743351	+	2740	1374	573	42.8	5	274.8	341.5	190	21.575	-1	6.114	-0.401
Gorai.005G207500	BBX32	B-box zinc finger protein 32	JGI	Chr05	58752928	58755189	-	2262	2109	708	51.1	2	1054.5	153	235	25.384	-13.5	4.452	-0.834
Gorai.005G209200	CYCU1-1	Cyclin-U1-1	JGI	Chr05	59025749	59027170	+	1422	1341	672	46.9	2	670.5	81	223	24.788	-4.5	5.26	0.089
Gorai.005G209300	PEX22	Peroxisome biogenesis protein 22	JGI	Chr05	59038605	59042949	+	4345	1450	843	44.2	8	181.3	311.9	280	30.964	3.5	8.113	-0.113
Gorai.005G214300	NA	Ferredoxin-thioredoxin reductase, variable chain	JGI	Chr05	59686674	59688001	+	1328	1197	486	48.1	2	598.5	131	161	17.488	3	8.489	-0.137
Gorai.005G214400	At5g23430	Katanin p80 WD40 repeat-containing subunit B1 homolog	JGI	Chr05	59694263	59702365	+	8103	2688	2688	43	18	149.3	318.5	895	97.821	17	8.108	-0.278
Gorai.005G214500	NA	NA	JGI	Chr05	59705374	59708654	+	3281	1627	972	42.8	6	271.2	327.2	323	36.535	-20.5	4.131	-0.495
Gorai.005G214600	NA	NA	JGI	Chr05	59707992	59710834	-	2843	1364	951	44.1	9	151.6	173.5	316	35.966	1.5	7.047	-0.534
Gorai.005G214700	At2g43090	3-isopropylmalate dehydratase small subunit 3	JGI	Chr05	59712451	59715034	-	2584	1479	777	46.8	3	493	552.5	258	27.249	2	7.096	0.058
Gorai.005G214800	AKR2A	Ankyrin repeat domain-containing protein 2A	JGI	Chr05	59717292	59721547	+	4256	1764	1083	45.9	9	196	311.5	360	38.492	-24	4.23	-0.507
Gorai.005G214900	UDP-GALT2	UDP-galactose transporter 2	JGI	Chr05	59724891	59728002	+	3112	1473	1044	43.2	5	294.6	409.8	347	37.601	6	8.376	0.554
Gorai.005G224100	BEAT	Acetyl-CoA-benzylalcohol acetyltransferase	JGI	Chr05	60606937	60608229	-	1293	1293	1293	42.6	1	1293	No intron	430	48.023	-6	5.172	0.015
Gorai.005G224200	RPT3	Root phototropism protein 3	JGI	Chr05	60621712	60624865	+	3154	2914	2040	46.3	4	728.5	80	679	76.325	10	8.099	-0.432
Gorai.005G224300	BHLH143	Transcription factor bHLH143	JGI	Chr05	60629589	60630653	-	1065	1065	1065	43.8	1	1065	No intron	354	38.577	-13	4.939	-0.44
Gorai.005G224400	NA	NA	JGI	Chr05	60630955	60631243	-	289	162	162	43.8	2	81	127	53	6.004	4	8.946	-0.019
Gorai.005G224500	PUMP4	Mitochondrial uncoupling protein 4	JGI	Chr05	60638020	60639316	-	1297	1297	951	52.6	1	1297	No intron	316	33.519	12.5	10.371	0.193
Gorai.005G224600	FKBP12	Peptidyl-prolyl cis-trans isomerase FKBP12	JGI	Chr05	60641070	60643348	-	2279	857	339	51	5	171.4	355.5	112	12.061	0.5	7.253	-0.342
Gorai.005G227100	NA	NA	JGI	Chr05	61007147	61007758	+	612	457	210	34.8	2	228.5	155	69	8.298	7	10.627	-0.643
Gorai.005G227200	MADS27	MADS-box transcription factor 27	JGI	Chr05	61016329	61025814	+	9486	632	537	41.2	7	90.3	1347.2	178	20.972	4	7.973	-1.079
Gorai.005G227400	zntB	Zinc transport protein ZntB	JGI	Chr05	61061493	61065075	+	3583	2662	1362	43.2	4	665.5	307	453	51.273	7.5	7.91	-0.17
Gorai.005G227500	NA	NA	JGI	Chr05	61067503	61069744	+	2242	1251	1251	37.4	5	250.2	247.8	416	47.629	11.5	8.856	-0.33
Gorai.005G227600	rps2	30S ribosomal protein S2, chloroplastic	JGI	Chr05	61073284	61073558	+	275	275	261	34.1	1	275	No intron	86	9.711	-4	4.25	0.345
Gorai.005G227700	NA	NA	JGI	Chr05	61073819	61074696	-	878	682	222	50.5	3	227.3	98	73	7.92	-3.5	4.14	-0.244
Gorai.005G227800	NA	NA	JGI	Chr05	61083672	61085543	-	1872	1851	1440	52.5	2	925.5	21	479	52.282	-1.5	6.326	-0.619
Gorai.005G227900	APO3	APO protein 3, mitochondrial	JGI	Chr05	61087501	61090378	-	2878	1873	1221	44.2	6	312.2	201	406	46.599	20.5	9.239	-0.486
Gorai.005G228000	CLPP6	ATP-dependent Clp protease proteolytic subunit 6, chloroplastic	JGI	Chr05	61090785	61093900	+	3116	1490	822	45.3	9	165.6	203.3	273	29.393	4.5	8.454	-0.034
Gorai.005G228100	MED32	Mediator of RNA polymerase II transcription subunit 32	JGI	Chr05	61094128	61095372	-	1245	1245	411	50.6	1	1245	No intron	136	14.619	-8.5	4.262	-0.435
Gorai.005G233700	DDB2	DNA damage-binding protein 2	JGI	Chr05	61593261	61603281	+	10021	3081	2433	42.3	10	308.1	771.1	810	90.292	-4.5	6.21	-0.269
Gorai.005G233800	At2g39540	Gibberellin-regulated protein 8	JGI	Chr05	61605124	61605816	+	693	593	273	49.1	2	296.5	100	90	9.972	11.5	8.901	-0.04
Gorai.005G233900	At2g18990	Thioredoxin domain-containing protein 9 homolog	JGI	Chr05	61607390	61609047	+	1658	1032	633	47.1	5	206.4	98.3	210	24.119	-4	5.439	-0.589
Gorai.005G234000	APUM12	Pumilio homolog 12	JGI	Chr05	61611085	61614210	-	3126	1578	1578	41.2	5	315.6	387	525	60.541	21.5	9.149	-0.378
Gorai.005G234100	NA	NA	JGI	Chr05	61614949	61619006	-	4058	1683	1182	41.2	6	280.5	475	393	44.201	-7.5	5.2	-0.37
Gorai.005G234200	GH3.1	Probable indole-3-acetic acid-amido synthetase GH3.1	JGI	Chr05	61624195	61626605	-	2411	2221	1797	48.9	3	740.3	95	598	67.855	2.5	6.963	-0.325
Gorai.005G236200	At4g06744	Uncharacterized protein At4g06744	JGI	Chr05	61819341	61820906	+	1566	1566	1242	44.1	1	1566	No intron	413	46.32	-2.5	5.92	0.062
Gorai.005G236300	IRX15-L	Protein IRX15-LIKE	JGI	Chr05	61826782	61828896	-	2115	1392	960	48.3	2	696	30	319	34.994	-3	6.182	-0.069
Gorai.005G236400	CBSX2	CBS domain-containing protein CBSX2, chloroplastic	JGI	Chr05	61834590	61837827	-	3238	1113	621	43.2	8	139.1	303.4	206	22.948	2	7.839	-0.262
Gorai.005G236500	PAB8	Polyadenylate-binding protein 8	JGI	Chr05	61842262	61846388	+	4127	2684	1944	46.1	9	298.2	180.4	647	70.815	3.5	8.009	-0.485
Gorai.005G236600	SUD1	Probable E3 ubiquitin ligase SUD1	JGI	Chr05	61847520	61853751	-	6232	3819	3372	45.6	9	424.3	301.6	1123	125.09	-7.5	5.964	0.339
Gorai.005G239100	CXE13	Probable carboxylesterase 13	JGI	Chr05	62050758	62051720	-	963	963	963	51.3	1	963	No intron	320	35.86	-7	5.107	-0.329
Gorai.005G239200	CXE13	Probable carboxylesterase 13	JGI	Chr05	62058528	62059472	-	945	945	945	50.5	1	945	No intron	314	35.203	-4.5	5.613	-0.326
Gorai.005G239300	At1g54570	Acyltransferase-like protein At1g54570, chloroplastic	JGI	Chr05	62060616	62065473	-	4858	2680	2124	43.5	13	206.2	181.5	707	79.014	8.5	7.922	-0.101
Gorai.005G239400	CXE13	Probable carboxylesterase 13	JGI	Chr05	62070333	62071799	-	1467	1467	921	50.5	1	1467	No intron	306	34.091	-3	5.682	-0.135
Gorai.005G239500	RKL1	Probable inactive receptor kinase At1g48480	JGI	Chr05	62080730	62082565	-	1836	1167	1047	44.4	2	583.5	669	348	38.855	10	9.119	0.233
Gorai.005G239600	NA	NA	JGI	Chr05	62086149	62086993	-	845	845	174	50	1	845	No intron	57	6.174	0	6.499	0.946
Gorai.005G241700	MLO4	MLO-like protein 4	JGI	Chr05	62260116	62264395	+	4280	2315	1710	43.2	15	154.3	140.4	569	65.384	13.5	8.463	-0.028
Gorai.005G241800	SEND33	Ferredoxin-1, chloroplastic	JGI	Chr05	62265956	62266988	-	1033	1033	438	52.1	1	1033	No intron	145	15.504	-8	4.207	-0.065
Gorai.005G241900	PETF	Ferredoxin-1, chloroplastic	JGI	Chr05	62272225	62274964	-	2740	2550	432	50.5	2	1275	190	143	15.317	-5	4.528	-0.046
Gorai.005G242000	TCP11L1	T-complex protein 11-like protein 1	JGI	Chr05	62276361	62282924	-	6564	4156	3606	44.5	10	415.6	258.3	1201	135.484	53.5	10.061	-0.426
Gorai.005G242100	SHM6	Serine hydroxymethyltransferase 6	JGI	Chr05	62295487	62301414	+	5928	3231	1773	45.7	6	538.5	539.4	590	65.644	9.5	7.796	-0.395
Gorai.005G242200	AKT2	Potassium channel AKT2/3	JGI	Chr05	62299657	62308096	-	8440	2974	2499	41.9	11	270.4	546.6	832	94.638	0.5	6.554	-0.145
Gorai.005G245100	NA	NA	JGI	Chr05	62542363	62543302	+	940	940	663	45.6	1	940	No intron	220	25.409	14	9.93	-0.383
Gorai.005G245200	CS3	Probable caffeine synthase 3	JGI	Chr05	62552305	62556214	+	3910	1236	1125	41.7	4	309	891.3	374	41.804	-5	5.465	-0.052
Gorai.005G245300	HSR4	Protein HYPER-SENSITIVITY-RELATED 4	JGI	Chr05	62561414	62564650	+	3237	1437	1437	41.5	3	479	900	478	54.566	16.5	9.374	-0.364
Gorai.005G245400	NA	Bifunctional dihydrofolate reductase-thymidylate synthase	JGI	Chr05	62562792	62567951	-	5160	2633	1596	43.1	13	202.5	210.6	531	59.788	-1	6.376	-0.192
Gorai.005G245500	SFH3	Phosphatidylinositol/phosphatidylcholine transfer protein SFH3	JGI	Chr05	62577161	62580171	+	3011	2012	1737	43.4	12	167.7	90.8	578	65.647	10	8.35	-0.523
Gorai.005G245700	BZIP53	bZIP transcription factor 53	JGI	Chr05	62599280	62600049	+	770	609	609	40.2	2	304.5	161	202	22.592	0	6.509	-0.35
Gorai.005G245800	NA	NA	JGI	Chr05	62612508	62614468	+	1961	835	252	40.1	3	278.3	563	83	9.361	0	6.525	-0.065
Gorai.005G245900	NA	Late embryogenesis abundant protein	JGI	Chr05	62615778	62617630	+	1853	947	486	48.6	2	473.5	906	161	17.95	-8.5	4.508	-1.052
Gorai.005G246000	HISN7	Bifunctional phosphatase IMPL2, chloroplastic	JGI	Chr05	62618761	62621374	+	2614	1113	855	43.2	9	123.7	187.6	284	31.321	-5	5.194	-0.106
Gorai.005G246100	NA	NA	JGI	Chr05	62622305	62623402	+	1098	1098	621	42	1	1098	No intron	206	23.482	-1.5	5.67	0.133
Gorai.005G246200	At4g39110	Probable receptor-like protein kinase At4g39110	JGI	Chr05	62624574	62627365	+	2792	2792	2592	43.7	1	2792	No intron	863	95.876	-2.5	6.283	-0.188
Gorai.005G246300	SAE2	SUMO-activating enzyme subunit 2	JGI	Chr05	62627578	62633827	-	6250	2898	1947	40.2	11	263.5	335.2	648	72.429	-17.5	4.932	-0.397
Gorai.005G247700	NA	Squalene synthase	JGI	Chr05	62755408	62761126	+	5719	1919	1239	40.8	14	137.1	292.3	412	46.93	4.5	7.234	-0.098
Gorai.005G247800	SH3P2	SH3 domain-containing protein 2	JGI	Chr05	62761667	62764896	-	3230	1649	1113	45.9	10	164.9	175.7	370	41.35	1.5	7.068	-0.599
Gorai.005G247900	GATA5	GATA transcription factor 5	JGI	Chr05	62775336	62777465	+	2130	1617	981	43	3	539	256.5	326	36.159	-1.5	6.07	-0.744
Gorai.005G248000	ccdc90b	Coiled-coil domain-containing protein 90B, mitochondrial	JGI	Chr05	62773894	62784774	-	10881	1836	654	41.9	8	229.5	515.4	217	24.39	3.5	8.938	-0.318
Gorai.005G248100	NA	NA	JGI	Chr05	62786142	62789929	-	3788	1064	609	40.4	5	212.8	681	202	22.567	9.5	9.515	-0.918
Gorai.005G260400	SGS3	Protein SUPPRESSOR OF GENE SILENCING 3	JGI	Chr05	63564975	63568815	+	3841	2088	1719	42.4	6	348	338.6	572	65.995	8	7.233	-0.841
Gorai.005G260500	NA	NA	JGI	Chr05	63571939	63576776	+	4838	2962	2502	41.8	11	269.3	187.6	833	94.12	24.5	9.697	-0.187
Gorai.005G260600	At1g75040	Pathogenesis-related protein 5	JGI	Chr05	63577433	63579118	-	1686	1016	867	41.4	3	338.7	335	288	31.084	0	6.457	0.01
Gorai.005G260700	RER6	Protein RETICULATA-RELATED 6, chloroplastic	JGI	Chr05	63579455	63583376	-	3922	2133	1572	44.1	8	266.6	245.6	523	57.277	8.5	8.887	-0.175
Gorai.005G260800	RING1	E3 ubiquitin-protein ligase RING1	JGI	Chr05	63584362	63585553	+	1192	952	771	50.3	3	317.3	120	256	29.286	-2.5	6.028	-0.465
Gorai.005G260900	NA	NA	JGI	Chr05	63587402	63591006	-	3605	2534	1494	44.6	5	506.8	267.8	497	54.248	27	10.173	-0.098
Gorai.005G261000	SUVH5	Histone-lysine N-methyltransferase, H3 lysine-9 specific SUVH5	JGI	Chr05	63598249	63599932	-	1684	1454	780	39.7	2	727	230	259	29.795	21	10.118	-0.701
Gorai.005G265300	Ythdf2	YTH domain-containing family protein 2	JGI	Chr05	63865504	63871029	-	5526	2266	1719	41.4	10	226.6	362.2	572	63.296	0.5	6.613	-0.746
Gorai.005G265400	BAM1	Leucine-rich repeat receptor-like serine/threonine-protein kinase BAM1	JGI	Chr05	63876424	63881070	-	4647	3630	2979	42.2	2	1815	1017	992	108.895	15	8.1	0.072
Gorai.005G265500	NA	NA	JGI	Chr05	63883762	63885336	+	1575	592	459	39.4	3	197.3	491.5	152	17.596	-1	6.21	-0.009
Gorai.005G265600	NA	NA	JGI	Chr05	63889639	63891515	-	1877	978	429	41.7	4	244.5	240	142	15.833	-4	4.833	-0.28
Gorai.005G265700	UPF3	Regulator of nonsense transcripts UPF3	JGI	Chr05	63895783	63901568	-	5786	2390	1548	42.8	13	183.8	282.8	515	57.062	27.5	10.14	-0.704
Gorai.005G265800	NA	NA	JGI	Chr05	63902776	63905395	-	2620	904	312	40.4	3	301.3	858	103	11.773	1.5	8.502	-0.099
Gorai.005G265900	RABA2A	Ras-related protein RABA2a	JGI	Chr05	63907557	63910485	+	2929	1614	648	44.8	2	807	1315	215	23.865	1	7.341	-0.308
Gorai.005G266000	RABD1	Ras-related protein RABD1	JGI	Chr05	63909857	63913344	-	3488	1037	606	43.6	8	129.6	350.1	201	22.347	-0.5	6	-0.174
Gorai.006G021500	PRE5	Transcription factor PRE5	JGI	Chr06	5480579	5481370	-	792	711	306	37.3	2	355.5	81	101	11.443	5.5	10.554	-1.242
Gorai.006G021600	ABCB19	ABC transporter B family member 19	JGI	Chr06	5497978	5504204	+	6227	4379	3750	45	10	437.9	205.3	1249	136.019	8.5	7.47	0.128
Gorai.006G021700	At5g61250	Heparanase-like protein 2	JGI	Chr06	5567844	5570261	-	2418	1194	1194	39.5	8	149.3	174.9	397	44.742	6.5	8.11	-0.241
Gorai.006G021800	PRE5	Transcription factor PRE5	JGI	Chr06	5591652	5593108	+	1457	535	279	43.7	3	178.3	416.5	92	10.413	1.5	8.521	-0.371
Gorai.006G021900	BPA1	Binding partner of ACD11 1	JGI	Chr06	5598552	5602965	+	4414	1867	765	44.6	5	373.4	556.3	254	27.009	-3	5.618	-0.088
Gorai.006G023300	PCMP-E79	Putative pentatricopeptide repeat-containing protein At3g28640	JGI	Chr06	6089690	6092140	+	2451	2451	1527	42.5	1	2451	No intron	508	57.056	5	6.892	0.003
Gorai.006G023400	PPIP5K1	Inositol hexakisphosphate and diphosphoinositol-pentakisphosphate kinase 1	JGI	Chr06	6109671	6122787	+	13117	3937	3252	42.4	29	135.8	325.8	1083	122.874	8.5	7.141	-0.485
Gorai.006G024400	At1g80170	Probable polygalacturonase At1g80170	JGI	Chr06	6292096	6294261	+	2166	1209	1209	39.9	8	151.1	136.7	403	44.407	16.5	8.496	-0.468
Gorai.006G024500	NMD3	60S ribosomal export protein NMD3	JGI	Chr06	6301408	6304180	+	2773	2083	1521	43.5	2	1041.5	690	506	58.318	1	6.641	-0.464
Gorai.006G024600	At5g15080	Probable receptor-like protein kinase At5g15080	JGI	Chr06	6313178	6317740	+	4563	2084	1647	41.5	6	347.3	487.2	548	62.139	39	10.415	-0.544
Gorai.006G024700	NA	Mitochondrial outer membrane protein porin of 34 kDa	JGI	Chr06	6318742	6321487	-	2746	1402	831	46.6	6	233.7	268.8	276	29.562	5	8.847	-0.183
Gorai.006G032700	RST1	Protein RST1	JGI	Chr06	8479478	8494554	+	15077	5791	5589	41.7	25	231.6	386.9	1862	206.363	2.5	6.586	0.136
Gorai.006G032800	At3g27700	Zinc finger CCCH domain-containing protein 41	JGI	Chr06	8495295	8503847	-	8553	3281	2823	43.8	6	546.8	1054.4	940	103.469	6.5	7.134	-0.801
Gorai.006G032900	RFS5	Probable galactinol--sucrose galactosyltransferase 5	JGI	Chr06	8508771	8511521	-	2751	2478	2340	43.8	4	619.5	91	779	86.27	-8.5	5.852	-0.158
Gorai.006G038300	GLIP7	GDSL esterase/lipase 7	JGI	Chr06	10676675	10679110	-	2436	1266	1167	35.1	5	253.2	292.5	388	43.6	5.5	7.767	-0.072
Gorai.006G038400	CXE11	Probable carboxylesterase 11	JGI	Chr06	10691050	10695426	-	4377	2386	1338	47.4	2	1193	1991	445	49.448	8.5	8.015	-0.202
Gorai.006G039700	CYCL	Cytochrome c1-1, heme protein, mitochondrial	JGI	Chr06	11202491	11206007	-	3517	1582	918	46.5	8	197.8	276.4	305	33.452	1	6.725	-0.151
Gorai.006G039800	At3g27220	Kelch repeat-containing protein At3g27220	JGI	Chr06	11206893	11209061	+	2169	1570	1290	44	7	224.3	99.8	429	48.682	20.5	9.731	-0.44
Gorai.006G040100	viaf	Viral IAP-associated factor homolog	JGI	Chr06	11281210	11284144	+	2935	1881	747	45.6	4	470.3	351.3	248	27.775	-15.5	4.42	-0.569
Gorai.006G040200	Ank3	Ankyrin-3	JGI	Chr06	11285522	11291012	-	5491	2777	2265	48.7	4	694.3	904.7	754	81.262	12	7.629	0.021
Gorai.006G044200	NA	NA	JGI	Chr06	13289563	13297256	-	7694	5869	5106	44.4	11	533.5	182.5	1701	189.091	-35	5.346	-0.797
Gorai.006G047000	FRS5	Protein FAR1-RELATED SEQUENCE 5	JGI	Chr06	15310890	15314706	+	3817	2888	2586	39	4	722	309.7	861	99.371	-5	6.301	-0.638
Gorai.006G048700	NUDT3	Nudix hydrolase 3	JGI	Chr06	16378145	16379642	-	1498	345	345	45.2	4	86.3	384.3	114	12.981	-7	4.523	-0.296
Gorai.006G048800	POLR3C	DNA-directed RNA polymerase III subunit RPC3	JGI	Chr06	16391257	16398563	-	7307	2333	1554	42.7	14	166.6	382.6	517	58.901	3.5	6.993	-0.35
Gorai.006G050400	FRO2	Ferric reduction oxidase 2	JGI	Chr06	17246694	17250232	-	3539	2058	2058	42.4	8	257.3	211.6	685	77.394	24.5	9.288	0.319
Gorai.006G052800	At3g06035	Uncharacterized GPI-anchored protein At3g06035	JGI	Chr06	19036087	19038721	+	2635	1229	591	44.5	2	614.5	1406	196	21.137	-7	4.288	0.143
Gorai.006G052900	NPK1	Mitogen-activated protein kinase kinase kinase NPK1	JGI	Chr06	19043153	19047930	+	4778	2720	2007	45.2	17	160	128.6	668	73.78	2	6.842	-0.426
Gorai.006G055900	At3g47200	UPF0481 protein At3g47200	JGI	Chr06	20393670	20395666	+	1997	1756	1263	39.8	2	878	199	420	49.076	5	7.454	-0.087
Gorai.006G056000	VAMP726	Putative vesicle-associated membrane protein 726	JGI	Chr06	20395617	20406654	-	11038	1371	660	43.3	5	274.2	2416.8	219	24.662	11.5	9.683	-0.157
Gorai.006G056100	chtf18	Chromosome transmission fidelity protein 18 homolog	JGI	Chr06	20407100	20419472	+	12373	3242	2826	42.5	23	141	415	941	106.034	9.5	7.246	-0.53
Gorai.006G056200	NA	NA	JGI	Chr06	20429249	20430530	+	1282	1081	231	44.6	3	360.3	100.5	76	8.695	6.5	10.175	-0.067
Gorai.006G058300	NA	NA	JGI	Chr06	21580835	21585317	+	4483	1930	1473	43.6	9	214.4	318	490	54.828	-1.5	6.299	-0.254
Gorai.006G058400	ZMYM1	Zinc finger MYM-type protein 1	JGI	Chr06	21588685	21590147	+	1463	1179	1179	30.7	3	393	142	393	45.847	10.5	7.956	-0.22
Gorai.006G058500	HIP1	Probable E3 ubiquitin-protein ligase HIP1	JGI	Chr06	21592030	21594304	-	2275	963	387	40.3	4	240.8	437.3	128	14.84	-1	6.103	-0.655
Gorai.006G063100	NA	NA	JGI	Chr06	23306710	23308538	+	1829	257	201	41.3	2	128.5	1572	66	7.398	2	7.125	-0.067
Gorai.006G063200	rngB	RING finger protein B	JGI	Chr06	23309826	23319182	-	9357	2354	1485	42.5	13	181.1	548.8	494	56.118	1.5	6.67	0.429
Gorai.006G067100	NA	NA	JGI	Chr06	26559871	26560732	-	862	862	585	39.8	1	862	No intron	194	22.623	12.5	9.794	-0.464
Gorai.006G069500	NA	NA	JGI	Chr06	28104135	28105057	-	923	789	327	48.9	2	394.5	134	108	11.533	4	8.086	0.108
Gorai.006G069600	NA	40S ribosomal protein S3a	JGI	Chr06	28109329	28112694	-	3366	1241	789	43	7	177.3	354.2	262	29.754	22	10.581	-0.544
Gorai.006G081400	At3g17430	Probable sugar phosphate/phosphate translocator At3g17430	JGI	Chr06	30917452	30922409	+	4958	2147	1131	41	11	195.2	281.1	376	41.873	11.5	9.249	0.605
Gorai.006G081500	NA	Mitochondrial outer membrane protein porin of 34 kDa	JGI	Chr06	30928239	30930194	+	1956	660	660	42.9	6	110	259.2	219	23.896	1	6.804	0.002
Gorai.006G081600	CIPK1	CBL-interacting serine/threonine-protein kinase 1	JGI	Chr06	30932845	30939528	-	6684	2031	1341	42.6	12	169.3	423	446	49.917	3	7.192	-0.328
Gorai.006G081700	VCS	Enhancer of mRNA-decapping protein 4	JGI	Chr06	30943117	30951269	-	8153	4671	4110	45.1	12	389.3	308.4	1369	147.49	-3.5	6.376	-0.292
Gorai.006G081800	NA	Cytochrome P450 CYP736A12	JGI	Chr06	31044712	31046253	-	1542	1317	1317	38.4	3	439	112.5	438	49.753	14.5	9.142	0.153
Gorai.006G084300	CRK26	Cysteine-rich receptor-like protein kinase 26	JGI	Chr06	31770489	31773653	+	3165	2466	1950	41.4	7	352.3	116.5	649	72.201	5.5	7.252	-0.14
Gorai.006G084400	CRK29	Cysteine-rich receptor-like protein kinase 29	JGI	Chr06	31818973	31819905	+	933	933	909	47.4	1	933	No intron	302	33.108	-5.5	4.539	-0.201
Gorai.006G084500	CRK29	Cysteine-rich receptor-like protein kinase 29	JGI	Chr06	31836515	31845027	+	8513	2263	2025	44.6	7	323.3	1041.7	674	75.074	1	6.655	-0.116
Gorai.006G087400	NA	NA	JGI	Chr06	32198499	32200269	-	1771	1108	945	47.1	2	554	663	314	35.277	3	7.321	-0.528
Gorai.006G087500	NA	NA	JGI	Chr06	32207604	32209446	+	1843	1254	966	46.7	2	627	589	321	36.011	-4.5	5.336	-0.57
Gorai.006G091400	At1g56130	Probable LRR receptor-like serine/threonine-protein kinase At1g56130	JGI	Chr06	32779107	32789539	+	10433	2939	2682	44.9	18	163.3	440.8	893	98.793	-3.5	6.142	-0.136
Gorai.006G091500	NA	NA	JGI	Chr06	32792839	32793487	+	649	649	231	47.2	1	649	No intron	76	8.129	3.5	9.218	0.196
Gorai.006G099500	Ank2	Ankyrin-2	JGI	Chr06	33992982	33995636	+	2655	1449	1449	40.4	4	362.3	402	482	54.191	19.5	9.661	0.195
Gorai.006G099600	AGD14	Probable ADP-ribosylation factor GTPase-activating protein AGD14	JGI	Chr06	34010085	34014482	-	4398	1665	1665	43.5	8	208.1	390.4	554	59.981	21	9.848	-0.962
Gorai.006G099700	AGD14	Probable ADP-ribosylation factor GTPase-activating protein AGD14	JGI	Chr06	34014603	34015470	-	868	300	300	42	3	100	284	99	11.362	5.5	8.626	-0.473
Gorai.006G099800	NA	NA	JGI	Chr06	34021045	34027401	+	6357	3120	2046	45.4	12	260	294.3	681	74.565	-6.5	5.727	-1.07
Gorai.006G107500	ESR1	Ethylene-responsive transcription factor ESR1	JGI	Chr06	35069772	35071328	-	1557	828	828	48.8	3	276	364.5	275	30.136	17.5	10.386	-0.606
Gorai.006G107600	AG118	Acetylornithine aminotransferase, mitochondrial	JGI	Chr06	35079052	35081404	-	2353	1985	1359	45.4	3	661.7	184	452	48.542	0	6.51	-0.028
Gorai.006G107700	NA	NA	JGI	Chr06	35082938	35083400	-	463	463	222	41.9	1	463	No intron	73	8.284	-1.5	5.341	0.586
Gorai.006G107800	NA	NA	JGI	Chr06	35089240	35089908	+	669	669	669	45.6	1	669	No intron	222	24.61	6.5	8.246	0.325
Gorai.006G107900	NA	NA	JGI	Chr06	35096401	35096967	+	567	567	567	47.3	1	567	No intron	188	20.781	4	8.215	0.393
Gorai.006G110400	HDA9	Histone deacetylase 9	JGI	Chr06	35698253	35700274	+	2022	942	354	42.1	4	235.5	360	117	13.732	2.5	7.013	-0.409
Gorai.006G110500	HDA9	Histone deacetylase 9	JGI	Chr06	35699227	35703303	+	4077	2022	723	39	11	183.8	205.5	240	27.183	-18	4.246	-0.496
Gorai.006G110600	NA	NA	JGI	Chr06	35703545	35704408	+	864	864	492	41.7	1	864	No intron	163	18.077	0.5	6.673	-0.648
Gorai.006G110700	INVE	Alkaline/neutral invertase E, chloroplastic	JGI	Chr06	35705823	35709401	+	3579	2578	1863	42.5	7	368.3	166.8	620	69.476	3.5	7.036	-0.159
Gorai.006G110800	D6PKL2	Serine/threonine-protein kinase D6PKL2	JGI	Chr06	35718062	35721716	+	3655	1977	1371	49.7	2	988.5	1678	456	50.125	10.5	7.964	-0.201
Gorai.006G110900	EIN2	Ethylene-insensitive protein 2	JGI	Chr06	35725096	35730478	+	5383	1135	762	41.2	8	141.9	606.9	253	27.281	-3.5	4.744	1.059
Gorai.006G119700	NA	NA	JGI	Chr06	37002795	37004039	+	1245	1158	1158	46.6	2	579	87	385	42.365	10.5	8.401	-0.768
Gorai.006G119800	NA	NA	JGI	Chr06	37005701	37007225	+	1525	1440	1020	47.1	2	720	85	339	37.718	9	8.284	-0.36
Gorai.006G119900	FLA11	Fasciclin-like arabinogalactan protein 11	JGI	Chr06	37013485	37014996	+	1512	1512	732	48.1	1	1512	No intron	243	25.596	5.5	9.936	0.038
Gorai.006G120000	IDD9	Protein indeterminate-domain 9	JGI	Chr06	37018383	37021030	-	2648	2004	1521	44.4	4	501	121	506	55.676	23.5	9.852	-0.665
Gorai.006G120100	AHL17	AT-hook motif nuclear-localized protein 17	JGI	Chr06	37038585	37039268	-	684	684	684	45.2	1	684	No intron	227	24.17	3	7.234	-0.174
Gorai.006G124400	SMG7	Protein SMG7	JGI	Chr06	37615298	37621528	-	6231	3857	2955	42.9	8	482.1	339.1	984	109.551	4	6.769	-0.379
Gorai.006G124500	CLT3	Protein CLT3, chloroplastic	JGI	Chr06	37626143	37638444	+	12302	1847	1338	46.6	10	184.7	1161.7	445	47.542	18	10.002	0.629
Gorai.006G124600	ABCF4	ABC transporter F family member 4	JGI	Chr06	37640051	37643738	+	3688	2726	2178	44	3	908.7	412	725	80.786	-4.5	6.068	-0.622
Gorai.006G124700	NA	NA	JGI	Chr06	37644122	37645033	-	912	492	312	45.8	3	164	210	103	11.635	8.5	10.117	-0.636
Gorai.006G124800	CPK17	Calcium-dependent protein kinase 17	JGI	Chr06	37646865	37649247	-	2383	1669	1575	44	8	208.6	102	524	58.594	-8.5	5.521	-0.475
Gorai.006G126400	Os03g0328900	Zinc finger CCCH domain-containing protein 22	JGI	Chr06	37867555	37871747	+	4193	2731	2142	44.8	9	303.4	99.1	713	78.608	6	6.989	-0.537
Gorai.006G126500	At5g13770	Pentatricopeptide repeat-containing protein At5g13770, chloroplastic	JGI	Chr06	37883048	37885277	-	2230	2134	1758	41.1	2	1067	96	585	65.94	13	8.58	-0.163
Gorai.006G126600	NA	NA	JGI	Chr06	37889286	37897129	-	7844	2886	2757	40.8	10	288.6	550.9	918	104.576	5	6.87	-0.48
Gorai.006G133800	CML35	Probable calcium-binding protein CML35	JGI	Chr06	38882244	38883569	-	1326	1326	690	51.3	1	1326	No intron	229	25.431	-13	4.356	-0.432
Gorai.006G133900	NA	NA	JGI	Chr06	38909413	38911546	-	2134	498	498	40.2	4	124.5	545.3	165	19.33	0.5	6.667	0.05
Gorai.006G140900	QKY	Protein QUIRKY	JGI	Chr06	39809796	39813098	+	3303	2859	2370	45.7	4	714.8	148	789	90.945	27	9.471	-0.283
Gorai.006G141000	TGA21	TGACG-sequence-specific DNA-binding protein TGA-2.1	JGI	Chr06	39816975	39822301	-	5327	1938	1455	45.4	11	176.2	338.2	484	54.397	10	7.749	-0.616
Gorai.006G141100	NA	NA	JGI	Chr06	39823680	39823952	+	273	273	273	31.9	1	273	No intron	90	10.432	-4	4.495	0.248
Gorai.006G142600	NA	NA	JGI	Chr06	40051853	40057696	+	5844	1485	207	38.6	4	371.3	472.7	68	7.807	1	8.2	-0.215
Gorai.006G142700	VQ25	VQ motif-containing protein 25	JGI	Chr06	40062726	40063143	+	418	375	375	41.1	2	187.5	43	124	14.108	1.5	7.075	-0.506
Gorai.006G142800	PAP13	Probable plastid-lipid-associated protein 13, chloroplastic	JGI	Chr06	40072223	40078326	-	6104	1396	915	45.4	7	199.4	784.7	304	33.29	0.5	7.198	-0.099
Gorai.006G160300	NA	NA	JGI	Chr06	41986063	41991359	+	5297	3639	3639	39.6	8	454.9	179.3	1212	138.422	-30.5	5.121	-0.803
Gorai.006G160400	NA	NA	JGI	Chr06	41993876	41994748	+	873	873	291	44	1	873	No intron	96	10.822	1.5	7.438	-0.156
Gorai.006G160500	PME15	Probable pectinesterase 15	JGI	Chr06	41998159	42001096	+	2938	1733	1227	45.3	5	346.6	301.3	408	45.569	16.5	8.91	-0.194
Gorai.006G160600	UGT73D1	UDP-glycosyltransferase 73D1	JGI	Chr06	42013755	42015358	-	1604	1604	1479	45.2	1	1604	No intron	492	55.367	8	7.839	-0.113
Gorai.006G160700	UGT73C3	UDP-glycosyltransferase 73C3	JGI	Chr06	42017370	42018851	-	1482	1482	1482	43.8	1	1482	No intron	493	54.946	-5.5	5.796	-0.138
Gorai.006G160800	SGR6	Protein SHOOT GRAVITROPISM 6	JGI	Chr06	42030616	42051947	+	21332	5679	4917	42.2	50	113.6	319.4	1638	181.537	-7	6.226	0.143
Gorai.006G160900	TL1	Thaumatin-like protein 1	JGI	Chr06	42078710	42079868	-	1159	1062	735	49.7	2	531	97	244	25.657	-3	4.636	-0.199
Gorai.006G161000	SF3A2	Splicing factor 3A subunit 2	JGI	Chr06	42083030	42085664	-	2635	1495	1029	53.4	7	213.6	190	342	37.693	22	10.453	-0.998
Gorai.006G161100	RABC2A	Ras-related protein RABC2a	JGI	Chr06	42087177	42090562	+	3386	922	666	42.3	8	115.3	349.3	221	24.12	0.5	7.056	-0.038
Gorai.006G161200	ZAT5	Zinc finger protein ZAT5	JGI	Chr06	42105907	42106749	-	843	843	843	46.3	1	843	No intron	280	30.608	9.5	8.498	-0.599
Gorai.006G161600	NFD4	Protein NUCLEAR FUSION DEFECTIVE 4	JGI	Chr06	42147060	42148829	-	1770	1770	1770	41.7	1	1770	No intron	589	64.761	13.5	8.873	0.586
Gorai.006G161700	Hgsnat	Heparan-alpha-glucosaminide N-acetyltransferase	JGI	Chr06	42152892	42156612	+	3721	1512	1512	43	13	116.3	184.1	503	56.23	9.5	7.642	0.298
Gorai.006G161800	ACR10	ACT domain-containing protein ACR10	JGI	Chr06	42157538	42161038	-	3501	1504	1200	41.6	6	250.7	399.4	399	45.066	-3.5	5.714	0.063
Gorai.006G161900	NA	NA	JGI	Chr06	42162184	42162876	+	693	657	657	39.1	2	328.5	36	218	25.077	-0.5	6.283	-0.144
Gorai.006G162000	NA	NA	JGI	Chr06	42163210	42168166	+	4957	1518	792	47.9	2	759	3439	263	28.503	3.5	7.304	-0.698
Gorai.006G162100	NA	NA	JGI	Chr06	42168429	42170959	-	2531	812	261	46.7	4	203	573	86	9.768	2	8.473	-0.059
Gorai.006G162200	CDC25	Dual specificity phosphatase Cdc25	JGI	Chr06	42172032	42174100	-	2069	881	393	46.8	3	293.7	594	130	14.361	2	7.408	-0.252
Gorai.006G162300	RFWD3	E3 ubiquitin-protein ligase RFWD3	JGI	Chr06	42179728	42184786	+	5059	2550	1779	42	13	196.2	209.1	592	65.208	-3	6.233	-0.303
Gorai.006G163500	SAUR32	Auxin-responsive protein SAUR32	JGI	Chr06	42377888	42378232	+	345	246	246	38.6	2	123	99	81	9.646	8.5	10.519	-0.44
Gorai.006G163600	NA	Auxin-induced protein 6B	JGI	Chr06	42404212	42405041	+	830	830	402	43.5	1	830	No intron	133	15.051	-5.5	4.836	-0.407
Gorai.006G163700	PRMT1	Probable protein arginine N-methyltransferase 1	JGI	Chr06	42408348	42411088	-	2741	975	975	42.2	7	139.3	264.5	324	36.457	-8.5	4.889	-0.245
Gorai.006G163800	SAUR32	Auxin-responsive protein SAUR32	JGI	Chr06	42412170	42412587	+	418	381	381	40.9	2	190.5	37	126	14.299	4	8.501	-0.505
Gorai.006G163900	SAUR72	Auxin-responsive protein SAUR72	JGI	Chr06	42419577	42420926	+	1350	1350	339	44.2	1	1350	No intron	112	12.885	-4	4.561	-0.309
Gorai.006G164000	NA	Auxin-induced protein 6B	JGI	Chr06	42423009	42423594	+	586	586	372	40.9	1	586	No intron	123	14.067	4	8.254	-0.541
Gorai.006G164100	SAUR32	Auxin-responsive protein SAUR32	JGI	Chr06	42425630	42426271	+	642	642	381	39.6	1	642	No intron	126	14.555	2	8.475	-0.584
Gorai.006G164200	At5g52970	Thylakoid lumenal 15.0 kDa protein 2, chloroplastic	JGI	Chr06	42426434	42429134	-	2701	1004	669	42.5	6	167.3	304.2	222	24.634	1.5	8.032	-0.064
Gorai.006G164300	NA	NA	JGI	Chr06	42429829	42432224	-	2396	1263	300	46	3	421	566.5	99	12.211	5.5	9.472	-0.872
Gorai.006G164400	TAF8	Transcription initiation factor TFIID subunit 8	JGI	Chr06	42432225	42433880	+	1656	1656	1113	45.3	1	1656	No intron	370	40.933	3.5	7.089	-0.532
Gorai.006G164500	NA	NA	JGI	Chr06	42433993	42438127	-	4135	1197	861	41.9	10	119.7	326.4	286	33.197	-13.5	4.62	-1.099
Gorai.006G164600	At5g03345	Membrane magnesium transporter	JGI	Chr06	42439580	42441592	-	2013	651	321	43.6	5	130.2	312.8	106	11.785	-1	6.074	0.542
Gorai.006G164700	NA	Phosphoglycerate kinase, chloroplastic (Fragment)	JGI	Chr06	42441703	42447999	+	6297	2831	2028	39.8	15	188.7	247.6	675	75.335	15	8.33	-0.101
Gorai.006G166400	ARF18	Auxin response factor 18	JGI	Chr06	42610504	42614696	+	4193	2977	2127	46.9	5	595.4	127.8	708	78.016	7	7.235	-0.421
Gorai.006G166500	NA	NA	JGI	Chr06	42634326	42636711	-	2386	1067	435	41.4	5	213.4	259.5	144	16.919	3	8.465	-0.44
Gorai.006G166600	NA	NA	JGI	Chr06	42640868	42642172	-	1305	1189	555	43.6	2	594.5	116	184	21.12	5	8.039	-1.053
Gorai.006G166700	RPL12C	60S ribosomal protein L12-3	JGI	Chr06	42643700	42645422	+	1723	1723	501	50.3	1	1723	No intron	166	17.89	4.5	9.613	-0.299
Gorai.006G167700	MBR2	E3 ubiquitin-protein ligase MBR2	JGI	Chr06	42735772	42743353	+	7582	4866	1638	44.4	12	405.5	246.9	545	60.352	7.5	6.974	-0.671
Gorai.006G167800	UBQ11	Polyubiquitin 11	JGI	Chr06	42744769	42746081	+	1313	1313	690	48.8	1	1313	No intron	229	25.675	2	7.83	-0.457
Gorai.006G167900	NA	NA	JGI	Chr06	42759461	42760761	+	1301	1202	795	43.5	2	601	99	264	29.71	-5	5.435	-0.665
Gorai.006G168000	PER21	Peroxidase 21	JGI	Chr06	42778855	42781289	+	2435	1598	990	44.4	5	319.6	209.3	329	37.144	-0.5	6.431	-0.311
Gorai.006G169100	NA	NA	JGI	Chr06	42889794	42890822	-	1029	939	243	44.9	2	469.5	90	80	8.815	4.5	8.623	0.304
Gorai.006G169200	NA	NA	JGI	Chr06	42903681	42904148	-	468	468	468	46.2	1	468	No intron	155	16.49	5.5	7.818	-0.32
Gorai.006G169300	RH33	Putative DEAD-box ATP-dependent RNA helicase 33	JGI	Chr06	42906769	42908298	+	1530	1530	864	45.7	1	1530	No intron	287	32.045	22	10.753	-0.642
Gorai.006G169400	NPF5.7	Protein NRT1/ PTR FAMILY 5.7	JGI	Chr06	42926000	42929864	+	3865	2354	1785	45	4	588.5	503.7	594	65.997	10.5	8.578	0.272
Gorai.006G169500	GAOA	Galactose oxidase	JGI	Chr06	42930085	42931855	-	1771	1771	1617	49	1	1771	No intron	538	59.215	1.5	6.73	-0.09
Gorai.006G169600	mcfB	Mitochondrial substrate carrier family protein B	JGI	Chr06	42948422	42951453	+	3032	1845	1065	46.1	7	263.6	197.8	354	38.637	18.5	10.028	0.002
Gorai.006G172400	EXPA4	Expansin-A4	JGI	Chr06	43157803	43159788	+	1986	1689	795	50.9	3	563	148.5	264	28.329	13.5	9.625	0.016
Gorai.006G172500	trappc4	Trafficking protein particle complex subunit 4	JGI	Chr06	43161741	43164123	+	2383	1565	426	43.4	3	521.7	409	141	16.018	-2	5.577	0.003
Gorai.006G172600	APK1B	Protein kinase APK1B, chloroplastic	JGI	Chr06	43164730	43167434	-	2705	2108	1194	46.6	6	351.3	119.4	397	44.207	24.5	10.3	-0.546
Gorai.006G172700	PRT6	E3 ubiquitin-protein ligase PRT6	JGI	Chr06	43170664	43183617	+	12954	7303	6090	40.8	19	384.4	313.9	2029	227.433	-10.5	6.215	-0.161
Gorai.006G179400	IPCS1	Phosphatidylinositol:ceramide inositolphosphotransferase 1	JGI	Chr06	43683441	43687402	+	3962	2205	945	41.3	12	183.8	159.7	314	35.907	14	9.581	0.129
Gorai.006G179500	At5g41260	Probable serine/threonine-protein kinase At5g41260	JGI	Chr06	43691338	43695056	+	3719	2339	1476	46	10	233.9	153.3	491	55.095	2	6.778	-0.354
Gorai.006G179600	NA	NA	JGI	Chr06	43695118	43697985	-	2868	1171	708	48.2	3	390.3	691	235	25.69	-2	6.168	-0.519
Gorai.006G180800	SWEET3	Bidirectional sugar transporter SWEET3	JGI	Chr06	43830314	43833823	-	3510	516	516	39.1	3	172	1497	171	19.133	12	10.108	0.305
Gorai.006G180900	DIVARICATA	Transcription factor DIVARICATA	JGI	Chr06	43844160	43845798	+	1639	1487	822	45.1	2	743.5	152	273	30.396	5.5	8.636	-0.711
Gorai.006G181000	NA	NA	JGI	Chr06	43850029	43850989	+	961	961	396	46.7	1	961	No intron	131	14.335	15.5	12.113	-0.309
Gorai.006G181100	SPAC4F10.03c	Putative tRNA (cytidine(32)/guanosine(34)-2'-O)-methyltransferase	JGI	Chr06	43851222	43854869	-	3648	1717	951	43.4	11	156.1	193.1	316	34.849	0.5	6.665	-0.228
Gorai.006G181200	GPAT6	Glycerol-3-phosphate 2-O-acyltransferase 6	JGI	Chr06	43856590	43859232	-	2643	1843	1515	46.1	2	921.5	800	504	56.105	19.5	9.604	0.087
Gorai.006G185900	At5g01700	Probable protein phosphatase 2C 65	JGI	Chr06	44296875	44299130	-	2256	1543	1257	43.5	5	308.6	178.3	418	46.511	-0.5	6.445	-0.527
Gorai.006G186000	SCAR2	Protein SCAR2	JGI	Chr06	44299606	44307820	-	8215	6019	4452	42.3	9	668.8	274.5	1483	163.674	-127	4.207	-0.63
Gorai.006G186100	GPX2	Probable glutathione peroxidase 2	JGI	Chr06	44317902	44326238	-	8337	1827	507	39.8	6	304.5	1302	168	18.786	1	7.338	-0.326
Gorai.006G186200	At4g10320	Isoleucine--tRNA ligase, cytoplasmic	JGI	Chr06	44328414	44336908	+	8495	2474	591	38.9	16	154.6	401.4	196	22.306	6	9.011	0.051
Gorai.006G186300	SNRNP35	U11/U12 small nuclear ribonucleoprotein 35 kDa protein	JGI	Chr06	44337137	44340062	+	2926	1501	1005	48.2	8	187.6	203.6	334	38.654	21	9.972	-1.124
Gorai.006G189600	NAC045	NAC domain-containing protein 45	JGI	Chr06	44681221	44683472	-	2252	1091	720	43.5	3	363.7	580.5	239	27.49	-9	4.608	-0.718
Gorai.006G189700	TIC32	Short-chain dehydrogenase TIC 32, chloroplastic	JGI	Chr06	44691503	44694224	+	2722	1510	1077	44.5	8	188.8	173.1	358	39.529	15	9.006	0.06
Gorai.006G189800	spc25	Kinetochore protein spc25	JGI	Chr06	44695574	44699479	-	3906	2139	948	41.1	8	267.4	252.4	315	35.821	9.5	9.447	-0.683
Gorai.006G189900	Mospd2	Motile sperm domain-containing protein 2	JGI	Chr06	44701149	44705395	+	4247	1602	891	40.1	7	228.9	440.8	296	34.044	2	7.031	-0.149
Gorai.006G192100	GC2	Golgin candidate 2	JGI	Chr06	44921580	44922848	+	1269	653	516	40.9	3	217.7	308	171	18.993	3.5	9.067	-0.189
Gorai.006G192200	NA	V-type proton ATPase subunit B 1	JGI	Chr06	44925106	44932150	+	7045	1924	1497	43.9	16	120.3	327.3	498	55.3	-14	4.735	-0.233
Gorai.006G192300	MFT	Protein MOTHER of FT and TF 1	JGI	Chr06	44938019	44940331	+	2313	960	519	53.4	4	240	451	172	18.876	4	9	-0.075
Gorai.006G192400	MYB308	Myb-related protein 308	JGI	Chr06	44945490	44946782	-	1293	1002	735	44.8	3	334	145.5	244	27.157	13	9.564	-0.314
Gorai.006G195700	ODO1	Protein ODORANT1	JGI	Chr06	45275944	45279007	+	3064	1480	717	48	3	493.3	792	238	27.516	7.5	8.223	-0.876
Gorai.006G195800	RPS20B	40S ribosomal protein S20-2	JGI	Chr06	45281195	45283119	+	1925	875	369	48.2	4	218.8	350	122	13.703	8.5	10.341	-0.424
Gorai.006G195900	RPS13	40S ribosomal protein S13	JGI	Chr06	45285107	45287084	-	1978	1143	456	48.9	5	228.6	208.8	151	17.15	23	11.126	-0.47
Gorai.006G196000	MAP65-3	65-kDa microtubule-associated protein 3	JGI	Chr06	45289020	45294261	-	5242	2437	2256	41.7	13	187.5	233.5	751	85.596	-15	5.231	-0.702
Gorai.006G196100	TPX2	Protein TPX2	JGI	Chr06	45298866	45304442	+	5577	2294	1473	40.6	15	152.9	165	490	55.891	16.5	9.007	-0.755
Gorai.006G196200	RAR1	Cysteine and histidine-rich domain-containing protein RAR1	JGI	Chr06	45306100	45309987	-	3888	1536	675	44.1	6	256	470.4	224	24.649	9	8.02	-0.397
Gorai.006G196300	OMA1	Mitochondrial metalloendopeptidase OMA1	JGI	Chr06	45312423	45315734	+	3312	2160	1320	43.5	3	720	576	439	49.858	21.5	10.029	-0.235
Gorai.006G201400	SINAT4	E3 ubiquitin-protein ligase SINAT4	JGI	Chr06	45815273	45818093	-	2821	1676	1017	46.1	3	558.7	572.5	338	38.237	6.5	6.998	-0.501
Gorai.006G201500	CLPX1	CLP protease regulatory subunit CLPX1, mitochondrial	JGI	Chr06	45819987	45827000	-	7014	2303	1776	45	15	153.5	336.5	591	63.95	-1	6.372	-0.208
Gorai.006G201600	SS1	Starch synthase 1, chloroplastic/amyloplastic	JGI	Chr06	45832362	45837731	+	5370	2347	1971	45.6	15	156.5	215.9	656	72.782	-21.5	4.867	-0.272
Gorai.006G201700	ABIL2	Protein ABIL2	JGI	Chr06	45839029	45841925	+	2897	973	942	44.7	9	108.1	119	313	35.767	8.5	9.193	-0.736
Gorai.006G201800	NA	NA	JGI	Chr06	45842113	45843782	-	1670	692	297	43.8	4	173	326	98	10.871	-9.5	4.037	0.084
Gorai.006G201900	nphp3	Nephrocystin-3	JGI	Chr06	45844367	45848764	+	4398	2134	1821	41.2	8	266.8	280	606	68.179	7.5	8.113	-0.145
Gorai.006G202000	KPNB1	Importin subunit beta-1	JGI	Chr06	45849010	45853736	-	4727	3593	2607	43.7	4	898.3	363	868	95.724	-42.5	4.379	0.016
Gorai.006G202100	KPNB1	Importin subunit beta-1	JGI	Chr06	45854807	45859173	-	4367	3674	2607	43.6	3	1224.7	346.5	868	95.79	-47	4.29	0.013
Gorai.006G202200	ACBP2	Acyl-CoA-binding domain-containing protein 2	JGI	Chr06	45862534	45866605	-	4072	2189	1104	48.1	6	364.8	376.6	367	39.951	-26	4.254	-0.402
Gorai.006G202300	GLC1	Glucan endo-1,3-beta-glucosidase	JGI	Chr06	45868576	45872148	-	3573	1934	1530	48.8	4	483.5	546.3	509	55.233	8	7.866	-0.039
Gorai.006G208300	WRKY19	Probable WRKY transcription factor 19	JGI	Chr06	46355267	46358646	+	3380	2846	2049	48.5	2	1423	534	682	70.915	46.5	9.188	-0.496
Gorai.006G208400	SPCC24B10.10c	Uncharacterized AAA domain-containing protein C24B10.10c	JGI	Chr06	46359974	46364263	+	4290	2607	2394	44.1	14	186.2	129.5	797	89.207	4	7.279	-0.329
Gorai.006G208500	RTNLB3	Reticulon-like protein B3	JGI	Chr06	46364175	46366212	-	2038	1318	633	44.2	4	329.5	240	210	24.389	11	8.89	0.017
Gorai.006G208600	R1A-3	Putative late blight resistance protein homolog R1A-3	JGI	Chr06	46368357	46369273	-	917	706	438	45	3	235.3	105.5	145	15.43	5.5	9.555	-0.757
Gorai.006G208700	RPS10A	40S ribosomal protein S10-1	JGI	Chr06	46379027	46382359	+	3333	2494	534	49.6	5	498.8	209.8	177	19.615	10	10.051	-0.829
Gorai.006G208800	At1g63850	BTB/POZ domain-containing protein At1g63850	JGI	Chr06	46380531	46384158	-	3628	3548	1842	48	2	1774	80	613	68.139	3	6.937	-0.325
Gorai.006G208900	B3GALT11	Probable beta-1,3-galactosyltransferase 11	JGI	Chr06	46384599	46388037	-	3439	1797	1032	44	12	149.8	149.3	343	38.784	12	9.272	-0.358
Gorai.006G210700	NA	NA	JGI	Chr06	46556521	46557447	-	927	927	927	43.9	1	927	No intron	308	34.03	18	10.173	0.08
Gorai.006G210800	EXPA7	Expansin-A7	JGI	Chr06	46558522	46559525	-	1004	804	804	47.3	3	268	100	267	28.949	5	8.194	0.007
Gorai.006G210900	NUDT14	Nudix hydrolase 14, chloroplastic	JGI	Chr06	46560191	46562944	-	2754	1407	957	46.7	7	201	224.5	318	34.934	3	7.546	0.045
Gorai.006G211000	CYP76B6	Geraniol 8-hydroxylase	JGI	Chr06	46571139	46573307	-	2169	1829	1512	42.8	2	914.5	340	503	56.548	12	9.123	-0.097
Gorai.006G211100	CYP76B6	Geraniol 8-hydroxylase	JGI	Chr06	46575262	46577298	-	2037	1503	1503	42.4	2	751.5	534	500	56.168	10	8.66	-0.067
Gorai.006G211200	CYP76B10	Geraniol 8-hydroxylase	JGI	Chr06	46582316	46585608	-	3293	1113	1113	40.4	6	185.5	436	370	42.347	14.5	9.907	-0.085
Gorai.006G211300	SAP7	Zinc finger A20 and AN1 domain-containing stress-associated protein 7	JGI	Chr06	46588694	46590007	+	1314	1314	510	55.1	1	1314	No intron	169	18.229	5.5	8.261	-0.508
Gorai.006G211400	ARK3	Armadillo repeat-containing kinesin-like protein 3	JGI	Chr06	46595473	46603339	+	7867	3608	2724	43.8	19	189.9	236.6	907	99.74	0	6.535	-0.458
Gorai.006G211500	AHL24	AT-hook motif nuclear-localized protein 24	JGI	Chr06	46604854	46605753	-	900	900	900	53.4	1	900	No intron	299	31.775	1.5	6.704	-0.494
Gorai.006G211600	ACR8	ACT domain-containing protein ACR8	JGI	Chr06	46615594	46618122	+	2529	2116	1308	42.9	5	423.2	103.3	435	48.832	-2.5	6.148	-0.221
Gorai.006G212100	NA	21 kDa protein	JGI	Chr06	46636794	46637435	+	642	642	642	40.8	1	642	No intron	213	23.634	15	10.22	-0.078
Gorai.006G212200	NA	21 kDa protein	JGI	Chr06	46643116	46644693	+	1578	591	591	42	3	197	493.5	196	21.998	15	10.301	-0.137
Gorai.006G212300	HOP3	Hsp70-Hsp90 organizing protein 3	JGI	Chr06	46646368	46649690	+	3323	2109	1743	46.4	7	301.3	202.3	580	65.2	-0.5	6.465	-0.889
Gorai.006G212400	SAUR36	Auxin-responsive protein SAUR36	JGI	Chr06	46650228	46650437	-	210	210	210	47.1	1	210	No intron	69	8.133	6	9.374	-0.613
Gorai.006G212500	SKU5	Monocopper oxidase-like protein SKU5	JGI	Chr06	46651061	46655370	-	4310	2875	1785	43.2	9	319.4	159	594	66.714	11	9.078	-0.271
Gorai.006G212600	INVA	Acid beta-fructofuranosidase	JGI	Chr06	46657076	46661741	-	4666	2326	1941	45.6	6	387.7	468	646	71.876	-4.5	6.009	-0.243
Gorai.006G212700	tal	Transaldolase	JGI	Chr06	46671198	46674933	-	3736	1592	1188	43.7	12	132.7	194.9	395	43.072	-0.5	6.409	-0.037
Gorai.006G212900	ORP2A	Oxysterol-binding protein-related protein 2A	JGI	Chr06	46702221	46710467	+	8247	2731	2298	43.6	11	248.3	532.4	765	87.506	1.5	6.627	-0.707
Gorai.006G213000	TPRP-F1	36.4 kDa proline-rich protein	JGI	Chr06	46714030	46714641	-	612	612	612	47.7	1	612	No intron	203	21.063	8	8.505	0.355
Gorai.006G213100	ATG8F	Autophagy-related protein 8f	JGI	Chr06	46715172	46716901	-	1730	744	369	43.6	6	124	197.2	122	14.104	1.5	8.753	-0.488
Gorai.006G213200	NA	NA	JGI	Chr06	46718294	46719165	+	872	379	333	41.1	3	126.3	246.5	110	12.798	14.5	10.704	-0.729
Gorai.006G213300	Ddx59	Probable ATP-dependent RNA helicase DDX59	JGI	Chr06	46730188	46733880	+	3693	1634	1317	43.2	15	108.9	147.1	438	49.393	2.5	6.707	-0.722
Gorai.006G216400	RBE	Probable transcriptional regulator RABBIT EARS	JGI	Chr06	46941077	46942186	+	1110	1110	819	47	1	1110	No intron	272	29.537	1.5	6.736	-0.533
Gorai.006G216500	IKU1	Protein HAIKU1	JGI	Chr06	46953841	46955151	-	1311	1311	786	47.5	1	1311	No intron	261	28.4	14.5	10.513	-0.547
Gorai.006G216600	NA	NA	JGI	Chr06	46958180	46958569	+	390	390	390	47.2	1	390	No intron	129	14.186	5.5	9.362	-0.683
Gorai.006G216700	MYC2	Transcription factor MYC2	JGI	Chr06	46958938	46961376	-	2439	2439	1971	48.7	1	2439	No intron	656	71.41	-11.5	5.044	-0.577
Gorai.006G220400	sll0005	Uncharacterized protein sll0005	JGI	Chr06	47284418	47291093	-	6676	2763	2376	43.8	13	212.5	326.1	791	87.507	-9	5.121	-0.038
Gorai.006G220500	VAMP726	Putative vesicle-associated membrane protein 726	JGI	Chr06	47296815	47299862	-	3048	1227	660	44.8	5	245.4	455.3	219	24.642	7	8.778	-0.11
Gorai.006G220600	CSLD1	Cellulose synthase-like protein D1	JGI	Chr06	47301257	47304509	+	3253	3028	2907	46.3	3	1009.3	112.5	968	109.434	7	7.335	-0.159
Gorai.006G220700	BZIP60	bZIP transcription factor 60	JGI	Chr06	47323530	47323998	-	469	204	204	41.2	2	102	265	67	8.095	8.5	10.736	-0.891
Gorai.006G220800	PP2B12	Putative F-box protein PP2-B12	JGI	Chr06	47326317	47327584	+	1268	991	792	42.3	3	330.3	138.5	263	30.125	2	6.936	-0.267
Gorai.006G222400	APL	Myb family transcription factor APL	JGI	Chr06	47472912	47476811	+	3900	1275	762	44.4	7	182.1	412.5	253	28.124	-4.5	5.203	-0.496
Gorai.006G222500	MYOB2	Myosin-binding protein 2	JGI	Chr06	47477996	47481659	+	3664	2743	2007	41.6	4	685.8	298.3	668	74.195	2	6.848	-0.604
Gorai.006G222600	ERF062	Ethylene-responsive transcription factor ERF062	JGI	Chr06	47482596	47483543	-	948	948	948	43.7	1	948	No intron	315	35.162	0	6.534	-0.57
Gorai.006G222700	PAP15	Purple acid phosphatase 15	JGI	Chr06	47491812	47497103	-	5292	2231	1596	42.6	8	278.9	437.3	531	59.855	-23.5	4.426	-0.317
Gorai.006G222800	HUA2	ENHANCER OF AG-4 protein 2	JGI	Chr06	47515370	47531211	+	15842	5563	4284	44.3	14	397.4	790.7	1427	153.605	14.5	7.444	-0.727
Gorai.006G222900	NA	NA	JGI	Chr06	47526949	47528012	+	1064	830	240	34.2	2	415	234	79	9.143	-3	4.662	0.492
Gorai.006G223000	UVRAG	UV radiation resistance-associated gene protein	JGI	Chr06	47530140	47536558	-	6419	1793	1149	39.9	5	358.6	593.5	382	43.633	17	9.518	-0.257
Gorai.006G223100	TL1	Thaumatin-like protein 1a	JGI	Chr06	47540891	47542601	+	1711	1165	897	48.4	2	582.5	546	298	31.824	3	7.224	0.039
Gorai.006G223200	TRM32	Protein TRM32	JGI	Chr06	47550246	47555564	+	5319	4485	2697	42.2	7	640.7	139	898	101.561	-12	5.499	-0.775
Gorai.006G223300	Acer3	Alkaline ceramidase 3	JGI	Chr06	47555565	47560513	-	4949	1395	765	43	3	465	1777	254	30.206	13	9.187	0.162
Gorai.006G223400	At4g13780	Methionine--tRNA ligase, cytoplasmic	JGI	Chr06	47561030	47567615	-	6586	2831	2406	42.4	17	166.5	225.9	801	90.293	7	7.37	-0.441
Gorai.006G223600	MTHFR2	Methylenetetrahydrofolate reductase 2	JGI	Chr06	47581140	47585805	+	4666	2291	1788	43.3	12	190.9	215.9	595	66.765	-2.5	6.159	-0.267
Gorai.006G223700	RPL6	60S ribosomal protein L6, mitochondrial	JGI	Chr06	47587680	47589357	+	1678	713	450	42.4	2	356.5	965	149	16.891	12	10.002	0.218
Gorai.006G223800	SHM4	Serine hydroxymethyltransferase 4	JGI	Chr06	47589526	47592469	-	2944	1612	1416	49.8	5	322.4	276.3	471	51.952	7.5	8	-0.36
Gorai.006G223900	SAHH	Adenosylhomocysteinase	JGI	Chr06	47603388	47605838	+	2451	2004	1458	48.1	2	1002	447	485	53.25	-2	6.201	-0.127
Gorai.006G224000	HSFA5	Heat stress transcription factor A-5	JGI	Chr06	47608358	47610856	-	2499	1892	1428	44	2	946	607	475	53.539	-11.5	5.048	-0.79
Gorai.006G224100	SSL10	Protein STRICTOSIDINE SYNTHASE-LIKE 10	JGI	Chr06	47611598	47612835	+	1238	1044	1044	37	3	348	97	347	38.967	8.5	9.117	-0.248
Gorai.006G224200	Os03g0144800	Xyloglucan galactosyltransferase KATAMARI1 homolog	JGI	Chr06	47613078	47614693	-	1616	1616	1452	38.8	1	1616	No intron	483	56.035	19	8.987	-0.31
Gorai.006G224300	NA	Cytochrome P450 CYP736A12	JGI	Chr06	47617079	47619057	-	1979	1906	1500	44.7	2	953	73	499	56.976	7	7.578	-0.111
Gorai.006G224400	NA	Cytochrome P450 CYP736A12	JGI	Chr06	47621606	47623612	-	2007	1678	1500	45.4	2	839	73	499	56.921	8	7.829	-0.153
Gorai.006G226900	SPBC2A9.03	Uncharacterized WD repeat-containing protein C2A9.03	JGI	Chr06	47802948	47806225	+	3278	1735	1320	43	10	173.5	164.4	439	49.887	-14	4.857	-0.48
Gorai.006G227000	At3g28040	Probably inactive leucine-rich repeat receptor-like protein kinase At3g28040	JGI	Chr06	47814390	47817874	+	3485	3393	2967	41.3	2	1696.5	92	988	108.809	-0.5	6.469	-0.024
Gorai.006G227100	TIF3H1	Eukaryotic translation initiation factor 3 subunit H	JGI	Chr06	47819033	47822844	-	3812	1523	1014	42.5	11	138.5	228.9	337	38.76	-14	4.459	-0.35
Gorai.006G227200	NA	NA	JGI	Chr06	47824322	47830510	-	6189	2472	2001	40.8	11	224.7	371.7	666	74.827	3.5	6.809	-0.483
Gorai.006G227300	NA	NA	JGI	Chr06	47840662	47841572	+	911	911	246	35.8	1	911	No intron	81	9.406	-1.5	4.819	0.564
Gorai.006G227400	ARI7	Probable E3 ubiquitin-protein ligase ARI7	JGI	Chr06	47842079	47849900	-	7822	2233	1782	43.6	16	139.6	372.6	593	67.073	-32	4.459	-0.632
Gorai.006G228000	DGL	Galactolipase DONGLE, chloroplastic	JGI	Chr06	47890563	47891861	+	1299	1299	1299	42.3	1	1299	No intron	432	48.527	11.5	8.265	-0.256
Gorai.006G228100	SAD2	Importin beta-like SAD2	JGI	Chr06	47902117	47911732	+	9616	4163	3198	41.3	21	198.2	267.3	1065	122.639	-39.5	4.654	-0.136
Gorai.006G228200	stmA	Protein EFR3 homolog cmp44E	JGI	Chr06	47911809	47924388	-	12580	3730	2892	41.1	22	169.5	421.4	963	107.224	7	6.951	-0.214
Gorai.006G228300	GUN4	Tetrapyrrole-binding protein, chloroplastic	JGI	Chr06	47928283	47929296	-	1014	1014	768	47.7	1	1014	No intron	255	29.002	1.5	6.807	-0.644
Gorai.006G228400	CML28	Probable calcium-binding protein CML28	JGI	Chr06	47929937	47930512	+	576	576	273	37	1	576	No intron	90	10.383	-5.5	4.384	-0.59
Gorai.006G230000	At1g61900	Uncharacterized GPI-anchored protein At1g61900	JGI	Chr06	48019266	48025367	-	6102	2209	1626	42.4	11	200.8	387.9	541	59.022	5.5	7.584	0.117
Gorai.006G230100	TRAPPC2	Trafficking protein particle complex subunit 2	JGI	Chr06	48026041	48027180	-	1140	703	408	39.7	5	140.6	109.3	135	15.154	-2	5.572	0.059
Gorai.006G230200	NA	NA	JGI	Chr06	48030149	48031655	+	1507	1318	297	43.1	3	439.3	94.5	98	10.873	7	10.512	-0.752
Gorai.006G230300	EP3	Endochitinase EP3	JGI	Chr06	48033611	48035639	-	2029	1158	807	49.1	2	579	871	268	29.015	-10.5	4.363	-0.218
Gorai.006G230400	EP3	Endochitinase EP3	JGI	Chr06	48037549	48039265	-	1717	1051	807	49.3	2	525.5	666	268	29.203	-9.5	4.442	-0.243
Gorai.006G230500	DIR3	Dirigent protein 3	JGI	Chr06	48042484	48043285	-	802	802	579	48.2	1	802	No intron	192	20.951	11.5	10.278	0.011
Gorai.006G230600	EP3	Endochitinase EP3	JGI	Chr06	48044726	48045731	-	1006	893	687	46.3	2	446.5	113	228	24.946	-11.5	4.188	-0.101
Gorai.006G230700	EP3	Endochitinase EP3	JGI	Chr06	48047775	48049341	-	1567	1192	804	50.1	2	596	375	267	28.606	-7.5	4.513	-0.092
Gorai.006G230800	NA	NA	JGI	Chr06	48056943	48057518	+	576	576	291	46.7	1	576	No intron	96	10.185	0.5	6.977	0.396
Gorai.007G094900	PFC1	Ribosomal RNA small subunit methyltransferase, chloroplastic	JGI	Chr07	6969427	6972423	+	2997	1565	1017	45.9	10	156.5	159.1	338	37.678	10.5	9.52	-0.162
Gorai.007G095000	XTH21	Probable xyloglucan endotransglucosylase/hydrolase protein 21	JGI	Chr07	6973167	6974393	-	1227	1120	642	47.4	2	560	107	213	24.008	-9	4.604	-0.402
Gorai.007G095100	At3g61080	Protein-ribulosamine 3-kinase, chloroplastic	JGI	Chr07	6979983	6984238	+	4256	1834	990	43.5	10	183.4	254.6	329	36.916	5.5	8.104	-0.243
Gorai.007G095200	PUB3	U-box domain-containing protein 3	JGI	Chr07	6985858	6989793	+	3936	2694	1683	45.4	4	673.5	414	560	60.362	18.5	9.08	0.023
Gorai.007G095300	PEX11C	Peroxisomal membrane protein 11C	JGI	Chr07	6990982	6994039	+	3058	1261	708	42.9	8	157.6	256.7	235	25.878	16.5	10.43	-0.023
Gorai.007G095400	At4g00755	F-box protein At4g00755	JGI	Chr07	6994176	6997873	-	3698	1775	1119	42.6	6	295.8	312.6	372	42.593	-16	4.62	-0.406
Gorai.007G098600	AHL9	AT-hook motif nuclear-localized protein 9	JGI	Chr07	7282030	7286802	-	4773	2001	1023	48.2	6	333.5	554.4	340	34.978	14	10.486	-0.292
Gorai.007G098700	NA	NA	JGI	Chr07	7299159	7301405	-	2247	1131	648	46.3	3	377	558	215	23.416	6.5	9.715	-0.851
Gorai.007G098800	At3g61320	UPF0187 protein At3g61320, chloroplastic	JGI	Chr07	7302745	7305328	+	2584	2292	1251	45	4	573	97.3	416	46.801	16.5	9.205	0.026
Gorai.007G098900	NA	NA	JGI	Chr07	7305876	7306961	+	1086	1001	441	43.8	2	500.5	85	146	16.335	-9.5	4.451	-0.793
Gorai.007G099000	Acot8	Acyl-coenzyme A thioesterase 8	JGI	Chr07	7309286	7314793	-	5508	1389	1389	41.8	16	86.8	274.6	462	52.824	14.5	9.129	-0.099
Gorai.007G099100	BAM7	Beta-amylase 7	JGI	Chr07	7316997	7324060	-	7064	2978	2100	44.5	10	297.8	413	699	78.6	-10	5.684	-0.373
Gorai.007G099200	BAM2	Beta-amylase 2, chloroplastic	JGI	Chr07	7324376	7328400	-	4025	2323	1611	44.6	9	258.1	212.8	536	60.735	1	6.625	-0.296
Gorai.007G102200	GSVIVT00026920001	Probable polygalacturonase	JGI	Chr07	7611951	7614445	+	2495	1809	1449	46.3	6	301.5	137.2	482	52.552	4	7.245	-0.049
Gorai.007G102300	BPS1	Protein BPS1, chloroplastic	JGI	Chr07	7615546	7618139	-	2594	1583	1044	41.2	2	791.5	1011	347	38.931	9	8.995	-0.233
Gorai.007G102400	At1g01540	Probable serine/threonine-protein kinase At1g01540	JGI	Chr07	7620492	7623013	-	2522	1854	1437	47.3	7	264.9	111.3	478	53.325	11	7.799	-0.318
Gorai.007G102500	FACE1	CAAX prenyl protease 1 homolog	JGI	Chr07	7625569	7631443	-	5875	1774	1275	38.8	14	126.7	315.5	424	48.453	6	7.493	0.337
Gorai.007G102600	NA	NA	JGI	Chr07	7641557	7648061	+	6505	4428	3306	43	11	402.5	199.5	1101	120.611	-7	6.249	-0.816
Gorai.007G104300	NA	NA	JGI	Chr07	7815482	7821352	-	5871	3786	3081	41.3	14	270.4	160.4	1026	118.628	14	8.223	-0.418
Gorai.007G104400	MGP4	UDP-D-xylose:L-fucose alpha-1,3-D-xylosyltransferase MGP4	JGI	Chr07	7822347	7824508	-	2162	1102	876	44.3	5	220.4	265	291	33.039	6.5	8.457	-0.05
Gorai.007G104500	FCF1	rRNA-processing protein FCF1 homolog	JGI	Chr07	7824893	7827782	-	2890	1121	597	42.4	9	124.6	221.1	198	22.6	19.5	10.169	-0.394
Gorai.007G104600	At3g61590	F-box/kelch-repeat protein At3g61590	JGI	Chr07	7843335	7846999	+	3665	2587	1212	44.2	4	646.8	359.3	403	45.56	-1	6.311	-0.132
Gorai.007G104700	At5g41620	Uncharacterized protein At5g41620	JGI	Chr07	7849458	7853326	+	3869	2530	1872	45.4	3	843.3	669.5	623	70.268	26.5	9.52	-0.86
Gorai.007G107500	PYL9	Abscisic acid receptor PYL9	JGI	Chr07	8094420	8096489	-	2070	1678	561	49.9	3	559.3	196	186	20.923	0.5	6.625	-0.34
Gorai.007G107600	NA	NA	JGI	Chr07	8109525	8111561	+	2037	1105	393	44.5	3	368.3	466	130	14.561	9.5	9.689	-0.117
Gorai.007G107700	NA	NA	JGI	Chr07	8127382	8135561	+	8180	4573	3549	42.7	7	653.3	411.2	1182	130.15	-3.5	6.317	-0.628
Gorai.007G110700	LCA1	Calcium-transporting ATPase, endoplasmic reticulum-type	JGI	Chr07	8435879	8441480	+	5602	3839	3153	43.2	8	479.9	251.7	1050	115.977	-7.5	5.676	0.111
Gorai.007G110800	RABA3	Ras-related protein RABA3	JGI	Chr07	8443152	8445609	+	2458	1197	711	48	3	399	544	236	26.04	-4.5	5.194	-0.174
Gorai.007G110900	At2g46620	AAA-ATPase At2g46620	JGI	Chr07	8453352	8454797	-	1446	1446	1446	43	1	1446	No intron	481	54.989	17	9.354	-0.233
Gorai.007G112200	NA	NA	JGI	Chr07	8677777	8678536	+	760	760	363	52.6	1	760	No intron	120	13.517	5	9.863	-0.776
Gorai.007G112300	Syncrip	Heterogeneous nuclear ribonucleoprotein Q	JGI	Chr07	8678759	8683729	-	4971	2490	1440	43.8	9	276.7	310.1	479	52.792	-24	4.586	-0.794
Gorai.007G112400	IQD1	Protein IQ-DOMAIN 1	JGI	Chr07	8684481	8687455	-	2975	2413	1596	46.4	5	482.6	140.5	531	59.548	50.5	11.153	-1.041
Gorai.007G112500	NAC043	NAC domain-containing protein 43	JGI	Chr07	8693392	8695198	-	1807	1452	1134	47.8	3	484	177.5	377	42.973	2	6.745	-0.834
Gorai.007G118400	PAE6	Pectin acetylesterase 6	JGI	Chr07	9316665	9321743	-	5079	2686	1383	43.3	13	206.6	199.4	460	50.933	0	6.491	-0.191
Gorai.007G118500	adck4	AarF domain-containing protein kinase 4	JGI	Chr07	9322081	9327512	-	5432	2288	1857	44.7	8	286	449.1	618	67.788	-7	5.346	-0.243
Gorai.007G118600	POL	Protein phosphatase 2C 32	JGI	Chr07	9339398	9345130	+	5733	3920	2700	43.1	4	980	604.3	899	100.255	-9.5	5.87	-0.587
Gorai.007G118700	GLP10	Germin-like protein subfamily 2 member 4	JGI	Chr07	9351843	9352547	+	705	618	522	44.1	2	309	87	173	18.72	3	7.671	-0.057
Gorai.007G118800	C9orf78	Uncharacterized protein C9orf78	JGI	Chr07	9354937	9357399	+	2463	1501	816	44.9	6	250.2	192.4	271	31.323	-1	6.052	-1.191
Gorai.007G125500	SYP43	Syntaxin-43	JGI	Chr07	10023911	10024520	+	610	406	180	43.3	2	203	204	59	6.529	2	8.503	0.322
Gorai.007G125600	GATL7	Probable galacturonosyltransferase-like 7	JGI	Chr07	10031162	10034719	+	3558	2305	1104	48.2	3	768.3	165	367	42.418	11.5	8.55	-0.191
Gorai.007G125700	COBL7	COBRA-like protein 7	JGI	Chr07	10038427	10041204	+	2778	2234	1971	46.9	2	1117	544	656	71.688	-9.5	5.032	-0.175
Gorai.007G125800	ARR1	Two-component response regulator ARR1	JGI	Chr07	10041240	10043067	-	1828	1461	1299	42.8	5	292.2	91.8	432	48.139	-9.5	5.005	-0.294
Gorai.007G125900	SYP41	Syntaxin-41	JGI	Chr07	10044139	10046871	-	2733	1663	969	46.2	8	207.9	152.9	322	35.971	2	8.182	-0.501
Gorai.007G126000	DI19-3	Protein DEHYDRATION-INDUCED 19 homolog 3	JGI	Chr07	10061677	10064792	+	3116	1473	819	42.4	5	294.6	410.8	272	31.037	-10.5	4.727	-0.324
Gorai.007G127500	At5g01610	Uncharacterized protein At5g01610	JGI	Chr07	10179689	10181564	+	1876	893	468	49.1	2	446.5	983	155	16.876	-3	4.778	0.231
Gorai.007G127600	PARP2	Poly [ADP-ribose] polymerase 2	JGI	Chr07	10187944	10194649	+	6706	2275	2094	42.3	19	119.7	237.4	697	79.542	1.5	6.741	-0.61
Gorai.007G127700	GCP4	Gamma-tubulin complex component 4	JGI	Chr07	10198987	10205716	+	6730	2789	2370	42.5	18	154.9	229.5	789	91.306	10	7.496	-0.222
Gorai.007G127800	PHR2	Blue-light photoreceptor PHR2	JGI	Chr07	10207041	10209605	+	2565	1985	1395	46.1	4	496.3	193.3	464	50.715	3.5	7.711	-0.445
Gorai.007G127900	MHX1	Magnesium/proton exchanger 1	JGI	Chr07	10209615	10213906	-	4292	2524	1629	43	8	315.5	252.6	542	60.484	-4	5.83	0.439
Gorai.007G128000	RPL22B	60S ribosomal protein L22-2	JGI	Chr07	10214661	10216424	-	1764	1164	375	50.1	3	388	300	124	13.981	8.5	10.158	-0.737
Gorai.007G128100	CSE	Caffeoylshikimate esterase	JGI	Chr07	10220894	10224559	+	3666	1833	1068	44.4	9	203.7	217.1	355	39.801	8.5	8.255	-0.307
Gorai.007G128200	UXS2	UDP-glucuronic acid decarboxylase 2	JGI	Chr07	10226156	10230079	-	3924	1917	1329	51.3	7	273.9	334.5	442	49.28	16	9.559	-0.275
Gorai.007G128300	SR34	Serine/arginine-rich-splicing factor SR34	JGI	Chr07	10245357	10249014	+	3658	1238	936	47.3	13	95.2	201.7	311	35.489	32.5	11.071	-1.068
Gorai.007G128400	NA	NA	JGI	Chr07	10249015	10249971	+	957	709	255	47.1	3	236.3	124	84	9.506	16	12.397	-0.849
Gorai.007G128500	OsI_27296	Probable E3 ubiquitin-protein ligase BAH1-like 1	JGI	Chr07	10268237	10269375	+	1139	627	627	43.7	4	156.8	170.7	208	23.959	8	8.655	-0.192
Gorai.007G128700	atad1a	ATPase family AAA domain-containing protein 1-A	JGI	Chr07	10309385	10319420	-	10036	4514	3744	43	27	167.2	212.4	1247	135.025	6.5	7.312	-0.336
Gorai.007G130800	GRXC11	Glutaredoxin-C11	JGI	Chr07	10534966	10535705	+	740	740	309	47.9	1	740	No intron	102	11.214	1.5	7.438	0.104
Gorai.007G130900	GRXS9	Monothiol glutaredoxin-S9	JGI	Chr07	10538142	10538938	+	797	797	306	51	1	797	No intron	101	10.939	0.5	6.749	0.29
Gorai.007G131000	MUB3	Membrane-anchored ubiquitin-fold protein 3	JGI	Chr07	10543505	10546095	+	2591	621	414	44.2	5	124.2	492.5	137	15.322	8	10.052	-0.321
Gorai.007G131600	NA	NA	JGI	Chr07	10659173	10659635	+	463	463	279	40.1	1	463	No intron	92	10.498	10	11.027	-0.124
Gorai.007G131700	NET3A	Protein NETWORKED 3A	JGI	Chr07	10662606	10664944	+	2339	1006	732	44.8	2	503	1333	243	28.128	-13	4.512	-0.751
Gorai.007G131800	AGP26	Classical arabinogalactan protein 26	JGI	Chr07	10664945	10665729	-	785	723	609	42.5	2	361.5	62	202	21.329	2.5	6.913	0.547
Gorai.007G131900	ARF1	Auxin response factor 1	JGI	Chr07	10673386	10677960	+	4575	2444	2118	43.8	14	174.6	163.9	705	79.627	0	6.508	-0.598
Gorai.007G135000	HULK3	Protein HUA2-LIKE 3	JGI	Chr07	11017582	11029356	+	11775	5322	4164	43.6	12	443.5	584.3	1387	151.915	-29.5	5.113	-0.659
Gorai.007G135100	NA	NA	JGI	Chr07	11030874	11032890	+	2017	1273	303	40.9	3	424.3	372	100	11.752	12.5	10.591	-0.282
Gorai.007G135200	NA	NA	JGI	Chr07	11033837	11034533	+	697	496	273	37.7	3	165.3	100.5	90	10.683	0.5	6.757	-0.263
Gorai.007G135300	NA	NA	JGI	Chr07	11034938	11035727	+	790	790	456	53.3	1	790	No intron	151	17.431	18	10.653	-0.497
Gorai.007G135500	slr0305	TVP38/TMEM64 family membrane protein slr0305	JGI	Chr07	11069630	11073273	+	3644	897	897	42.8	9	99.7	245.3	298	32.896	9	9.701	0.576
Gorai.007G135600	BHLH69	Transcription factor bHLH69	JGI	Chr07	11072726	11077202	-	4477	2164	1041	43.8	8	270.5	330.4	346	38.899	-11.5	4.943	-0.597
Gorai.007G135700	SmD1	Probable small nuclear ribonucleoprotein Sm D1	JGI	Chr07	11077332	11080010	+	2679	795	345	49.3	4	198.8	628	114	12.652	16.5	11.924	-0.527
Gorai.007G135800	At2g27310	F-box protein At2g27310	JGI	Chr07	11081801	11084168	+	2368	1793	1122	43.2	2	896.5	575	373	42.547	-9	4.854	-0.2
Gorai.007G135900	TBL11	Protein trichome birefringence-like 11	JGI	Chr07	11107199	11110839	+	3641	2091	1359	44.8	4	522.8	493.3	452	51.318	17.5	8.904	-0.436
Gorai.007G136000	GNK2	Antifungal protein ginkbilobin-2	JGI	Chr07	11111086	11111674	-	589	589	402	47.3	1	589	No intron	133	14.365	-4	4.469	0.063
Gorai.007G147700	CBK1	Serine/threonine-protein kinase CBK1	JGI	Chr07	12496792	12502613	+	5822	2804	1674	41.9	14	200.3	232.2	557	63.917	-10	5.31	-0.721
Gorai.007G147800	At4g26100	Casein kinase I isoform delta-like	JGI	Chr07	12504471	12510942	+	6472	2551	1377	43	14	182.2	301.6	458	51.988	35	10.328	-0.632
Gorai.007G147900	RPL14B	60S ribosomal protein L14-2	JGI	Chr07	12510943	12512806	-	1864	674	405	43	5	134.8	297.5	134	15.474	15	10.9	-0.431
Gorai.007G148000	Tbc1d15	TBC1 domain family member 15	JGI	Chr07	12517958	12523187	+	5230	1707	1251	42.9	12	142.3	320.3	416	47.588	7	8.383	-0.336
Gorai.007G148100	RIC7	CRIB domain-containing protein RIC7	JGI	Chr07	12530127	12531320	+	1194	702	702	43.9	4	175.5	107	233	24.998	9	10.008	-1.356
Gorai.007G148200	PCS1	Glutathione gamma-glutamylcysteinyltransferase 1	JGI	Chr07	12535429	12540515	+	5087	2384	1518	43.8	8	298	386.1	505	56.227	3.5	6.928	-0.176
Gorai.007G151700	CPN60-2	Chaperonin CPN60-2, mitochondrial	JGI	Chr07	12990131	12995095	+	4965	2149	1728	45.2	18	119.4	165.6	575	60.986	-5.5	5.282	-0.049
Gorai.007G151800	PAB1	Proteasome subunit alpha type-2	JGI	Chr07	12996923	12999705	-	2783	779	483	42	7	111.3	333.2	160	17.864	11	9.646	0.034
Gorai.007G151900	PIF1	Transcription factor PIF1	JGI	Chr07	13008145	13012197	+	4053	2258	1665	49.5	7	322.6	234	554	60.616	7	7.197	-0.645
Gorai.007G152000	NA	NA	JGI	Chr07	13014887	13015486	-	600	600	300	38.7	1	600	No intron	99	11.279	13	10.13	-0.208
Gorai.007G152100	Naa11	N-alpha-acetyltransferase 11	JGI	Chr07	13015606	13017212	-	1607	1212	624	50.6	2	606	395	207	23.449	11.5	7.973	-0.669
Gorai.007G152200	HSP15.7	15.7 kDa heat shock protein, peroxisomal	JGI	Chr07	13021921	13022772	-	852	727	426	45.1	2	363.5	125	141	15.96	2.5	7.906	-0.525
Gorai.007G153300	NSN1	Guanine nucleotide-binding protein-like NSN1	JGI	Chr07	13102513	13105950	-	3438	2091	1749	42.3	9	232.3	168.4	582	65.3	17	9.341	-0.661
Gorai.007G153400	NA	NA	JGI	Chr07	13109741	13117255	+	7515	2324	1548	39.9	9	258.2	648.9	515	58.429	2.5	7.622	-0.097
Gorai.007G153500	NA	NA	JGI	Chr07	13119797	13120679	+	883	883	336	41.1	1	883	No intron	111	12.124	4	8.798	-0.077
Gorai.007G153600	NHLRC2	NHL repeat-containing protein 2	JGI	Chr07	13122853	13130324	+	7472	2309	2142	39.6	15	153.9	368.8	713	81.294	-15	5.277	-0.239
Gorai.007G153700	At3g07070	Serine/threonine-protein kinase At3g07070	JGI	Chr07	13135316	13137013	+	1698	1321	1290	46.4	5	264.2	94.3	429	47.09	-2.5	6.073	-0.528
Gorai.007G153800	Slc35f5	Solute carrier family 35 member F5	JGI	Chr07	13138690	13141677	+	2988	1731	1317	41.2	4	432.8	367.7	438	47.965	-10	4.723	0.399
Gorai.007G153900	DESI1	Desumoylating isopeptidase 1	JGI	Chr07	13143596	13146959	-	3364	1403	861	45.9	5	280.6	490.3	286	30.931	-1.5	6.038	-0.348
Gorai.007G194200	ATL73	RING-H2 finger protein ATL73	JGI	Chr07	19210811	19211395	-	585	585	585	43.8	1	585	No intron	194	22.181	0	6.496	-0.253
Gorai.007G194300	APE2	DNA-(apurinic or apyrimidinic site) lyase 2	JGI	Chr07	19211897	19215449	-	3553	2458	1920	44	10	245.8	121.7	639	71.506	11.5	7.775	-0.592
Gorai.007G194400	BHLH121	Transcription factor bHLH121	JGI	Chr07	19216718	19219161	+	2444	1546	825	44	5	309.2	224.5	274	30.332	-5.5	5.078	-0.83
Gorai.007G194500	CPK28	Calcium-dependent protein kinase 28	JGI	Chr07	19220289	19225229	-	4941	2302	1665	44.1	12	191.8	239.9	554	62.789	18.5	9.481	-0.549
Gorai.007G194600	NA	NA	JGI	Chr07	19228574	19228881	+	308	308	234	51.3	1	308	No intron	77	8.524	1.5	8.488	-0.065
Gorai.007G194700	F3H	Naringenin,2-oxoglutarate 3-dioxygenase	JGI	Chr07	19247373	19250378	+	3006	1661	1116	49	3	553.7	672.5	371	41.768	-10	4.878	-0.391
Gorai.007G195100	TRRAP	Transformation/transcription domain-associated protein	JGI	Chr07	19309534	19332016	-	22483	11952	11655	42.6	35	341.5	284.8	3884	437.729	27	7.016	-0.088
Gorai.007G195200	At2g17940	WEB family protein At2g17940	JGI	Chr07	19333287	19334443	+	1157	974	651	43.6	2	487	183	216	24.785	6	9.678	-0.809
Gorai.007G195300	NA	NA	JGI	Chr07	19335404	19336237	+	834	834	456	42.5	1	834	No intron	151	17.042	19.5	10.848	-0.593
Gorai.007G195400	Alkbh5	RNA demethylase ALKBH5	JGI	Chr07	19336618	19340561	-	3944	2267	1545	44.6	6	377.8	335.4	514	58.215	-2	6.162	-0.598
Gorai.007G195500	NA	NA	JGI	Chr07	19349254	19352498	-	3245	1696	966	46.8	7	242.3	258.2	321	35.03	17.5	8.97	-0.629
Gorai.007G195700	Os09g0533900	Endoglucanase 24	JGI	Chr07	19393585	19396286	+	2702	1563	1563	45.4	6	260.5	227.8	521	57.975	-12.5	4.762	-0.229
Gorai.007G195800	NA	NA	JGI	Chr07	19402882	19406678	+	3797	2025	1317	41.9	4	506.3	590.7	438	50.467	-11.5	4.909	-0.523
Gorai.007G195900	NA	Auxin-induced protein 15A	JGI	Chr07	19409462	19410253	+	792	792	318	41.8	1	792	No intron	105	12.001	5	8.735	-0.431
Gorai.007G197400	Tmco4	Transmembrane and coiled-coil domain-containing protein 4	JGI	Chr07	19878697	19885792	+	7096	2524	2016	45.1	15	168.3	326.6	671	73.243	-12.5	5.017	-0.121
Gorai.007G197500	NA	NA	JGI	Chr07	19892287	19894903	+	2617	1331	609	40.7	5	266.2	319.8	202	22.633	13.5	9.879	-0.819
Gorai.007G197600	FMP32	Protein FMP32, mitochondrial	JGI	Chr07	19895322	19897677	+	2356	1359	744	42.6	7	194.1	166.2	247	27.416	6	8.844	-0.173
Gorai.007G197700	CYP84A1	Cytochrome P450 84A1	JGI	Chr07	19902103	19904493	-	2391	2161	1548	50.2	2	1080.5	230	515	58.373	-2	6.211	-0.153
Gorai.007G198000	Mcrs1	Microspherule protein 1	JGI	Chr07	20040032	20044534	-	4503	2903	2346	40.7	7	414.7	266.7	781	85.917	-42	4.499	-0.548
Gorai.007G198100	SRS1	Protein SHI RELATED SEQUENCE 1	JGI	Chr07	20048932	20051550	-	2619	1851	1026	49.6	3	617	340.5	341	36.556	-1.5	5.781	-0.604
Gorai.007G203700	CYP90B1	Cytochrome P450 90B1	JGI	Chr07	20904018	20908011	-	3994	2007	1551	41.7	7	286.7	272.8	516	59.325	17	9.32	-0.147
Gorai.007G219700	NRAMP3	Metal transporter Nramp3	JGI	Chr07	25251495	25254494	+	3000	2216	1539	44.2	4	554	261.3	512	55.914	-3	5.7	0.685
Gorai.007G219800	At1g65240	Aspartic proteinase-like protein 2	JGI	Chr07	25255462	25260651	+	5190	2434	2043	44.2	12	202.8	250.5	680	75.093	-8	5.365	-0.138
Gorai.007G219900	PUB4	U-box domain-containing protein 4	JGI	Chr07	25261944	25268534	+	6591	3298	2487	44.3	6	549.7	656	828	89.741	-1.5	6.381	-0.235
Gorai.007G220000	NA	NA	JGI	Chr07	25268977	25269434	-	458	458	318	36.8	1	458	No intron	105	12.404	5.5	9.404	-0.464
Gorai.007G221600	At5g67385	BTB/POZ domain-containing protein At5g67385	JGI	Chr07	25760938	25764226	+	3289	2699	1836	45.1	5	539.8	147.5	611	67.973	-4	5.799	-0.121
Gorai.007G221700	NA	NA	JGI	Chr07	25764600	25767676	-	3077	2074	633	42.5	3	691.3	501.5	210	24.271	4.5	7.994	-1.03
Gorai.007G221800	NA	NA	JGI	Chr07	25772747	25774873	-	2127	1779	1068	42.7	2	889.5	348	355	39.457	21	10.23	-0.476
Gorai.007G229100	KIF19	Kinesin-like protein KIF19	JGI	Chr07	28124788	28132051	-	7264	3164	2253	41	14	226	289.8	750	85.149	21	8.806	-0.576
Gorai.007G229200	NA	NA	JGI	Chr07	28132605	28133043	-	439	255	174	41.4	2	127.5	184	57	5.943	0.5	6.675	0.542
Gorai.007G229300	At2g22730	Probable sphingolipid transporter spinster homolog 3	JGI	Chr07	28133626	28142196	-	8571	2322	1548	41	17	136.6	390.6	515	55.387	3	7.13	0.537
Gorai.007G233800	ZHD1	Zinc-finger homeodomain protein 1	JGI	Chr07	30055312	30057746	-	2435	2132	765	51.4	2	1066	303	254	28.568	4.5	7.153	-0.933
Gorai.007G233900	GEM	GLABRA2 expression modulator	JGI	Chr07	30309273	30311609	-	2337	1464	909	43.7	4	366	291	302	33.529	-6	4.987	-0.616
Gorai.007G238300	DIR21	Dirigent protein 21	JGI	Chr07	32488806	32489375	-	570	570	570	42.8	1	570	No intron	189	20.832	-2.5	5.559	0.159
Gorai.007G238400	NA	NA	JGI	Chr07	32519381	32524297	+	4917	1695	579	40.2	8	211.9	435.9	192	21.067	-15.5	4.063	-0.154
Gorai.007G246500	WRKY13	Probable WRKY transcription factor 13	JGI	Chr07	37935680	37942091	+	6412	1237	669	45.6	3	412.3	2128.5	222	25.55	12.5	9.26	-0.822
Gorai.007G249000	SKIP25	F-box/kelch-repeat protein SKIP25	JGI	Chr07	39039686	39040837	+	1152	1152	1152	46	1	1152	No intron	383	42.883	4.5	7.271	-0.243
Gorai.007G249100	NA	NA	JGI	Chr07	39049186	39053389	-	4204	219	219	37.9	2	109.5	3985	72	8.312	2.5	9.243	-0.156
Gorai.007G249900	NA	NA	JGI	Chr07	39296973	39300584	-	3612	2016	1299	48.7	3	672	779.5	432	47.426	10.5	8.428	-0.159
Gorai.007G252700	MYB306	Myb-related protein 306	JGI	Chr07	40360237	40362000	+	1764	1553	1002	39.8	3	517.7	105.5	333	37.319	-5	5.428	-0.883
Gorai.007G254400	CCX1	Cation/calcium exchanger 1	JGI	Chr07	41219215	41221014	-	1800	1800	1800	41.4	1	1800	No intron	599	66.264	7	7.872	0.508
Gorai.007G254500	SOT15	Cytosolic sulfotransferase 15	JGI	Chr07	41243856	41245003	+	1148	1057	969	37.4	3	352.3	45.5	322	37.339	1.5	6.849	-0.348
Gorai.007G264600	NA	NA	JGI	Chr07	43913993	43916714	+	2722	794	492	43.9	6	132.3	373.2	163	17.76	6	8.871	0.383
Gorai.007G264700	At3g19950	E3 ubiquitin-protein ligase RING1-like	JGI	Chr07	43916885	43917832	-	948	948	948	43.1	1	948	No intron	315	34.726	-15.5	4.384	-0.342
Gorai.007G264800	NA	NA	JGI	Chr07	43918663	43919114	+	452	243	243	43.2	2	121.5	209	80	8.893	8	10.422	-0.12
Gorai.007G264900	NA	NA	JGI	Chr07	43932078	43934758	+	2681	234	234	38.5	3	78	1223.5	78	8.872	5.5	10.161	-0.353
Gorai.007G266800	NA	NA	JGI	Chr07	44563794	44564039	-	246	246	246	43.9	1	246	No intron	81	9.097	4.5	9.412	0.583
Gorai.007G286800	KCBP	Kinesin-like calmodulin-binding protein	JGI	Chr07	49289637	49293488	-	3852	2968	1932	43.4	10	296.8	98.2	643	72.04	18.5	9.436	-0.565
Gorai.007G286900	wdr48	WD repeat-containing protein 48	JGI	Chr07	49323037	49332926	+	9890	3243	2292	44	19	170.7	369.3	763	83.539	11.5	7.619	-0.31
Gorai.007G331000	RPPL1	Putative disease resistance RPP13-like protein 1	JGI	Chr07	55382176	55387014	+	4839	4469	4227	39.8	3	1489.7	185	1408	159.647	9.5	6.978	-0.129
Gorai.007G331100	TBL41	Protein trichome birefringence-like 41	JGI	Chr07	55390126	55394767	+	4642	1230	1074	43	5	246	853	357	40.663	3	7.376	-0.017
Gorai.007G331200	TBL41	Protein trichome birefringence-like 41	JGI	Chr07	55398197	55403481	+	5285	1326	1077	41.2	5	265.2	989.8	358	41.451	4.5	7.472	-0.386
Gorai.007G334700	At3g14580	Pentatricopeptide repeat-containing protein At3g14580, mitochondrial	JGI	Chr07	55884441	55888608	-	4168	2882	1251	40	7	411.7	214.3	416	47.384	18	9.349	-0.159
Gorai.007G334800	CALS8	Putative callose synthase 8	JGI	Chr07	55888971	55906278	-	17308	5872	5727	39.8	41	143.2	278.6	1908	220.736	16.5	7.459	-0.074
Gorai.007G334900	At5g39020	Probable receptor-like protein kinase At5g39020	JGI	Chr07	55923662	55926962	+	3301	2435	1986	41.1	4	608.8	288.7	661	74.655	1.5	6.689	-0.15
Gorai.007G336400	C/VIF2	Cell wall / vacuolar inhibitor of fructosidase 2	JGI	Chr07	56115718	56116427	+	710	710	540	39.6	1	710	No intron	179	20.283	0.5	6.656	-0.15
Gorai.007G336500	NA	NA	JGI	Chr07	56119292	56119705	+	414	396	396	39.4	2	198	18	131	14.655	-1.5	5.669	-0.237
Gorai.007G336600	C/VIF2	Cell wall / vacuolar inhibitor of fructosidase 2	JGI	Chr07	56121834	56122752	+	919	919	549	43.4	1	919	No intron	182	20.298	6	8.794	0.085
Gorai.007G336700	NA	NA	JGI	Chr07	56128141	56130129	+	1989	1870	1401	43	2	935	119	466	51.783	-0.5	6.429	-0.389
Gorai.007G336800	NFYC2	Nuclear transcription factor Y subunit C-2	JGI	Chr07	56130102	56132611	-	2510	1403	813	50.1	2	701.5	1106	270	30.082	-2	6.168	-0.646
Gorai.007G336900	GAPCP2	Glyceraldehyde-3-phosphate dehydrogenase GAPCP2, chloroplastic	JGI	Chr07	56139359	56144147	+	4789	1854	1293	44.8	14	132.4	225.8	430	45.723	5.5	8.558	-0.076
Gorai.007G337000	DIR15	Dirigent protein 15	JGI	Chr07	56146025	56146609	-	585	585	585	47.2	1	585	No intron	194	21.449	5.5	9.25	-0.041
Gorai.007G337100	RLP12	Receptor-like protein 12	JGI	Chr07	56151193	56154686	-	3494	2457	2457	37.9	5	491.4	259.3	818	90.548	-5.5	6.052	0.063
Gorai.007G346000	TUBA1	Tubulin alpha-1 chain	JGI	Chr07	57387641	57392144	+	4504	2518	1353	47.5	5	503.6	496.5	450	49.843	-13	4.885	-0.206
Gorai.007G346100	METE	5-methyltetrahydropteroyltriglutamate--homocysteine methyltransferase	JGI	Chr07	57391177	57395470	-	4294	2711	2298	47.7	12	225.9	143.9	765	84.837	-1.5	6.349	-0.15
Gorai.007G346200	LBD20	LOB domain-containing protein 20	JGI	Chr07	57403628	57405741	-	2114	1019	759	51	2	509.5	1095	252	27.601	7.5	7.625	-0.348
Gorai.007G346300	WOX11	WUSCHEL-related homeobox 11	JGI	Chr07	57419364	57421615	+	2252	1180	858	41.5	3	393.3	536	285	31.695	0.5	6.681	-0.296
Gorai.007G346400	MYB44	Transcription factor MYB44	JGI	Chr07	57434322	57436192	-	1871	1695	1116	40.1	3	565	88	371	40.867	14.5	9.825	-0.705
Gorai.007G347100	DAPB2	4-hydroxy-tetrahydrodipicolinate reductase 2, chloroplastic	JGI	Chr07	57748162	57753918	-	5757	1196	1020	43.9	9	132.9	570.1	339	37.135	5	7.99	-0.046
Gorai.007G347200	LHP1	Chromo domain-containing protein LHP1	JGI	Chr07	57754602	57758058	-	3457	2147	1311	42.5	6	357.8	262	436	48.046	-13.5	4.855	-1.049
Gorai.007G347300	SIGB	RNA polymerase sigma factor sigB	JGI	Chr07	57758649	57762734	-	4086	2190	1737	44.4	8	273.8	270.9	578	64.627	15.5	9.115	-0.54
Gorai.007G347400	NA	NA	JGI	Chr07	57766119	57766961	+	843	609	468	47.2	2	304.5	234	155	16.507	17.5	9.897	-0.956
Gorai.007G347500	NA	NA	JGI	Chr07	57772596	57776558	+	3963	2024	1299	47.4	4	506	643.7	432	47.568	14.5	9	-0.157
Gorai.007G347600	TFCA	Tubulin-folding cofactor A	JGI	Chr07	57776551	57778600	-	2050	789	342	43.6	4	197.3	420.3	113	12.859	-5	4.781	-0.821
Gorai.007G347700	CYP89A2	Cytochrome P450 89A2	JGI	Chr07	57779914	57781455	+	1542	1542	1542	43.1	1	1542	No intron	513	58.73	10	8.563	-0.074
Gorai.007G347800	CYP89A2	Cytochrome P450 89A2	JGI	Chr07	57788882	57790696	+	1815	1815	1530	42.6	1	1815	No intron	509	58.775	15.5	9.358	-0.151
Gorai.007G348600	MYB39	Transcription factor MYB39	JGI	Chr07	57887881	57889534	+	1654	1211	999	41.7	4	302.8	147.7	332	37.399	3.5	7.011	-0.573
Gorai.007G348700	EXL6	Protein EXORDIUM-like 6	JGI	Chr07	57893387	57894787	-	1401	1145	945	44.9	2	572.5	256	314	34.272	10.5	9.146	0.007
Gorai.007G348800	NA	NA	JGI	Chr07	57896009	57902120	-	6112	2417	1407	42.3	13	185.9	307.9	468	52.502	14	9.68	-0.156
Gorai.007G349000	NA	ADP-ribosylation factor	JGI	Chr07	57911136	57917575	+	6440	1355	585	41.5	7	193.6	829.8	194	21.823	3.5	8.66	-0.069
Gorai.007G349100	CLE-4A-1	CLAVATA3/ESR (CLE)-related protein 4A-1	JGI	Chr07	57924593	57926084	+	1492	1492	1362	44.3	1	1492	No intron	453	47.996	27	11.044	-0.665
Gorai.007G349200	BMY1	Beta-amylase	JGI	Chr07	57929522	57934365	-	4844	1900	1479	45.2	8	237.5	420.6	492	55.548	-13.5	4.891	-0.411
Gorai.007G349300	NA	NA	JGI	Chr07	57944764	57948953	+	4190	1134	873	39.9	10	113.4	339.6	290	32.76	-9.5	5.177	-1.079
Gorai.007G349400	At3g07070	Serine/threonine-protein kinase At3g07070	JGI	Chr07	57951540	57955486	-	3947	1828	1692	45	5	365.6	529.8	563	61.174	1.5	6.746	-0.773
Gorai.007G350700	ARI7	Probable E3 ubiquitin-protein ligase ARI7	JGI	Chr07	58079030	58087989	-	8960	2608	1485	41.9	17	153.4	392.3	494	57.153	-13.5	5.112	-0.602
Gorai.007G350800	UBC22	Ubiquitin-conjugating enzyme E2 22	JGI	Chr07	58098369	58102739	-	4371	1190	822	43.6	7	170	502.3	273	29.522	8	9.032	-0.441
Gorai.007G350900	SUVH1	Histone-lysine N-methyltransferase, H3 lysine-9 specific SUVH1	JGI	Chr07	58110934	58115639	-	4706	2968	2094	43.5	2	1484	1738	697	76.653	0.5	6.563	-0.43
Gorai.007G353100	CENPE	Centromere-associated protein E	JGI	Chr07	58374076	58394945	-	20870	4618	4092	40.7	34	135.8	492.5	1363	155.58	-39.5	4.984	-0.709
Gorai.007G353200	Nanp	N-acylneuraminate-9-phosphatase	JGI	Chr07	58396486	58400809	-	4324	1319	873	46.7	6	219.8	601	290	32.833	2.5	7.452	-0.366
Gorai.007G353300	nol10	Nucleolar protein 10	JGI	Chr07	58413029	58420998	+	7970	2716	2118	42.9	16	169.8	350.3	705	79.635	11	8.137	-0.675
Gorai.007G353400	NA	NA	JGI	Chr07	58422969	58430414	+	7446	1452	1035	44.4	9	161.3	735.6	344	38.39	-10.5	4.74	-0.513
Gorai.007G355900	NA	NA	JGI	Chr07	58647174	58648236	-	1063	917	705	40	2	458.5	146	234	26.649	-12	4.563	-0.408
Gorai.007G356000	At4g27220	Probable disease resistance protein At4g27220	JGI	Chr07	58647540	58664752	-	17213	7453	6618	38.7	8	931.6	557	2205	252.737	-10	6.175	-0.127
Gorai.008G027000	NA	NA	JGI	Chr08	3185997	3194992	-	8996	749	300	45.7	2	374.5	8247	99	11.365	4	9.657	-0.364
Gorai.008G027100	COBL6	COBRA-like protein 6	JGI	Chr08	3203359	3206299	+	2941	1341	1341	43.1	6	223.5	320	446	50.331	7	7.67	-0.192
Gorai.008G027200	At4g06598	Uncharacterized protein At4g06598	JGI	Chr08	3208261	3213462	-	5202	1961	1125	42	7	280.1	540.2	374	42.111	4.5	7.403	-0.921
Gorai.008G027300	PLDDELTA	Phospholipase D delta	JGI	Chr08	3218789	3223807	-	5019	2690	2553	42.2	10	269	258.8	850	96.293	14	7.445	-0.423
Gorai.008G027400	rps11	30S ribosomal protein S11, chloroplastic	JGI	Chr08	3228721	3228945	-	225	225	225	38.7	1	225	No intron	74	8.029	9.5	11.651	-0.031
Gorai.008G033400	KdelR	ER lumen protein-retaining receptor	JGI	Chr08	4018913	4022694	-	3782	1469	819	45.7	6	244.8	462.6	272	30.826	12.5	9.28	0.669
Gorai.008G033500	TAF14B	Transcription initiation factor TFIID subunit 14b	JGI	Chr08	4025664	4028621	-	2958	1614	330	43.3	6	269	262.8	109	12.271	-1	5.719	-0.637
Gorai.008G033600	NA	NA	JGI	Chr08	4038186	4039529	+	1344	986	291	45	2	493	358	96	10.8	5	8.145	0.605
Gorai.008G033700	NA	NA	JGI	Chr08	4044679	4046110	+	1432	1432	387	46.5	1	1432	No intron	128	14.746	-2	5.022	0.414
Gorai.008G033800	NA	NA	JGI	Chr08	4046575	4046976	-	402	402	402	47.5	1	402	No intron	133	15.439	9.5	11.135	0.381
Gorai.008G033900	At2g21160	Translocon-associated protein subunit alpha	JGI	Chr08	4058587	4061315	+	2729	1095	759	42.3	8	136.9	233.4	252	27.521	-3.5	5.086	0.181
Gorai.008G048200	CPN60A2	Chaperonin 60 subunit alpha 2, chloroplastic	JGI	Chr08	6674857	6679124	+	4268	2147	1761	42	9	238.6	240	586	62.527	0.5	6.807	0.119
Gorai.008G048300	SRX	Sulfiredoxin, chloroplastic/mitochondrial	JGI	Chr08	6679198	6680664	-	1467	674	447	46.5	5	134.8	198.3	148	16.497	6.5	10.121	0.153
Gorai.008G048400	ZBP14	14 kDa zinc-binding protein	JGI	Chr08	6680801	6683988	+	3188	1163	579	43.5	7	166.1	337.5	192	20.961	9.5	9.908	-0.084
Gorai.008G048500	NA	NA	JGI	Chr08	6695705	6696356	+	652	477	366	41	3	159	87.5	121	13.498	2.5	8.096	-0.42
Gorai.008G048600	At5g05010	Coatomer subunit delta	JGI	Chr08	6701706	6706121	-	4416	2145	1587	43.7	12	178.8	206.5	528	57.85	-4	5.606	-0.225
Gorai.008G049500	EMB1027	Arginine--tRNA ligase, chloroplastic/mitochondrial	JGI	Chr08	6980808	6983870	+	3063	878	357	42	6	146.3	437	118	13.354	1	7.175	0.285
Gorai.008G049600	NA	NA	JGI	Chr08	6985342	6986635	-	1294	1261	621	46.4	1	1261	No intron	206	22.503	-1.5	6.139	-0.68
Gorai.008G049700	RAN1	Copper-transporting ATPase RAN1	JGI	Chr08	6995458	7001776	-	6319	3628	3036	44	9	403.1	336.4	1011	108.229	-19	4.822	0.285
Gorai.008G052600	2MMP	Metalloendoproteinase 2-MMP	JGI	Chr08	7453633	7455338	-	1706	1706	1110	48.6	1	1706	No intron	369	40.582	-7	5.486	-0.227
Gorai.008G052700	CLC-B	Chloride channel protein CLC-b	JGI	Chr08	7455339	7456620	+	1282	913	309	42.4	2	456.5	327	102	12.254	13.5	11.088	-0.719
Gorai.008G052800	NPF2.13	Protein NRT1/ PTR FAMILY 2.13	JGI	Chr08	7466082	7469628	-	3547	1931	1737	42.6	4	482.8	263	578	63.892	4	7.221	0.369
Gorai.008G052900	CID5	Polyadenylate-binding protein-interacting protein 5	JGI	Chr08	7487482	7488828	+	1347	531	531	44.8	3	177	408	176	18.695	-18	3.839	-0.227
Gorai.008G054600	ARF8	Auxin response factor 8	JGI	Chr08	7982437	7998834	+	16398	3085	2469	46.6	14	220.4	1024.1	822	91.275	-2.5	6.333	-0.415
Gorai.008G054800	NBS1	Nijmegen breakage syndrome 1 protein	JGI	Chr08	8026497	8039450	+	12954	2181	1659	40.4	13	167.8	897.8	552	61.546	-5	5.918	-0.433
Gorai.008G059900	COL2	Zinc finger protein CONSTANS-LIKE 2	JGI	Chr08	9451492	9453391	+	1900	1414	1125	49.5	2	707	486	374	41.5	-3.5	5.969	-0.559
Gorai.008G063700	NA	NA	JGI	Chr08	10206306	10207181	-	876	876	210	49	1	876	No intron	69	7.628	3	8.262	1.251
Gorai.008G063800	NACK1	Kinesin-like protein NACK1	JGI	Chr08	10217440	10222989	-	5550	3782	2937	42.6	14	270.1	136	978	110.237	-0.5	6.485	-0.592
Gorai.008G066000	NA	Putative AC transposase	JGI	Chr08	10673938	10676151	+	2214	1905	1905	35.3	3	635	154.5	634	72.765	1	6.635	-0.42
Gorai.008G066100	SAMT	Salicylate carboxymethyltransferase	JGI	Chr08	10679112	10681455	+	2344	1326	1092	42.4	4	331.5	339.3	363	41.3	-5	5.182	-0.242
Gorai.008G066200	At1g63430	Probable LRR receptor-like serine/threonine-protein kinase At1g63430	JGI	Chr08	10692331	10693677	-	1347	507	273	41	4	126.8	280	90	10.033	-3	4.532	0.264
Gorai.008G070000	GATL2	Probable galacturonosyltransferase-like 2	JGI	Chr08	11767072	11768237	+	1166	1166	1068	49.3	1	1166	No intron	355	39.833	12.5	8.403	-0.02
Gorai.008G070100	RTC2	Probable vacuolar amino acid transporter YPQ3	JGI	Chr08	11768360	11771435	-	3076	1530	1146	44.2	13	117.7	113.6	381	42.837	10	8.797	-0.081
Gorai.008G070200	CML41	Probable calcium-binding protein CML41	JGI	Chr08	11782681	11783955	+	1275	1275	576	45.5	1	1275	No intron	191	21.801	-3.5	5.375	-0.73
Gorai.008G072900	DOF5.7	Dof zinc finger protein DOF5.7	JGI	Chr08	12719496	12721225	+	1730	1550	1041	43.1	2	775	180	346	36.493	12.5	9.393	-0.478
Gorai.008G073000	Bp10	L-ascorbate oxidase homolog	JGI	Chr08	12722061	12724855	-	2795	1930	1614	43.2	9	214.4	108.1	537	60.354	26.5	9.916	-0.093
Gorai.008G074400	Os10g0391300	Zinc finger CCCH domain-containing protein 62	JGI	Chr08	13454469	13457513	+	3045	1884	1242	40.6	10	188.4	129	413	47.251	24.5	9.946	-1.093
Gorai.008G074500	NA	NA	JGI	Chr08	13458010	13470567	+	12558	5839	4905	43.6	25	233.6	280	1634	177.323	22.5	7.822	-0.133
Gorai.008G077000	YDA	Mitogen-activated protein kinase kinase kinase YODA	JGI	Chr08	14367834	14369263	+	1430	1430	1053	43.7	1	1430	No intron	350	38.968	-4.5	5.482	-0.316
Gorai.008G077100	NA	NA	JGI	Chr08	14370148	14371976	-	1829	1597	933	47.1	3	532.3	116	310	34.525	25.5	10.482	-0.412
Gorai.008G077200	NAPRT2	Nicotinate phosphoribosyltransferase 2	JGI	Chr08	14372987	14379587	-	6601	2354	1704	42.8	15	156.9	303.4	567	63.105	2.5	6.868	-0.042
Gorai.008G077300	SPT	Transcription factor SPATULA	JGI	Chr08	14390716	14393303	-	2588	1278	720	46.4	5	255.6	327.5	239	26.388	-1	6.137	-0.664
Gorai.008G078200	NA	NA	JGI	Chr08	14855261	14857627	+	2367	741	219	39.7	4	185.3	542	72	8.349	-0.5	5.726	0.164
Gorai.008G080700	At5g67385	BTB/POZ domain-containing protein At5g67385	JGI	Chr08	15744559	15747850	+	3292	2708	1845	43.5	5	541.6	146	614	68.635	0.5	6.596	-0.198
Gorai.008G081400	EGC1	Putative EG45-like domain containing protein 1	JGI	Chr08	16129402	16129915	-	514	354	354	42.1	2	177	160	117	12.854	2.5	7.865	0.227
Gorai.008G081500	EGC1	Putative EG45-like domain containing protein 1	JGI	Chr08	16132437	16132947	-	511	381	381	44.1	2	190.5	130	126	13.769	7.5	8.875	0.192
Gorai.008G087700	NA	NA	JGI	Chr08	19890119	19890615	-	497	497	231	35.1	1	497	No intron	76	8.446	3.5	8.202	0.372
Gorai.008G087800	At2g22730	Probable sphingolipid transporter spinster homolog 3	JGI	Chr08	19890622	19897102	-	6481	1371	1371	40.3	14	97.9	393.1	456	49.241	-7.5	4.971	0.441
Gorai.008G087900	PCKA	Phosphoenolpyruvate carboxykinase [ATP]	JGI	Chr08	19897423	19900982	-	3560	2396	1980	48.4	12	199.7	105.8	659	72.89	7.5	7.065	-0.364
Gorai.008G107400	SPL8	Squamosa promoter-binding-like protein 8	JGI	Chr08	33688521	33690932	-	2412	1570	1008	48.6	3	523.3	421	335	37.371	17	9.143	-0.974
Gorai.008G107500	Os10g0478200	Malate dehydrogenase, cytoplasmic	JGI	Chr08	33700522	33702402	-	1881	1161	1002	46.7	6	193.5	144	333	36.045	2	7.087	-0.003
Gorai.008G107600	CCD7	Carotenoid cleavage dioxygenase 7, chloroplastic	JGI	Chr08	33703802	33706873	-	3072	1882	1845	43	6	313.7	238	614	69.169	10.5	7.667	-0.271
Gorai.008G123300	YLS9	Protein YLS9	JGI	Chr08	36153766	36154503	-	738	738	738	52.3	1	738	No intron	245	27.488	16.5	10.249	-0.095
Gorai.008G123400	CRF5	Ethylene-responsive transcription factor CRF5	JGI	Chr08	36160480	36161380	+	901	901	750	44.4	1	901	No intron	249	28.357	-9.5	4.653	-0.806
Gorai.008G123500	AGP20	Arabinogalactan peptide 20	JGI	Chr08	36163083	36165282	-	2200	557	228	43	2	278.5	1643	75	7.866	-4.5	3.606	0.868
Gorai.008G123600	TUBG1	Tubulin gamma-1 chain	JGI	Chr08	36167408	36171962	-	4555	1828	1425	42.2	12	152.3	247.9	474	53.239	-4.5	5.917	-0.32
Gorai.008G123700	At5g41760	CMP-sialic acid transporter 1	JGI	Chr08	36175499	36179541	-	4043	1817	1008	41.7	8	227.1	318	335	37.856	11.5	9.658	0.39
Gorai.008G123800	ADNT1	Mitochondrial adenine nucleotide transporter ADNT1	JGI	Chr08	36180441	36184780	-	4340	1835	1080	46.7	8	229.4	348.3	359	38.701	11.5	9.541	0.11
Gorai.008G124100	AS	Hydroquinone glucosyltransferase	JGI	Chr08	36262545	36264289	+	1745	1745	1413	48.9	1	1745	No intron	470	51.89	1.5	6.79	-0.109
Gorai.008G126200	ARF9	Auxin response factor 9	JGI	Chr08	36717077	36721169	+	4093	2901	1986	44.7	14	207.2	91.7	661	73.98	3	6.797	-0.446
Gorai.008G126300	At4g00950	Uncharacterized protein At4g00950	JGI	Chr08	36730706	36732593	+	1888	998	648	46.5	2	499	890	215	23.789	18	10.469	-0.58
Gorai.008G126400	NA	NA	JGI	Chr08	36732722	36734876	-	2155	593	201	42.8	3	197.7	439.5	66	7.25	-1	4.711	0.571
Gorai.008G126500	LAC6	Laccase-6	JGI	Chr08	36744425	36746679	+	2255	1930	1719	44.2	5	386	81.3	572	63.72	7	7.378	-0.084
Gorai.008G131500	ALA1	Phospholipid-transporting ATPase 1	JGI	Chr08	37717657	37718351	-	695	528	342	40.1	2	264	167	113	13.643	5.5	9.333	-0.196
Gorai.008G131600	MTP1	Metal tolerance protein 1	JGI	Chr08	37723651	37726425	+	2775	1834	1275	44.7	1	1834	No intron	424	47.088	5	6.701	-0.033
Gorai.008G131700	NA	Anthranilate N-methyltransferase	JGI	Chr08	37726426	37728880	-	2455	1380	1086	44.5	3	460	537.5	361	39.697	-6	5.519	0.114
Gorai.008G131800	LHY	Protein LHY	JGI	Chr08	37738000	37744916	-	6917	3050	2214	43.5	10	305	418	737	81.229	-3.5	6.25	-0.819
Gorai.008G131900	NA	NA	JGI	Chr08	37745706	37746405	+	700	452	258	38.4	2	226	248	85	9.229	3.5	8.495	0.587
Gorai.008G136600	MSK-3	Glycogen synthase kinase-3 homolog MsK-3	JGI	Chr08	38585110	38589107	+	3998	2043	1230	42.6	13	157.2	162.9	409	46.363	13	8.459	-0.236
Gorai.008G136700	At1g48100	Polygalacturonase At1g48100	JGI	Chr08	38591824	38594143	+	2320	1496	1422	44.2	5	299.2	206	473	51.667	-5	6.1	-0.213
Gorai.008G137500	GA2OX2	Gibberellin 2-beta-dioxygenase 2	JGI	Chr08	38746972	38749398	+	2427	1299	1023	45.5	2	649.5	1128	340	38.047	-0.5	6.424	-0.307
Gorai.008G137600	NIFU1	NifU-like protein 1, chloroplastic	JGI	Chr08	38767215	38768502	-	1288	1078	675	44.6	3	359.3	105	224	24.172	-1	5.855	-0.146
Gorai.008G137700	PCMP-E63	Pentatricopeptide repeat-containing protein At1g53600, mitochondrial	JGI	Chr08	38778677	38780956	+	2280	2184	1512	42.4	2	1092	96	503	57.022	26.5	10.04	-0.151
Gorai.008G137800	At2g47250	Probable pre-mRNA-splicing factor ATP-dependent RNA helicase	JGI	Chr08	38782533	38786182	-	3650	2667	2178	44.2	7	381	163.8	725	82.658	7.5	7.543	-0.389
Gorai.008G143500	PERK8	Proline-rich receptor-like protein kinase PERK8	JGI	Chr08	39488635	39490871	-	2237	1566	1566	42	6	261	134.2	521	59.897	15.5	8.568	-0.388
Gorai.008G144100	NA	Glyoxysomal fatty acid beta-oxidation multifunctional protein MFP-a	JGI	Chr08	39652778	39659443	+	6666	2064	2064	43.3	19	108.6	255.7	688	76.47	28	9.709	-0.027
Gorai.008G144200	SEC15B	Exocyst complex component SEC15B	JGI	Chr08	39659653	39662683	-	3031	3031	2412	43.1	1	3031	No intron	803	90.283	-1	6.424	-0.251
Gorai.008G144300	NA	NA	JGI	Chr08	39662870	39663684	+	815	815	372	46	1	815	No intron	123	13.997	6	8.332	-0.33
Gorai.008G145500	At3g62790	NADH dehydrogenase [ubiquinone] iron-sulfur protein 5-B	JGI	Chr08	39809350	39812491	+	3142	657	252	48.4	2	328.5	2485	83	9.885	5.5	8.499	-1.223
Gorai.008G145600	EID1	Phytochrome A-associated F-box protein	JGI	Chr08	39816213	39818221	+	2009	2009	984	50.3	1	2009	No intron	327	36.951	10	7.946	-0.414
Gorai.008G145700	BAH1	E3 ubiquitin-protein ligase BAH1	JGI	Chr08	39831968	39834216	+	2249	1583	975	41.6	6	263.8	114.6	324	37.083	14.5	8.403	-0.216
Gorai.008G145800	ABCC4	ABC transporter C family member 4	JGI	Chr08	39833751	39839925	-	6175	4912	4524	43	10	491.2	101.6	1507	169.406	15	7.518	0.155
Gorai.008G149600	PPT1	4-hydroxybenzoate polyprenyltransferase, mitochondrial	JGI	Chr08	40505918	40509642	-	3725	2202	1209	44.6	8	275.3	217.6	402	44.164	15.5	9.824	0.17
Gorai.008G149700	ALATS	Alanine--tRNA ligase	JGI	Chr08	40509965	40522409	-	12445	3664	3213	43.4	24	152.7	381.8	1070	117.446	3.5	6.859	-0.209
Gorai.008G149800	NA	NA	JGI	Chr08	40527974	40530100	-	2127	1960	1425	44	3	653.3	83.5	474	54.076	14	8.333	-0.197
Gorai.008G160100	CRK3	Cysteine-rich receptor-like protein kinase 3	JGI	Chr08	42570437	42573626	-	3190	2608	2028	43.8	7	372.6	97	675	75.504	2.5	6.905	-0.027
Gorai.008G160200	CHUP1	Protein CHUP1, chloroplastic	JGI	Chr08	42579269	42582655	+	3387	999	999	40.6	6	166.5	477.6	332	37.168	5.5	9.015	-0.545
Gorai.008G160300	NRT2.5	High affinity nitrate transporter 2.5	JGI	Chr08	42586479	42588598	-	2120	2038	1521	47.3	2	1019	82	506	54.646	13	9.174	0.452
Gorai.008G160400	R1	Alpha-glucan water dikinase, chloroplastic	JGI	Chr08	42593874	42607126	+	13253	4515	4515	42.3	31	145.6	265.4	1504	169.227	9	7.164	-0.339
Gorai.008G163000	SKIP14	F-box protein SKIP14	JGI	Chr08	43086893	43090560	+	3668	2778	1386	42.9	2	1389	890	461	51.427	-22	4.552	-0.269
Gorai.008G163100	NA	NA	JGI	Chr08	43092711	43093240	-	530	530	195	41.5	1	530	No intron	64	7.367	6	10.458	-1.688
Gorai.008G163200	GT-1	Trihelix transcription factor GT-1	JGI	Chr08	43096020	43101173	+	5154	2036	1146	45.5	5	407.2	779.5	381	43.74	2	6.726	-0.821
Gorai.008G168400	DRP1C	Dynamin-related protein 1C	JGI	Chr08	44034462	44048828	+	14367	2232	1875	43.4	16	139.5	809	624	69.901	7	8.108	-0.336
Gorai.008G168500	ADO3	Adagio protein 3	JGI	Chr08	44051003	44054008	-	3006	2301	1884	47.2	2	1150.5	705	627	69.719	-4	6.051	-0.323
Gorai.008G168600	UNG	Uracil-DNA glycosylase, mitochondrial	JGI	Chr08	44059144	44062817	+	3674	1479	963	45	6	246.5	439	320	35.573	22.5	10.235	-0.187
Gorai.008G181600	TCP15	Transcription factor TCP15	JGI	Chr08	45925248	45927562	+	2315	2315	1035	47.5	1	2315	No intron	344	37.543	10	9.112	-0.733
Gorai.008G181700	NA	NA	JGI	Chr08	45947506	45947733	+	228	228	201	44.3	1	228	No intron	66	7.488	-1	5.572	-0.044
Gorai.008G189900	NA	NA	JGI	Chr08	47239482	47247688	-	8207	3234	2181	45.8	12	269.5	452.1	726	82.495	-23	4.878	-1.098
Gorai.008G190000	NFD4	Protein NUCLEAR FUSION DEFECTIVE 4	JGI	Chr08	47248926	47251322	-	2397	2263	1593	46.6	2	1131.5	134	530	58.378	9	8.054	0.564
Gorai.008G217900	pimA	GDP-mannose-dependent alpha-(1-2)-phosphatidylinositol mannosyltransferase	JGI	Chr08	50431098	50433253	+	2156	2156	1473	47	1	2156	No intron	490	54.818	25	9.942	-0.139
Gorai.008G218000	MAG2L	RINT1-like protein MAG2L	JGI	Chr08	50434435	50438552	+	4118	2677	2376	41.3	4	669.3	480.3	791	90.937	7.5	7.05	-0.187
Gorai.008G218100	HST	Shikimate O-hydroxycinnamoyltransferase	JGI	Chr08	50448656	50450340	-	1685	1685	1386	44.8	1	1685	No intron	461	51.299	5	7.176	-0.045
Gorai.008G218200	CCR4-4	Carbon catabolite repressor protein 4 homolog 4	JGI	Chr08	50451267	50459285	-	8019	2657	1260	41.4	13	204.4	446.8	419	46.593	-4	5.672	-0.218
Gorai.008G218300	BAM8	Beta-amylase 8	JGI	Chr08	50463781	50470692	+	6912	2786	1968	46.2	10	278.6	451.9	655	74.139	-6	5.946	-0.486
Gorai.008G218400	alkbh8	Alkylated DNA repair protein alkB homolog 8	JGI	Chr08	50469968	50474038	-	4071	1992	936	46	8	249	297	311	34.373	0.5	6.569	-0.119
Gorai.008G229800	BRG1	BOI-related E3 ubiquitin-protein ligase 1	JGI	Chr08	51597276	51599403	+	2128	1948	1008	51.9	3	649.3	90	335	37.211	6.5	7.973	-0.619
Gorai.008G229900	NA	NA	JGI	Chr08	51631154	51632565	+	1412	1246	522	42.3	2	623	166	173	19.382	2	7.708	-0.71
Gorai.008G230000	endou-a	Poly(U)-specific endoribonuclease-A	JGI	Chr08	51635160	51638655	+	3496	1750	1308	44.1	9	194.4	218.3	435	49.763	-15	4.868	-0.893
Gorai.008G230100	BAM3	Beta-amylase 3, chloroplastic	JGI	Chr08	51641062	51644006	+	2945	2183	1623	44.4	4	545.8	254	540	60.773	14	8.557	-0.463
Gorai.008G230200	At5g47070	Probable receptor-like protein kinase At5g47070	JGI	Chr08	51644865	51647478	-	2614	1916	1158	44.3	4	479	232.7	385	42.932	23.5	10.271	-0.525
Gorai.008G230300	Os01g0679700	60S ribosomal protein L37a	JGI	Chr08	51650708	51653162	+	2455	1176	291	46	5	235.2	201	96	10.726	17.5	10.87	-0.561
Gorai.008G230400	CKB1	Casein kinase II subunit beta	JGI	Chr08	51655757	51659163	-	3407	1640	855	44.3	5	328	441.8	284	31.903	-11.5	4.697	-0.596
Gorai.008G236400	NAC007	NAC domain-containing protein 7	JGI	Chr08	52201624	52204861	+	3238	1775	1053	43.6	4	443.8	487.7	350	40.71	2.5	6.833	-0.857
Gorai.008G236500	YAB1	Axial regulator YABBY 1	JGI	Chr08	52221441	52224298	+	2858	881	636	48.9	7	125.9	244.5	211	23.486	6	7.896	-0.343
Gorai.008G236600	SKU5	Monocopper oxidase-like protein SKU5	JGI	Chr08	52241208	52245019	-	3812	2489	1770	44.2	9	276.6	165.4	589	65.841	10	8.956	-0.234
Gorai.008G243400	At4g22990	SPX domain-containing membrane protein At4g22990	JGI	Chr08	52870043	52876312	-	6270	2789	2094	41.5	12	232.4	316.5	697	78.21	3.5	7.07	0.219
Gorai.008G243500	NA	NA	JGI	Chr08	52883174	52886620	-	3447	2027	1251	44	3	675.7	710	416	46.968	2	7.094	-0.753
Gorai.008G243600	DREB1B	Dehydration-responsive element-binding protein 1B	JGI	Chr08	52893085	52894332	-	1248	1248	750	49.2	1	1248	No intron	249	27.897	1	6.943	-0.616
Gorai.008G243700	ERF025	Ethylene-responsive transcription factor ERF025	JGI	Chr08	52907814	52908767	-	954	954	684	52.2	1	954	No intron	227	24.741	-6	4.95	-0.62
Gorai.008G243800	STP1	Sugar transport protein 1	JGI	Chr08	52911771	52920289	+	8519	2577	2577	41.4	8	322.1	848.9	858	95.194	19.5	9.288	0.576
Gorai.008G249000	NA	NA	JGI	Chr08	53322149	53322549	-	401	401	225	37.3	1	401	No intron	74	8.534	1	6.926	0.754
Gorai.008G249100	Emg1	Ribosomal RNA small subunit methyltransferase NEP1	JGI	Chr08	53326027	53327722	+	1696	594	594	35.9	8	74.3	157.4	197	22.37	11	9.975	-0.107
Gorai.008G249200	TTC7A	Tetratricopeptide repeat protein 7A	JGI	Chr08	53329756	53336013	+	6258	2393	1944	44.3	7	341.9	644.2	647	71.459	-9.5	5.364	-0.243
Gorai.008G262200	NA	NA	JGI	Chr08	54258023	54260641	-	2619	1224	453	44.8	3	408	697.5	150	16.782	23.5	11.364	-0.505
Gorai.008G262300	NA	NA	JGI	Chr08	54263034	54267124	+	4091	1129	741	45.9	8	141.1	423.1	246	28.08	6	8.555	-0.276
Gorai.008G262400	GT-2	Trihelix transcription factor GT-2	JGI	Chr08	54272520	54277322	-	4803	3975	2379	50	3	1325	414	792	85.776	-9.5	5.666	-0.783
Gorai.008G262500	lfng	Beta-1,3-N-acetylglucosaminyltransferase lunatic fringe	JGI	Chr08	54285386	54288198	-	2813	2641	1611	47.2	3	880.3	86	536	61.259	21.5	9.018	-0.403
Gorai.008G263500	NA	NA	JGI	Chr08	54363565	54364504	-	940	719	312	47.8	3	239.7	106	103	10.747	-11.5	4.197	-1.656
Gorai.008G263600	NA	NA	JGI	Chr08	54366003	54366487	+	485	485	393	49.1	1	485	No intron	130	14.004	-0.5	5.686	0.748
Gorai.008G263700	SPBC16G5.07c	Uncharacterized protein C16G5.07c	JGI	Chr08	54366676	54370029	-	3354	1698	1218	46.8	9	188.7	203.5	405	44.652	5	8.791	-0.374
Gorai.008G263800	At5g64700	WAT1-related protein At5g64700	JGI	Chr08	54371221	54374545	+	3325	1591	1170	44.5	7	227.3	289	389	42.857	18.5	9.863	0.478
Gorai.008G263900	HIPP26	Heavy metal-associated isoprenylated plant protein 26	JGI	Chr08	54382517	54384839	+	2323	1819	930	44.6	5	363.8	126	309	34.566	-14.5	4.646	-0.991
Gorai.008G264000	HIPP26	Heavy metal-associated isoprenylated plant protein 26	JGI	Chr08	54386621	54387692	+	1072	879	402	45.8	2	439.5	193	133	15.548	7.5	9.899	-0.602
Gorai.008G264100	NA	NA	JGI	Chr08	54388280	54388494	+	215	215	177	49.7	1	215	No intron	58	6.466	1.5	8.51	0.502
Gorai.008G264200	PCMP-H3	Pentatricopeptide repeat-containing protein At4g14820	JGI	Chr08	54389550	54392704	+	3155	2886	2166	43.8	2	1443	269	721	81.396	13	7.442	-0.121
Gorai.008G264300	GSVIVT00037159001	Peroxidase 5	JGI	Chr08	54393226	54394916	+	1691	1462	990	44.6	4	365.5	76.3	329	35.758	4.5	7.936	-0.014
Gorai.008G264400	FBW2	F-box protein FBW2	JGI	Chr08	54395780	54396632	+	853	745	741	48.2	3	248.3	54	246	27.869	15.5	9.697	-0.052
Gorai.008G264500	FBW2	F-box protein FBW2	JGI	Chr08	54398026	54399320	+	1295	837	837	46.6	3	279	229	278	31.548	-8	4.756	-0.077
Gorai.008G264600	At3g49470	Nascent polypeptide-associated complex subunit alpha-like protein 2	JGI	Chr08	54399458	54401176	-	1719	1124	663	48.3	4	281	198.3	220	23.852	-25.5	4.043	-0.783
Gorai.008G265100	APRR5	Two-component response regulator-like APRR5	JGI	Chr08	54446634	54450113	-	3480	2308	1911	42	8	288.5	137	636	71.008	8	7.367	-0.748
Gorai.008G265200	Stard7	StAR-related lipid transfer protein 7, mitochondrial	JGI	Chr08	54455167	54457712	+	2546	1924	1236	44	6	320.7	124.4	411	46.626	8	8.327	-0.267
Gorai.008G265300	NA	NA	JGI	Chr08	54457713	54458780	-	1068	994	228	47.8	2	497	74	75	7.846	1.5	8.518	0.284
Gorai.008G265400	NA	NA	JGI	Chr08	54462091	54462748	+	658	491	414	45.4	2	245.5	167	137	15.11	7	10.216	-0.231
Gorai.008G265500	HSP22	Small heat shock protein, chloroplastic	JGI	Chr08	54462749	54463718	-	970	888	693	44.4	2	444	82	230	25.911	1	6.927	-0.697
Gorai.008G265600	GRF3	Growth-regulating factor 3	JGI	Chr08	54463982	54466631	-	2650	2285	1488	47.8	4	571.3	121.7	495	53.427	7.5	7.75	-0.447
Gorai.008G269300	COL1	Zinc finger protein CONSTANS-LIKE 1	JGI	Chr08	54802842	54805924	+	3083	1448	846	44.7	4	362	545	281	31.561	-11	4.556	-0.47
Gorai.008G269400	ATX5	Histone-lysine N-methyltransferase ATX5	JGI	Chr08	54810676	54819536	+	8861	3989	3276	43.3	24	166.2	211.8	1091	124.582	45	8.53	-0.592
Gorai.008G269500	PAP14	Probable plastid-lipid-associated protein 14, chloroplastic	JGI	Chr08	54820719	54825445	+	4727	2505	2034	43.1	14	178.9	170.9	677	76.791	35	10.235	-0.204
Gorai.008G270000	At5g53140	Probable protein phosphatase 2C 76	JGI	Chr08	54879630	54884943	+	5314	1765	1083	43.2	9	196.1	338.4	360	39.758	3	7.049	-0.364
Gorai.008G270100	TPP7	Probable trehalose-phosphate phosphatase 7	JGI	Chr08	54895162	54901806	+	6645	1464	1020	42.5	9	162.7	79.3	339	38.339	9	9.206	-0.434
Gorai.008G275500	At1g76660	Uncharacterized protein At1g76660	JGI	Chr08	55352749	55356732	+	3984	2609	1398	47.2	2	1304.5	1375	465	49.923	-1	6.325	-0.443
Gorai.008G275600	NA	NA	JGI	Chr08	55360444	55366298	-	5855	2666	2073	43.4	11	242.4	294.9	690	76.795	12	8.136	-0.626
Gorai.008G275700	PUB32	U-box domain-containing protein 32	JGI	Chr08	55367745	55373319	-	5575	2940	2376	42.4	10	294	288.4	791	89.8	-12	5.506	-0.352
Gorai.008G275800	At3g49055	Uncharacterized protein At3g49055	JGI	Chr08	55378590	55382037	+	3448	1876	1611	43.6	5	375.2	393	536	61.269	-27	4.674	-0.719
Gorai.008G275900	Kif22	Kinesin-like protein KIF22	JGI	Chr08	55382406	55387640	-	5235	2497	2022	38.6	17	146.9	171.1	673	74.668	11	8.196	-0.566
Gorai.008G281500	HTH	Protein HOTHEAD	JGI	Chr08	55807161	55810013	+	2853	1740	1653	45.6	5	348	278.3	550	59.865	-5	5.878	-0.049
Gorai.008G281600	PER66	Peroxidase 66	JGI	Chr08	55816191	55818253	-	2063	1320	1008	43.4	3	440	371.5	335	37.043	10.5	8.877	-0.219
Gorai.008G281700	LNG2	Protein LONGIFOLIA 2	JGI	Chr08	55826735	55829680	-	2946	2692	2136	42	4	673	84.7	711	79.676	30.5	9.742	-0.749
Gorai.008G281800	NA	NA	JGI	Chr08	55832632	55837779	-	5148	2353	771	44.2	7	336.1	465.8	256	28.038	4	8.458	-0.732
Gorai.008G281900	At5g51830	Probable fructokinase-7	JGI	Chr08	55838609	55841391	-	2783	1470	1047	45.6	7	210	218.8	348	37.15	-5.5	5.094	0.029
Gorai.008G282000	PGMP	Phosphoglucomutase, chloroplastic	JGI	Chr08	55849316	55854042	+	4727	2234	1908	43.3	22	101.5	118.7	635	69.245	1.5	6.803	-0.236
Gorai.008G282300	BHLH126	Transcription factor bHLH126	JGI	Chr08	55865929	55867396	-	1468	917	702	42.9	3	305.7	275.5	233	25.791	-5	5.142	-0.374
Gorai.008G282400	BHLH55	Transcription factor bHLH55	JGI	Chr08	55871301	55873463	-	2163	1207	849	41	5	241.4	239	282	31.78	17.5	9.555	-0.36
Gorai.008G282500	At4g25390	Receptor-like serine/threonine-protein kinase At4g25390	JGI	Chr08	55879506	55882086	-	2581	2581	1941	49.8	1	2581	No intron	646	72.273	23.5	9.862	-0.518
Gorai.008G282600	AHG1	Probable protein phosphatase 2C 75	JGI	Chr08	55887562	55891005	-	3444	1820	1245	51.6	4	455	541.3	414	45.358	2	6.742	-0.474
Gorai.008G282700	FUC1	Alpha-L-fucosidase 1	JGI	Chr08	55897316	55900320	+	3005	1888	1461	44.2	3	629.3	558.5	486	55.094	9	7.923	-0.324
Gorai.008G282800	RH7	DEAD-box ATP-dependent RNA helicase 7	JGI	Chr08	55902284	55906923	-	4640	2274	2118	43.5	14	162.4	182	705	77.122	34.5	10.208	-0.438
Gorai.008G282900	NA	NA	JGI	Chr08	55908563	55910835	-	2273	1355	639	38.7	3	451.7	459	212	24.408	5	8.282	0.089
Gorai.008G283000	KAM1	Xyloglucan galactosyltransferase KATAMARI1	JGI	Chr08	55913139	55915522	-	2384	2146	1554	48.3	3	715.3	113.5	517	59.427	23.5	9.436	-0.412
Gorai.008G283800	NA	NA	JGI	Chr08	55971045	55973636	+	2592	2592	2364	44.1	1	2592	No intron	787	87.716	23	8.541	-0.285
Gorai.008G283900	HIR4	Hypersensitive-induced response protein 4	JGI	Chr08	55980357	55983880	-	3524	1369	876	47.4	6	228.2	431	291	32.386	-5	5.245	-0.146
Gorai.008G284000	EMS1	Leucine-rich repeat receptor protein kinase EMS1	JGI	Chr08	55985842	55988712	-	2871	2618	2031	42.8	4	654.5	84.3	676	74.526	6	7.561	-0.119
Gorai.008G284100	RPS13	40S ribosomal protein S13	JGI	Chr08	55998652	56000839	+	2188	937	456	46.9	5	187.4	312.8	151	17.122	23	11.074	-0.466
Gorai.008G286600	psbH	Photosystem II reaction center protein H	JGI	Chr08	56217323	56217660	+	338	338	222	37.4	1	338	No intron	73	7.926	0	6.708	0.452
Gorai.008G286700	CRF1	Ethylene-responsive transcription factor CRF1	JGI	Chr08	56218959	56219888	+	930	930	756	41.9	1	930	No intron	251	28.799	-13.5	4.475	-0.589
Gorai.008G286800	CCR4-5	Carbon catabolite repressor protein 4 homolog 5	JGI	Chr08	56223420	56228596	-	5177	2064	1434	42.9	14	147.4	239.5	477	55.209	29.5	9.62	-0.666
Gorai.008G286900	At5g16180	Chloroplastic group IIA intron splicing facilitator CRS1, chloroplastic	JGI	Chr08	56233169	56240257	-	7089	3177	2607	43.8	10	317.7	434.7	868	98.188	-10.5	5.667	-0.71
Gorai.008G287000	SYT5	Synaptotagmin-5	JGI	Chr08	56240988	56249621	-	8634	2997	2466	41.4	15	199.8	402.6	821	93.014	10	8.029	-0.271
Gorai.008G287600	NACK1	Kinesin-like protein NACK1	JGI	Chr08	56293146	56298697	+	5552	3398	2892	41.1	15	226.5	145.9	963	109.017	9	7.231	-0.614
Gorai.008G287700	NA	Probable non-specific lipid-transfer protein AKCS9	JGI	Chr08	56299761	56300352	-	592	566	294	45.6	2	283	26	97	10.241	11	9.95	0.224
Gorai.008G287800	NA	NA	JGI	Chr08	56303344	56305224	+	1881	797	498	39.6	2	398.5	1084	165	19.207	16	10.664	-0.307
Gorai.008G287900	pomgnt2	Protein O-linked-mannose beta-1,4-N-acetylglucosaminyltransferase 2	JGI	Chr08	56308738	56311058	+	2321	1714	1608	40.5	2	857	607	535	60.309	27.5	10.081	-0.322
Gorai.008G288000	At3g18200	WAT1-related protein At3g18200	JGI	Chr08	56312321	56314292	-	1972	1056	1056	38.1	7	150.9	152.7	351	38.823	10	9.081	0.689
Gorai.008G291700	MKK9	Mitogen-activated protein kinase kinase 9	JGI	Chr08	56597189	56598160	-	972	972	972	48	1	972	No intron	323	36.347	8	8.279	-0.277
Gorai.008G291800	MKK9	Mitogen-activated protein kinase kinase 9	JGI	Chr08	56603652	56604617	-	966	966	966	47.2	1	966	No intron	321	36.226	6	7.826	-0.306
Gorai.008G291900	PUB21	U-box domain-containing protein 21	JGI	Chr08	56608091	56609476	-	1386	1386	1287	41.1	1	1386	No intron	428	48.317	-0.5	6.373	-0.068
Gorai.008G292000	XLG3	Extra-large guanine nucleotide-binding protein 3	JGI	Chr08	56612121	56616972	-	4852	2574	2574	43.2	9	286	234	857	98.044	-15.5	5.251	-0.714
Gorai.008G292100	At3g17800	UV-B-induced protein At3g17800, chloroplastic	JGI	Chr08	56618457	56620836	+	2380	1647	1236	45.2	3	549	366.5	411	45.725	4.5	7.833	-0.3
Gorai.008G292200	PAP17	Purple acid phosphatase 17	JGI	Chr08	56621502	56624171	-	2670	1177	1020	44.2	6	196.2	298.6	339	38.948	9.5	8.236	-0.304
Gorai.008G292300	CCT6A	T-complex protein 1 subunit zeta 1	JGI	Chr08	56624710	56630864	-	6155	2218	1608	43.2	14	158.4	302.8	535	59.004	1.5	6.706	-0.183
Gorai.008G292400	KAN1	Transcription repressor KAN1	JGI	Chr08	56633547	56638847	+	5301	1622	1089	45	6	270.3	735.8	362	39.153	2	6.789	-0.557
Gorai.008G292600	2018-10-01	Organic cation/carnitine transporter 1	JGI	Chr08	56647609	56650530	-	2922	1806	1617	45.9	3	602	558	538	59.328	8	8.517	0.298
Gorai.008G292700	2018-10-01	Organic cation/carnitine transporter 1	JGI	Chr08	56653906	56656019	-	2114	966	966	42.5	2	483	1148	321	36.157	14.5	9.372	0.368
Gorai.008G292800	2018-10-01	Organic cation/carnitine transporter 1	JGI	Chr08	56659613	56664052	-	4440	1683	1683	44	3	561	1378.5	560	62.073	5	8.072	0.245
Gorai.008G292900	CALM1	Calmodulin	JGI	Chr08	56668980	56671010	+	2031	819	453	47.5	4	204.8	404	150	16.898	-22	3.88	-0.534
Gorai.008G293000	SGR5	Protein SHOOT GRAVITROPISM 5	JGI	Chr08	56675980	56679190	+	3211	2425	1149	45.2	3	808.3	393	382	43.058	20	8.79	-0.842
Gorai.008G293100	MYB44	Transcription factor MYB44	JGI	Chr08	56682637	56685453	-	2817	1037	774	43.8	4	259.3	589.7	257	29.925	12.5	9.008	-0.763
Gorai.008G293200	NA	Glutamate decarboxylase	JGI	Chr08	56690018	56694116	+	4099	2124	1509	46.3	6	354	395	502	56.452	0.5	6.635	-0.171
Gorai.009G006100	CHLN	Nicotianamine synthase	JGI	Chr09	534743	535853	+	1111	1111	864	43.2	1	1111	No intron	287	32.738	3.5	7.302	-0.064
Gorai.009G006200	ARR12	Two-component response regulator ARR12	JGI	Chr09	536816	539718	-	2903	1506	1506	40.2	7	215.1	232.8	501	56.034	-4.5	6.001	-0.357
Gorai.009G006300	XTH23	Probable xyloglucan endotransglucosylase/hydrolase protein 23	JGI	Chr09	539944	541212	-	1269	1092	873	44.3	3	364	88.5	290	33.004	-4	5.125	-0.32
Gorai.009G006400	XTH22	Xyloglucan endotransglucosylase/hydrolase protein 22	JGI	Chr09	544081	545474	+	1394	1201	873	43.3	3	400.3	96.5	290	32.61	1.5	7.334	-0.425
Gorai.009G006500	fggy	FGGY carbohydrate kinase domain-containing protein	JGI	Chr09	549938	557591	+	7654	2301	1905	45.9	15	153.4	382.4	634	68.72	3.5	6.717	-0.141
Gorai.009G006600	STY8	Serine/threonine-protein kinase STY8	JGI	Chr09	559527	567335	+	7809	4362	3324	42	10	436.2	369.2	1107	122.843	-24	5.636	-0.476
Gorai.009G006700	RAX3	Transcription factor RAX3	JGI	Chr09	572162	573751	+	1590	1269	1080	42.2	3	423	160.5	359	40.162	-2	5.971	-0.74
Gorai.009G012300	KNAT4	Homeobox protein knotted-1-like 4	JGI	Chr09	1019150	1022543	+	3394	1481	888	46.1	6	246.8	353.6	295	33.294	-6.5	5.257	-0.593
Gorai.009G012400	CTR1	Serine/threonine-protein kinase CTR1	JGI	Chr09	1023422	1029976	-	6555	5275	4212	44.2	9	586.1	160	1403	151.514	-25.5	5.201	-0.417
Gorai.009G012500	NA	NA	JGI	Chr09	1033474	1033893	-	420	420	420	35.7	1	420	No intron	139	16.422	14.5	10.596	-1.143
Gorai.009G012600	2018-03-02	Mitochondrial amidoxime reducing component 2	JGI	Chr09	1034971	1038141	-	3171	1559	948	45.9	8	194.9	230.3	315	35.026	3.5	8.337	-0.265
Gorai.009G012700	PTAC14	Protein PLASTID TRANSCRIPTIONALLY ACTIVE 14	JGI	Chr09	1041503	1045913	-	4411	1853	1452	43.3	12	154.4	232.5	483	55.591	-3.5	6.065	-0.309
Gorai.009G012800	NA	NA	JGI	Chr09	1047175	1048144	+	970	806	558	56.8	2	403	164	185	19.477	13	7.368	-1.391
Gorai.009G012900	NA	NA	JGI	Chr09	1054491	1054894	-	404	370	240	58.8	2	185	34	79	8.432	-18.5	3.599	-0.111
Gorai.009G013000	Os02g0799000	Probable protein phosphatase 2C 27	JGI	Chr09	1058482	1061806	+	3325	1843	1152	44.8	4	460.8	494	383	42.438	-12.5	4.817	-0.272
Gorai.009G013100	NA	NA	JGI	Chr09	1062134	1063756	-	1623	1031	462	39.8	5	206.2	148	153	16.746	1.5	7.385	-0.576
Gorai.009G013200	NA	NA	JGI	Chr09	1064518	1065674	+	1157	955	291	43.3	2	477.5	202	96	10.907	7	8.77	-0.208
Gorai.009G013300	CRR6	Protein CHLORORESPIRATORY REDUCTION 6, chloroplastic	JGI	Chr09	1087011	1088697	-	1687	1037	762	42.9	4	259.3	216.7	253	28.629	-6	4.818	-0.217
Gorai.009G013400	At2g41040	Uncharacterized methyltransferase At2g41040, chloroplastic	JGI	Chr09	1089127	1091951	+	2825	1626	1032	44.2	8	203.3	171.3	343	38.504	12	9.298	-0.247
Gorai.009G016700	YAB5	Axial regulator YABBY 5	JGI	Chr09	1318103	1321175	+	3073	1236	561	48.1	7	176.6	306.2	186	21.027	9	8.591	-0.392
Gorai.009G016800	NA	NA	JGI	Chr09	1328325	1329817	-	1493	874	414	51	4	218.5	206.3	137	14.752	4	8.507	-0.731
Gorai.009G016900	NA	NA	JGI	Chr09	1330985	1332416	-	1432	1254	831	46.3	3	418	89	276	30.406	-19	4.255	-0.446
Gorai.009G017000	EPFL8	EPIDERMAL PATTERNING FACTOR-like protein 8	JGI	Chr09	1340951	1341843	+	893	789	324	39.5	2	394.5	104	107	12.113	10	9.82	-0.241
Gorai.009G017100	EBF1	EIN3-binding F-box protein 1	JGI	Chr09	1342493	1345875	-	3383	2920	1938	47.3	2	1460	463	645	68.484	6	7.233	0.188
Gorai.009G027200	NA	NA	JGI	Chr09	2068448	2073567	+	5120	4005	2946	43	5	801	278.8	981	110.087	12	7.563	-0.183
Gorai.009G027300	CDC27B	Cell division cycle protein 27 homolog B	JGI	Chr09	2076018	2082335	+	6318	2887	2283	42.7	16	180.4	228.7	760	84.268	12	7.492	-0.312
Gorai.009G027400	SPAC3F10.06c	Uncharacterized protein C3F10.06c	JGI	Chr09	2082382	2085231	-	2850	1964	1539	41.4	7	280.6	147.7	512	57.459	-2.5	6.139	-0.221
Gorai.009G027500	NA	NA	JGI	Chr09	2086306	2092443	-	6138	2402	1560	40.7	14	171.6	287.4	519	58.352	8.5	7.32	0.069
Gorai.009G027600	rpoB	DNA-directed RNA polymerase subunit beta	JGI	Chr09	2098164	2098661	-	498	498	498	36.5	1	498	No intron	165	18.984	5	8.917	-0.329
Gorai.009G027700	RLK5	Receptor-like protein kinase 5	JGI	Chr09	2100271	2103537	+	3267	3177	3018	42.8	2	1588.5	90	1005	110.993	9.5	7.609	-0.061
Gorai.009G027800	DTX51	Protein DETOXIFICATION 51	JGI	Chr09	2108215	2110297	+	2083	2083	1614	48.4	1	2083	No intron	537	58.429	7	7.592	0.549
Gorai.009G027900	IQD14	Protein IQ-DOMAIN 14	JGI	Chr09	2121651	2123460	+	1810	1636	1236	45.7	3	545.3	87	411	45.705	40	10.956	-0.587
Gorai.009G029000	LIMYB	L10-interacting MYB domain-containing protein	JGI	Chr09	2219540	2221683	-	2144	1127	321	36.4	3	375.7	468.5	106	12.24	3.5	8.892	-0.658
Gorai.009G029100	PFK3	ATP-dependent 6-phosphofructokinase 3	JGI	Chr09	2226642	2230570	+	3929	2312	1725	43.1	13	177.8	134.8	574	63.604	15	8.395	-0.256
Gorai.009G029200	At2g19790	AP-4 complex subunit sigma	JGI	Chr09	2230917	2232983	+	2067	1022	429	45.2	4	255.5	348.3	142	16.799	-2.5	5.617	-0.074
Gorai.009G029300	At4g29190	Zinc finger CCCH domain-containing protein 49	JGI	Chr09	2235171	2237655	+	2485	2485	1104	50.4	1	2485	No intron	367	41.13	6	7.405	-0.704
Gorai.009G029400	VPS32.2	Vacuolar protein sorting-associated protein 32 homolog 2	JGI	Chr09	2239299	2242321	-	3023	977	660	44.5	8	122.1	291.6	219	24.25	-10.5	4.606	-0.643
Gorai.009G029500	NA	NA	JGI	Chr09	2242422	2243005	+	584	584	180	39.4	1	584	No intron	59	6.928	11	11.773	-1.146
Gorai.009G029600	ILL4	IAA-amino acid hydrolase ILR1-like 4	JGI	Chr09	2251891	2254595	+	2705	1786	1338	43	5	357.2	203.5	445	48.717	-4	6.13	0.022
Gorai.009G032200	EMB1789	Zinc finger CCCH domain-containing protein 65	JGI	Chr09	2410297	2416099	+	5803	4115	2991	41.3	7	587.9	281.3	996	107.314	14	8.052	-0.674
Gorai.009G032300	HSFA2	Heat stress transcription factor A-2	JGI	Chr09	2418236	2420236	+	2001	1799	1347	40.6	3	599.7	101	448	50.945	-19	4.618	-0.784
Gorai.009G032400	IQM5	IQ domain-containing protein IQM5	JGI	Chr09	2428156	2431644	+	3489	2556	1632	44.5	8	319.5	133.3	543	60.83	24.5	9.9	-0.504
Gorai.009G032500	EPFL3	EPIDERMAL PATTERNING FACTOR-like protein 3	JGI	Chr09	2435267	2436995	+	1729	1449	396	45.7	3	483	140	131	14.651	6	8.496	-0.54
Gorai.009G032600	At4g26100	Casein kinase I isoform delta-like	JGI	Chr09	2449625	2455008	+	5384	2392	1383	43.2	14	170.9	230.2	460	51.755	22	9.955	-0.675
Gorai.009G039500	TIFY3B	Protein TIFY 3B	JGI	Chr09	2919762	2922783	+	3022	1255	681	46.3	5	251	441.8	226	24.07	4	8.212	-0.39
Gorai.009G039600	FBX13	F-box only protein 13	JGI	Chr09	2924429	2927174	+	2746	2021	1245	45.1	2	1010.5	725	414	46.877	-5	5.481	-0.205
Gorai.009G039700	NA	NA	JGI	Chr09	2938281	2940913	+	2633	2073	1254	44.6	2	1036.5	560	417	47.076	-8	5.65	-0.895
Gorai.009G039800	Topbp1	DNA topoisomerase 2-binding protein 1	JGI	Chr09	2948863	2953204	+	4342	2189	1704	42	12	182.4	174.5	567	62.873	17	8.676	-0.38
Gorai.009G043800	SLC25A16	Graves disease carrier protein	JGI	Chr09	3178723	3182610	+	3888	2445	1035	42.6	7	349.3	240.5	344	37.85	18	9.964	-0.023
Gorai.009G043900	IQM1	IQ domain-containing protein IQM1	JGI	Chr09	3182719	3185742	+	3024	2266	1545	42.8	8	283.3	108.3	514	57.841	22.5	9.635	-0.4
Gorai.009G044000	CYP711A1	Cytochrome P450 711A1	JGI	Chr09	3185743	3188379	-	2637	1820	1620	41.9	5	364	204.3	539	60.504	17.5	9.511	-0.128
Gorai.009G044100	GRXC6	Glutaredoxin-C6	JGI	Chr09	3199857	3201165	+	1309	1309	465	56.6	1	1309	No intron	154	16.497	-0.5	6.383	0.095
Gorai.009G044200	At5g56450	Probable ADP,ATP carrier protein At5g56450	JGI	Chr09	3202800	3207029	-	4230	1630	975	45.2	2	815	2600	324	36.304	20	10.226	-0.07
Gorai.009G044300	IDD2	Protein indeterminate-domain 2	JGI	Chr09	3214812	3217665	+	2854	2410	1572	43.8	3	803.3	222	523	57.344	25	8.926	-0.692
Gorai.009G044400	YDL057W	Putative uncharacterized protein YDL057W	JGI	Chr09	3218480	3220620	+	2141	1036	861	42.7	7	148	182.5	286	32.562	12	9.605	-0.333
Gorai.009G044500	SQD1	UDP-sulfoquinovose synthase, chloroplastic	JGI	Chr09	3220139	3223609	-	3471	2625	1452	43.9	3	875	423	483	53.477	13.5	8.521	-0.267
Gorai.009G065000	ASPG1	Protein ASPARTIC PROTEASE IN GUARD CELL 1	JGI	Chr09	4623364	4625487	+	2124	1937	1473	45.1	3	645.7	93.5	490	53.133	26.5	9.484	-0.017
Gorai.009G065100	nep2	Aspartic proteinase nepenthesin-2	JGI	Chr09	4627071	4628844	-	1774	1682	1383	45.6	2	841	92	460	49.852	-12.5	4.653	-0.143
Gorai.009G065200	EDR2L	Protein ENHANCED DISEASE RESISTANCE 2-like	JGI	Chr09	4637384	4638920	-	1537	1537	939	47.9	1	1537	No intron	312	33.853	-6.5	4.807	-0.281
Gorai.009G065300	NA	NA	JGI	Chr09	4640459	4641685	-	1227	610	153	41.8	3	203.3	308.5	50	5.935	1	7.705	0.366
Gorai.009G065400	sll0005	Uncharacterized protein sll0005	JGI	Chr09	4642307	4648670	+	6364	2815	2247	43.1	14	201.1	273	748	84.398	19	8.835	-0.1
Gorai.009G065500	WIN2	Probable protein phosphatase 2C 59	JGI	Chr09	4648688	4653416	+	4729	1924	885	45.4	9	213.8	347.1	294	31.695	-4	5.387	-0.367
Gorai.009G065600	COL4	Zinc finger protein CONSTANS-LIKE 4	JGI	Chr09	4656585	4658271	-	1687	1592	1008	55	2	796	95	335	36.982	1	6.662	-0.537
Gorai.009G066600	RSZ22	Serine/arginine-rich splicing factor RSZ22	JGI	Chr09	4742208	4747181	-	4974	2242	600	50.8	8	280.3	188.9	199	22.603	22	11.43	-1.218
Gorai.009G066700	CYP714A1	Cytochrome P450 714A1	JGI	Chr09	4751502	4755592	+	4091	1880	1572	44.4	5	376	552.8	523	58.765	19.5	9.386	-0.082
Gorai.009G066800	NA	NA	JGI	Chr09	4755791	4767047	-	11257	9099	8397	41.4	10	909.9	239.8	2798	315.516	-159.5	4.528	-0.548
Gorai.009G066900	WRKY11	Probable WRKY transcription factor 11	JGI	Chr09	4768505	4770622	+	2118	1563	993	50.1	3	521	277.5	330	36.66	20.5	9.804	-0.567
Gorai.009G069000	SELH	Selenoprotein H	JGI	Chr09	4896225	4898499	-	2275	1150	513	51.1	4	287.5	375	170	19.076	10.5	10.201	-0.914
Gorai.009G069100	NA	NA	JGI	Chr09	4903666	4908367	-	4702	1697	1203	41.6	11	154.3	290.3	400	46.567	12	8.386	-0.196
Gorai.009G069200	NA	NA	JGI	Chr09	4910016	4914927	-	4912	2330	1332	41.5	15	155.3	184.4	443	50.531	24.5	10.121	-0.491
Gorai.009G069300	sll1770	Uncharacterized protein sll1770	JGI	Chr09	4917423	4928132	+	10710	3825	2958	42.5	19	201.3	382.5	985	109.878	16	8.166	-0.252
Gorai.009G069400	ycf2-A	Protein Ycf2	JGI	Chr09	4928439	4928873	+	435	435	435	29.2	1	435	No intron	144	17.381	12	10.09	-0.331
Gorai.009G069500	At5g39720	AIG2-like protein	JGI	Chr09	4929330	4930894	-	1565	785	510	45.1	5	157	172.5	169	19.188	-4.5	4.992	-0.069
Gorai.009G069600	PBA1	Proteasome subunit beta type-6	JGI	Chr09	4931327	4935241	-	3915	1026	708	47	9	114	354	235	25.434	-5	4.848	-0.128
Gorai.009G069700	NA	NA	JGI	Chr09	4937698	4942058	+	4361	1301	768	41.8	7	185.9	398.2	255	29.014	6	8.622	-0.086
Gorai.009G077700	NA	NA	JGI	Chr09	5600488	5603812	+	3325	1035	507	44	4	258.8	585.3	168	18.753	-5	4.848	-0.467
Gorai.009G077800	NA	NA	JGI	Chr09	5603290	5606302	-	3013	1508	795	46.9	6	251.3	301	264	28.36	9	9.866	-0.077
Gorai.009G077900	At2g32560	F-box protein At2g32560	JGI	Chr09	5606657	5610302	-	3646	1966	1203	43.7	5	393.2	420	400	46.682	10.5	8.292	-0.403
Gorai.009G078000	CPK17	Calcium-dependent protein kinase 17	JGI	Chr09	5620081	5622436	+	2356	1646	1599	46.4	8	205.8	101.4	532	59.506	-12	5.314	-0.562
Gorai.009G078100	Znf728	Zinc finger protein 728	JGI	Chr09	5623134	5624012	-	879	879	879	45.4	1	879	No intron	292	33.184	14	8.431	-0.986
Gorai.009G078200	GRIK2	Serine/threonine-protein kinase GRIK2	JGI	Chr09	5625499	5630091	-	4593	2296	1251	42	12	191.3	208.8	416	47.007	-12.5	4.836	-0.41
Gorai.009G078300	PDX2	Probable pyridoxal 5'-phosphate synthase subunit PDX2	JGI	Chr09	5632908	5636438	+	3531	966	762	45.9	8	120.8	322.1	253	27.357	-2.5	5.683	0.001
Gorai.009G078400	BGAL8	Beta-galactosidase 8	JGI	Chr09	5636769	5644217	-	7449	3642	2538	43.5	19	191.7	211.5	845	92.564	10	7.586	-0.239
Gorai.009G082400	spf31	J domain-containing protein spf31	JGI	Chr09	5989627	5994377	-	4751	1163	942	43.1	9	129.2	436.4	313	36.881	6.5	8.739	-1.088
Gorai.009G082500	At5g22090	Protein FAF-like, chloroplastic	JGI	Chr09	5995772	5997664	-	1893	1812	1458	45.8	2	906	81	485	53.883	-23	4.502	-0.728
Gorai.009G082600	PUB23	E3 ubiquitin-protein ligase PUB23	JGI	Chr09	6014679	6016433	+	1755	1655	1263	45.4	2	827.5	100	420	46.625	17.5	9.176	-0.002
Gorai.009G082700	BLH1	BEL1-like homeodomain protein 1	JGI	Chr09	6017983	6022050	-	4068	3012	2166	48.6	5	602.4	264	721	78.624	6.5	7.179	-0.591
Gorai.009G088100	NA	NA	JGI	Chr09	6443795	6445465	-	1671	854	303	44.9	3	284.7	408.5	100	10.82	11	12.16	-0.047
Gorai.009G088200	NA	NA	JGI	Chr09	6443829	6444508	+	680	680	219	34.7	1	680	No intron	72	8.075	8.5	10.76	0.331
Gorai.009G088300	NA	NA	JGI	Chr09	6448459	6449645	+	1187	1187	738	44.2	1	1187	No intron	245	27.402	-8.5	4.784	-0.712
Gorai.009G088400	ROS1	Protein ROS1	JGI	Chr09	6451946	6459806	-	7861	5286	5058	40.2	20	264.3	103.6	1685	189.994	4	6.797	-0.566
Gorai.009G088500	AXS2	UDP-D-apiose/UDP-D-xylose synthase 2	JGI	Chr09	6460747	6464577	+	3831	1793	1161	44.5	9	199.2	254.8	386	43.483	1	6.71	-0.242
Gorai.009G088600	HDT1	Histone deacetylase HDT1	JGI	Chr09	6468177	6470775	-	2599	1427	906	45.7	9	158.6	146.5	301	32.103	-19.5	4.493	-1.104
Gorai.009G088700	NA	NA	JGI	Chr09	6472373	6473523	-	1151	285	285	42.5	2	142.5	866	94	10.716	4	9.745	-0.071
Gorai.009G088800	dsk1	Protein kinase dsk1	JGI	Chr09	6474946	6478754	-	3809	2486	1629	43.7	4	621.5	441	542	61.144	2.5	6.756	-0.733
Gorai.009G088900	PRCP	Lysosomal Pro-X carboxypeptidase	JGI	Chr09	6482001	6485794	-	3794	2305	1524	40.5	10	230.5	165.4	507	57.615	16	8.96	-0.178
Gorai.009G103300	TKRP125	125 kDa kinesin-related protein	JGI	Chr09	7450610	7457391	+	6782	4049	3159	41.6	23	176	112.9	1052	117.596	-11	5.738	-0.58
Gorai.009G103400	Nfrkb	Nuclear factor related to kappa-B-binding protein	JGI	Chr09	7457534	7462962	-	5429	4642	4083	42.3	3	1547.3	196.5	1360	153.256	3.5	6.703	-0.846
Gorai.009G103500	WOX3	WUSCHEL-related homeobox 3	JGI	Chr09	7464224	7465770	-	1547	903	693	42.6	2	451.5	644	230	26.17	9.5	9.145	-0.514
Gorai.009G104500	APX2	L-ascorbate peroxidase 2, cytosolic	JGI	Chr09	7574361	7577019	+	2659	1442	753	51.4	10	144.2	135.2	250	27.562	-2.5	6.042	-0.4
Gorai.009G104600	MPK3	Mitogen-activated protein kinase 3	JGI	Chr09	7578096	7580847	+	2752	1806	1131	44.1	6	301	189.2	376	43.341	-6	5.714	-0.285
Gorai.009G104700	NPF2.7	Protein NRT1/ PTR FAMILY 2.7	JGI	Chr09	7593844	7596220	+	2377	1591	1560	44.7	5	318.2	196.5	519	56.747	5	7.37	0.387
Gorai.009G104800	NPF2.7	Protein NRT1/ PTR FAMILY 2.7	JGI	Chr09	7608344	7611401	+	3058	2115	1653	42.6	4	528.8	314.3	550	60.446	16	9.377	0.545
Gorai.009G104900	SE	Serrate RNA effector molecule	JGI	Chr09	7612101	7618392	-	6292	3123	2211	46.8	13	240.2	259.3	736	83.404	11	8.463	-1.173
Gorai.009G110400	NA	NA	JGI	Chr09	8061247	8064317	-	3071	1360	519	44.7	4	340	490.3	172	19.061	6.5	8.987	-0.127
Gorai.009G110500	NA	NA	JGI	Chr09	8066133	8067038	+	906	883	507	44.2	2	441.5	23	168	18.849	16.5	10.314	-0.077
Gorai.009G110600	ABCG3	ABC transporter G family member 3	JGI	Chr09	8071170	8077816	+	6647	3040	2169	42.2	13	233.8	300.6	722	79.653	16	8.682	0.259
Gorai.009G110700	NA	NA	JGI	Chr09	8079159	8081494	-	2336	1769	1017	46.6	5	353.8	141.8	338	36.029	16.5	9.381	-0.859
Gorai.009G110800	RAX2	Transcription factor RAX2	JGI	Chr09	8094615	8096288	-	1674	1199	969	42.5	3	399.7	237.5	322	36.728	6.5	8.082	-0.788
Gorai.009G117400	FAZ1	Flagellar attachment zone protein 1	JGI	Chr09	8633692	8641508	-	7817	4680	4680	40.5	9	520	359.8	1559	174.498	4	6.697	-0.42
Gorai.009G117500	PRUNE	Protein prune homolog	JGI	Chr09	8644028	8651968	+	7941	1912	1683	40.6	13	147.1	502.4	560	62.595	-7.5	5.308	-0.274
Gorai.009G117600	PLP7	Patatin-like protein 7	JGI	Chr09	8653084	8654952	-	1869	1708	1293	49.5	3	569.3	66	430	46.455	8.5	9.328	-0.182
Gorai.009G123000	At5g15350	Lamin-like protein	JGI	Chr09	9182854	9184033	+	1180	970	522	49.6	2	485	210	173	18.682	3.5	8.313	0.227
Gorai.009G123100	At1g80870	Putative receptor-like protein kinase At1g80870	JGI	Chr09	9186636	9188792	-	2157	2157	2157	43.2	1	2157	No intron	718	81.109	10.5	8.185	-0.534
Gorai.009G123200	PCMP-E31	Pentatricopeptide repeat-containing protein At3g14730	JGI	Chr09	9196900	9199354	+	2455	2455	1926	42.6	1	2455	No intron	641	71.179	0.5	6.538	0.051
Gorai.009G123300	CNGC8	Putative cyclic nucleotide-gated ion channel 8	JGI	Chr09	9200673	9206164	+	5492	2604	2241	45.2	8	325.5	412.6	746	85.609	20.5	9.058	-0.245
Gorai.009G123400	LPA3	Protein LOW PSII ACCUMULATION 3, chloroplastic	JGI	Chr09	9207206	9211930	-	4725	1627	1266	45.4	12	135.6	281.6	421	47.078	-1	6.188	-0.158
Gorai.009G123500	ABCC13	ABC transporter C family member 13	JGI	Chr09	9215346	9238019	+	22674	4871	4389	40.1	36	135.3	508.7	1462	162.805	10	7.082	0.277
Gorai.009G127700	Prpf8	Pre-mRNA-processing-splicing factor 8	JGI	Chr09	9618231	9629371	+	11141	7604	7065	42.9	23	330.6	160.8	2354	275.08	66	9.029	-0.47
Gorai.009G127800	At3g15890	PTI1-like tyrosine-protein kinase At3g15890	JGI	Chr09	9629423	9633132	-	3710	1809	1071	44.9	5	361.8	475.3	356	39.757	1.5	6.699	-0.313
Gorai.009G127900	TMM	Protein TOO MANY MOUTHS	JGI	Chr09	9634525	9636200	-	1676	1676	1470	43.9	1	1676	No intron	489	53.454	8	8.109	-0.028
Gorai.009G128000	Gtf3a	Transcription factor IIIA	JGI	Chr09	9636431	9639774	+	3344	1625	1137	42.1	7	232.1	286	378	43.224	23.5	8.374	-0.775
Gorai.009G128100	NA	NA	JGI	Chr09	9639789	9641968	-	2180	1725	1308	45.1	4	431.3	151.7	435	49.251	11	8.53	-0.396
Gorai.009G128200	PV42A	SNF1-related protein kinase regulatory subunit gamma-like PV42a	JGI	Chr09	9643598	9645237	+	1640	1456	1116	48.5	3	485.3	92	371	40.53	-8.5	4.934	0.019
Gorai.009G128300	ROD1	Phosphatidylcholine:diacylglycerol cholinephosphotransferase 1	JGI	Chr09	9645778	9647312	+	1535	1185	876	46.3	3	395	175	291	32.27	19.5	10.488	0.247
Gorai.009G128400	ADS3	Palmitoyl-monogalactosyldiacylglycerol delta-7 desaturase, chloroplastic	JGI	Chr09	9647733	9650125	+	2393	1597	1161	44.2	5	319.4	199	386	44.321	19	9.775	-0.099
Gorai.009G128500	At3g15810	Protein LURP-one-related 12	JGI	Chr09	9660343	9662032	+	1690	1112	621	46.7	2	556	578	206	22.963	-4	5.142	-0.247
Gorai.009G128600	NA	NA	JGI	Chr09	9660415	9661179	-	765	765	255	32.2	1	765	No intron	84	10.084	8.5	10.37	-0.345
Gorai.009G129600	COX5B-2	Cytochrome c oxidase subunit 5b-2, mitochondrial	JGI	Chr09	9766851	9775288	+	8438	309	309	47.9	5	61.8	2032.3	102	11.167	-7.5	4.519	-0.549
Gorai.009G129700	LYPLA2	Acyl-protein thioesterase 2	JGI	Chr09	9779393	9783228	+	3836	1547	771	47.5	9	171.9	286.1	256	27.324	3	7.464	-0.145
Gorai.009G129800	NA	NA	JGI	Chr09	9786669	9789279	-	2611	2059	999	47	3	686.3	114.5	332	38.696	6.5	7.807	-1.229
Gorai.009G129900	Wdr43	WD repeat-containing protein 43	JGI	Chr09	9790083	9795448	+	5366	2609	1950	40.7	11	237.2	262.2	649	70.117	-42.5	4.184	-0.245
Gorai.009G130000	NA	Late embryogenesis abundant protein 1	JGI	Chr09	9795780	9796498	+	719	494	273	47.3	3	164.7	112.5	90	9.53	-1.5	4.793	-1.048
Gorai.009G130100	SPAC17H9.04c	Uncharacterized RNA-binding protein C17H9.04c	JGI	Chr09	9803099	9804561	+	1463	1066	447	56.2	4	266.5	132.3	148	16.2	8	8.436	-0.866
Gorai.009G130200	PH0670	Aspartate racemase	JGI	Chr09	9808503	9811396	-	2894	1737	987	43.1	3	579	578.5	328	36.354	6	7.69	-0.12
Gorai.009G130300	UFO	Protein UNUSUAL FLORAL ORGANS	JGI	Chr09	9815834	9817434	+	1601	1601	1110	51	1	1601	No intron	369	41.457	7	7.772	-0.008
Gorai.009G132600	bshA	N-acetyl-alpha-D-glucosaminyl L-malate synthase	JGI	Chr09	9964995	9971274	-	6280	2809	2061	42.4	6	468.2	657.6	686	77.354	48.5	10.66	-0.397
Gorai.009G132700	NA	NA	JGI	Chr09	9971674	9977902	-	6229	3071	2055	46	13	236.2	263.2	684	74.146	-14	5.192	-1.048
Gorai.009G132800	At1g52360	Coatomer subunit beta'-2	JGI	Chr09	9979947	9990770	-	10824	3347	2751	42	27	124	283.8	916	103.318	-29.5	4.759	-0.255
Gorai.009G132900	SULTR3	Probable sulfate transporter 3.4	JGI	Chr09	10007209	10011793	+	4585	2453	1998	42.9	13	188.7	177.7	665	72.97	18.5	9.184	0.478
Gorai.009G133700	DDB_G0289029	IST1-like protein	JGI	Chr09	10078447	10082586	-	4140	2365	1464	43.3	6	394.2	355	487	55.583	3	7.459	-1.017
Gorai.009G133800	NA	NA	JGI	Chr09	10087081	10088365	-	1285	814	288	40.3	2	407	190	95	10.93	-2.5	4.512	0.62
Gorai.009G133900	CRK21	Cysteine-rich receptor-like protein kinase 21	JGI	Chr09	10091766	10093694	+	1929	498	498	43.4	3	166	715.5	165	18.714	-10	4.362	-0.49
Gorai.009G134000	PDX12	Pyridoxal 5'-phosphate synthase-like subunit PDX1.2	JGI	Chr09	10096532	10098333	-	1802	1802	1089	48.3	1	1802	No intron	362	39.537	-1	6.317	-0.031
Gorai.009G134100	NA	NA	JGI	Chr09	10105192	10105851	-	660	660	660	43	1	660	No intron	219	25.28	6.5	9.044	-0.784
Gorai.009G134200	RPL37C	60S ribosomal protein L37-3	JGI	Chr09	10108392	10109979	+	1588	880	444	45.5	3	293.3	294.5	147	16.811	25.5	12.228	-0.263
Gorai.009G134300	NA	NA	JGI	Chr09	10111047	10112511	+	1465	1465	555	51.5	1	1465	No intron	184	19.618	-20	4.163	-0.708
Gorai.009G134400	NA	NA	JGI	Chr09	10122080	10125036	+	2957	1759	1431	41.5	11	159.9	119.8	476	51.762	17	9.688	0.43
Gorai.009G134500	PDIL1-6	Protein disulfide isomerase-like 1-6	JGI	Chr09	10125250	10130592	-	5343	2192	1611	40.8	12	182.7	286.5	536	60.111	-19.5	4.57	-0.172
Gorai.009G135900	IAA27	Auxin-responsive protein IAA27	JGI	Chr09	10234192	10236992	+	2801	1317	1167	42.7	5	263.4	278.5	388	42.912	7.5	8.701	-0.488
Gorai.009G136000	NA	NA	JGI	Chr09	10237855	10241514	-	3660	1732	1350	46.4	4	433	642.7	449	51.416	5.5	7.206	-0.403
Gorai.009G136100	MES12	Putative methylesterase 12, chloroplastic	JGI	Chr09	10246523	10249559	+	3037	1648	1032	42.7	5	329.6	347.3	343	38.551	11.5	9.263	-0.376
Gorai.009G136200	At3g16270	VHS domain-containing protein At3g16270	JGI	Chr09	10250296	10255749	+	5454	3162	2109	41.7	6	527	458.4	702	76.749	-8.5	5.46	-0.566
Gorai.009G136300	MDM38	Mitochondrial distribution and morphology protein 38	JGI	Chr09	10255988	10262284	-	6297	2427	2166	42.4	14	173.4	270.5	721	80.619	10	7.548	-0.075
Gorai.009G136400	COX19	Cytochrome c oxidase assembly protein COX19	JGI	Chr09	10262493	10264189	-	1697	707	291	44.3	4	176.8	330	96	10.758	3.5	8.327	-0.839
Gorai.009G136500	DREB3	Dehydration-responsive element-binding protein 3	JGI	Chr09	10266514	10267614	+	1101	1101	717	47.1	1	1101	No intron	238	26.297	-6.5	4.728	-0.537
Gorai.009G136800	ATHB-15	Homeobox-leucine zipper protein ATHB-15	JGI	Chr09	10302464	10309544	+	7081	4022	2529	47.2	18	223.4	178.3	842	92.537	-1.5	6.382	-0.114
Gorai.009G136900	NA	NA	JGI	Chr09	10310379	10310990	-	612	612	612	48	1	612	No intron	203	22.436	3	7.971	-0.602
Gorai.009G137000	NA	NA	JGI	Chr09	10314827	10316259	+	1433	1433	615	50.4	1	1433	No intron	204	22.965	9	9.737	-0.358
Gorai.009G137100	At4g26100	Casein kinase I isoform delta-like	JGI	Chr09	10325527	10333570	+	8044	3164	2160	46.5	16	197.8	325.3	719	80.597	19	8.996	-0.614
Gorai.009G137200	ABCG36	ABC transporter G family member 36	JGI	Chr09	10339243	10348465	+	9223	5215	4476	43.8	22	237	190.9	1491	168.947	20	8.604	0.003
Gorai.009G137300	NA	Transcription factor MYB1R1	JGI	Chr09	10360120	10364556	+	4437	1946	1062	49.2	3	648.7	1245.5	353	38.173	10	8.389	-0.614
Gorai.009G137400	AHP4	Histidine-containing phosphotransfer protein 4	JGI	Chr09	10374581	10375958	+	1378	820	336	41.1	5	164	139.5	111	12.909	12	10.583	-0.341
Gorai.009G144900	NA	NA	JGI	Chr09	10981302	10990849	+	9548	5142	4287	44.8	11	467.5	440.6	1428	156.995	-3	6.334	-0.904
Gorai.009G145000	SEC22	25.3 kDa vesicle transport protein	JGI	Chr09	10991568	10995378	+	3811	1223	696	41.2	6	203.8	414.4	231	26.426	4.5	8.042	-0.272
Gorai.009G145100	NA	NA	JGI	Chr09	10995955	11004370	-	8416	4988	4074	46.2	12	415.7	308.1	1357	147.503	29.5	9.291	-0.658
Gorai.009G145200	FLU	Protein FLUORESCENT IN BLUE LIGHT, chloroplastic	JGI	Chr09	11007314	11010159	+	2846	1190	951	45	5	238	379	316	35.476	4.5	8.196	-0.246
Gorai.009G145300	UBP1C	Oligouridylate-binding protein 1C	JGI	Chr09	11010623	11016006	-	5384	1758	1269	47.5	12	146.5	329.6	422	45.833	9	8.088	-0.372
Gorai.009G145400	TIFY11B	Protein TIFY 11B	JGI	Chr09	11017453	11020374	-	2922	1766	681	42.1	6	294.3	169.4	226	24.88	5	8.692	-0.803
Gorai.009G145900	CCX4	Cation/calcium exchanger 4	JGI	Chr09	11088562	11091891	+	3330	3231	1977	42.6	2	1615.5	99	658	71.69	1.5	6.681	0.508
Gorai.009G146000	SBT1.7	Subtilisin-like protease SBT1.7	JGI	Chr09	11092751	11095549	+	2799	2799	2307	48.3	1	2799	No intron	768	81.411	3	6.734	0.006
Gorai.009G146100	NA	NA	JGI	Chr09	11102874	11103907	+	1034	1034	450	48.2	1	1034	No intron	149	17.29	23.5	12.074	-0.281
Gorai.009G146200	At1g72540	Putative receptor-like protein kinase At1g72540	JGI	Chr09	11106313	11108354	-	2042	1658	1344	46.2	5	331.6	96	447	50.628	23.5	9.842	-0.478
Gorai.009G146300	RSH3	Probable GTP diphosphokinase RSH3, chloroplastic	JGI	Chr09	11124793	11128734	+	3942	2946	2271	44.7	5	589.2	217.8	756	84.463	-1	6.446	-0.273
Gorai.009G153600	NA	NA	JGI	Chr09	11741307	11741712	+	406	285	168	38.7	2	142.5	121	55	6.664	6	10.068	-0.665
Gorai.009G153700	INT2	Probable inositol transporter 2	JGI	Chr09	11741820	11744771	+	2952	1910	1653	43.6	5	382	260.5	550	60.335	16.5	9.379	0.451
Gorai.009G153800	HLP	50S ribosomal protein HLP, mitochondrial	JGI	Chr09	11744772	11747470	-	2699	1246	501	47.1	3	415.3	726.5	166	18.127	18.5	11.003	-0.243
Gorai.009G153900	TCP2	Transcription factor TCP2	JGI	Chr09	11754631	11761100	+	6470	2457	1233	47.3	5	491.4	1003.3	410	45.001	8.5	8.287	-0.833
Gorai.009G154000	At5g46170	F-box protein At5g46170	JGI	Chr09	11762899	11765854	-	2956	2209	1176	49.1	3	736.3	331.5	391	42.135	-3.5	5.955	-0.026
Gorai.009G157200	RWA3	Protein REDUCED WALL ACETYLATION 3	JGI	Chr09	12039189	12045639	-	6451	2747	1632	40.2	17	161.6	231.5	543	63.474	17.5	8.806	0.282
Gorai.009G157300	WRKY28	Probable WRKY transcription factor 28	JGI	Chr09	12048719	12050826	-	2108	1622	960	46.5	3	540.7	243	319	35.535	3.5	6.922	-0.909
Gorai.009G157400	NA	NA	JGI	Chr09	12076130	12082199	-	6070	3172	2610	45.9	11	288.4	282	869	92.68	-11	5.821	-0.71
Gorai.009G158200	NA	NA	JGI	Chr09	12128699	12130495	+	1797	1416	471	46.5	4	354	127	156	16.585	3.5	8.255	0.905
Gorai.009G158300	NA	NA	JGI	Chr09	12129158	12133443	-	4286	1664	987	43.6	5	332.8	642.5	328	35.098	-20	4.508	-0.941
Gorai.009G158400	NA	Xyloglucan endotransglucosylase/hydrolase 2	JGI	Chr09	12149255	12150542	-	1288	1104	801	47.9	3	368	92	266	30.146	13.5	9.825	-0.496
Gorai.009G158500	Os01g0970400	Eukaryotic translation initiation factor 4E-1	JGI	Chr09	12151059	12153140	-	2082	960	579	44.7	5	192	280.5	192	22.496	14.5	9.967	-0.619
Gorai.009G158600	GTE12	Transcription factor GTE12	JGI	Chr09	12153373	12157898	-	4526	2209	1704	44.1	11	200.8	231.7	567	61.739	4	7.371	-0.679
Gorai.009G158700	SWEET2A	Bidirectional sugar transporter SWEET2a	JGI	Chr09	12162039	12163745	-	1707	1191	702	41.2	6	198.5	103.2	233	25.714	3	8.416	0.934
Gorai.009G158800	NA	NA	JGI	Chr09	12170892	12171363	-	472	472	414	47.3	1	472	No intron	137	15.278	1	7.18	-0.406
Gorai.009G158900	At4g18975	Pentatricopeptide repeat-containing protein At4g18975, chloroplastic	JGI	Chr09	12176862	12178866	+	2005	1289	831	40.7	6	214.8	143.2	276	31.915	20.5	10.327	-0.54
Gorai.009G159000	TPS1	Alpha,alpha-trehalose-phosphate synthase [UDP-forming] 1	JGI	Chr09	12179234	12185399	-	6166	3176	2886	42.7	18	176.4	175.9	961	108.94	3.5	6.714	-0.377
Gorai.009G159100	NA	NA	JGI	Chr09	12189064	12190195	+	1132	1055	636	48.9	2	527.5	77	211	23.695	0.5	7.35	-0.135
Gorai.009G159200	At1g29670	GDSL esterase/lipase At1g29670	JGI	Chr09	12192139	12194143	+	2005	1476	999	45.4	5	295.2	113.3	332	36.636	1	7.092	-0.225
Gorai.009G159300	CAD1	MACPF domain-containing protein CAD1	JGI	Chr09	12197640	12202680	-	5041	2485	1722	45.1	6	414.2	511.2	573	63.25	13	8.382	-0.272
Gorai.009G159400	At1g07650	Probable LRR receptor-like serine/threonine-protein kinase At1g07650	JGI	Chr09	12202779	12210110	-	7332	3271	3048	41.2	24	136.3	176.6	1015	113.626	12.5	8.117	-0.2
Gorai.009G159500	At1g07650	Probable LRR receptor-like serine/threonine-protein kinase At1g07650	JGI	Chr09	12214660	12222639	-	7980	3433	3048	41.2	24	143	197.7	1015	113.665	1.5	6.695	-0.199
Gorai.009G159600	At1g53420	Probable LRR receptor-like serine/threonine-protein kinase At1g53420	JGI	Chr09	12226240	12232077	-	5838	2343	2154	40.6	14	167.4	268.8	717	80.44	3.5	7.054	-0.214
Gorai.009G163600	PUB7	U-box domain-containing protein 7	JGI	Chr09	12549869	12553362	+	3494	1944	1317	42.9	2	972	1550	438	48.492	15	9.765	-0.152
Gorai.009G163700	RPL34	50S ribosomal protein L34, chloroplastic	JGI	Chr09	12553111	12554518	-	1408	1323	474	45.1	2	661.5	85	157	17.179	31.5	12.839	-0.524
Gorai.009G163800	DSEL	Phospholipase A1-IIgamma	JGI	Chr09	12556577	12557882	+	1306	1161	1161	45.7	3	387	72.5	386	43.648	-1	6.281	-0.523
Gorai.009G163900	DSEL	Phospholipase A1-IIgamma	JGI	Chr09	12563815	12565511	+	1697	1620	1197	43.4	2	810	77	398	45.283	-0.5	6.456	-0.392
Gorai.009G164000	At1g28610	GDSL esterase/lipase At1g28610	JGI	Chr09	12569927	12571857	+	1931	1392	1140	41.6	5	278.4	134.8	379	41.547	3	7.449	0.121
Gorai.009G164100	PDC1	Pyruvate decarboxylase 1	JGI	Chr09	12573683	12577837	-	4155	2540	1770	46.9	7	362.9	269.2	589	63.435	-2	6.322	-0.016
Gorai.009G164200	NA	NA	JGI	Chr09	12579531	12580163	-	633	527	246	48	2	263.5	106	81	8.882	-1	4.635	1.654
Gorai.009G164300	PCMP-E34	Pentatricopeptide repeat-containing protein At1g28690, mitochondrial	JGI	Chr09	12581204	12582805	-	1602	1602	1602	42.2	1	1602	No intron	533	58.772	5.5	7.314	-0.022
Gorai.009G193300	ARAC3	Rac-like GTP-binding protein ARAC3	JGI	Chr09	14849140	14851391	-	2252	1318	588	46.1	7	188.3	155.7	195	21.229	5	8.861	-0.102
Gorai.009G193400	NA	NA	JGI	Chr09	14854449	14856214	-	1766	1766	756	47.5	1	1766	No intron	251	27.168	18.5	10.847	-0.606
Gorai.009G193500	SYT2	Synaptotagmin-2	JGI	Chr09	14862311	14867608	+	5298	2196	1644	41.8	12	183	282	547	62.43	-4.5	5.745	-0.169
Gorai.009G193600	CLV1	Receptor protein kinase CLAVATA1	JGI	Chr09	14871047	14874603	+	3557	3377	2946	45.7	2	1688.5	180	981	107.906	9.5	7.409	0.041
Gorai.009G193700	klp6	Kinesin-like protein 6	JGI	Chr09	14874778	14881318	+	6541	3031	2778	42.2	22	137.8	167.1	925	103.04	19	8.407	-0.656
Gorai.009G193800	NA	NA	JGI	Chr09	14890768	14895491	+	4724	4025	3027	44.8	3	1341.7	349.5	1008	108.162	-41.5	4.626	-0.538
Gorai.009G201900	CBSDUF7	DUF21 domain-containing protein At1g47330	JGI	Chr09	15663081	15673890	+	10810	3306	1446	43.8	13	254.3	625.3	481	52.787	-0.5	6.451	0.003
Gorai.009G202000	At1g19430	Probable methyltransferase PMT28	JGI	Chr09	15675271	15679954	+	4684	2983	2178	42.2	8	372.9	243	725	82.99	3.5	6.727	-0.626
Gorai.009G202100	TYW1	S-adenosyl-L-methionine-dependent tRNA 4-demethylwyosine synthase	JGI	Chr09	15681178	15683374	+	2197	1013	234	41	5	202.6	296	77	8.922	6	9.772	-0.801
Gorai.009G202200	NA	NA	JGI	Chr09	15684229	15686328	-	2100	1495	468	42.5	2	747.5	605	155	17.822	7	10.157	-1.576
Gorai.009G202300	HAL3A	Phosphopantothenoylcysteine decarboxylase	JGI	Chr09	15686803	15689183	-	2381	1644	627	45.8	3	548	368.5	208	22.974	1.5	7.017	-0.049
Gorai.009G202400	At1g01500	Uncharacterized protein At1g01500	JGI	Chr09	15689474	15693622	+	4149	1908	942	42.4	5	381.6	549.3	313	35.369	-2	5.541	-0.341
Gorai.009G202500	RBOHD	Respiratory burst oxidase homolog protein D	JGI	Chr09	15702162	15706217	+	4056	2937	2811	45.5	12	244.8	101.7	936	105.408	28.5	9.297	-0.264
Gorai.009G215600	CYCD3-2	Cyclin-D3-2	JGI	Chr09	16753420	16755774	+	2355	1889	1095	43.8	5	377.8	116.5	364	41.437	-14.5	4.533	-0.183
Gorai.009G215700	At3g16150	Probable isoaspartyl peptidase/L-asparaginase 2	JGI	Chr09	16768983	16770983	+	2001	1402	972	53	4	350.5	199.7	323	34.114	-7	4.883	0
Gorai.009G215800	At4g34215	Probable carbohydrate esterase At4g34215	JGI	Chr09	16771480	16773211	-	1732	1236	894	48.2	2	618	496	297	32.58	-5.5	4.983	0.038
Gorai.009G225000	NA	NA	JGI	Chr09	17568617	17569855	-	1239	850	459	48.8	2	425	287	152	17.172	4	8.517	-0.553
Gorai.009G225100	HSL1	Receptor-like protein kinase HSL1	JGI	Chr09	17571668	17575143	-	3476	3393	2877	44.4	2	1696.5	83	958	106.571	5	6.99	-0.036
Gorai.009G225200	ndhJ	NAD(P)H-quinone oxidoreductase subunit J, chloroplastic	JGI	Chr09	17581804	17582223	+	420	354	354	35.6	3	118	33	117	13.826	0	6.508	-0.432
Gorai.009G225300	IKU2	Receptor-like protein kinase HAIKU2	JGI	Chr09	17585381	17589076	-	3696	3594	2952	45.2	2	1797	102	983	108.434	-1.5	6.365	-0.152
Gorai.009G252700	NA	NA	JGI	Chr09	20652303	20655082	+	2780	1132	762	45.9	9	125.8	206	253	27.942	11.5	9.858	-0.175
Gorai.009G252800	DOF1.2	Dof zinc finger protein DOF1.2	JGI	Chr09	20659327	20661577	-	2251	2251	900	43.6	1	2251	No intron	299	33.474	-11.5	4.503	-0.616
Gorai.009G252900	NA	NA	JGI	Chr09	20673024	20674057	+	1034	1034	252	47.6	1	1034	No intron	83	9.243	9	12.236	-0.242
Gorai.009G253000	HERC1	Probable E3 ubiquitin-protein ligase HERC1	JGI	Chr09	20677231	20685966	-	8736	3687	3504	43.8	9	409.7	404.1	1167	126.834	35.5	8.586	-0.362
Gorai.009G259800	At1g71790	Probable F-actin-capping protein subunit beta	JGI	Chr09	21419871	21425126	+	5256	1291	768	44.8	8	161.4	566.4	255	28.847	-10.5	4.6	-0.473
Gorai.009G259900	OsI_027940	Uncharacterized protein OsI_027940	JGI	Chr09	21425112	21427793	-	2682	1117	549	45.5	6	186.2	313	182	20.514	-19.5	4.162	-0.811
Gorai.009G260000	NAC017	NAC domain-containing protein 17	JGI	Chr09	21433374	21437241	+	3868	2819	1956	43.5	4	704.8	349.7	651	73.603	-25	4.589	-0.636
Gorai.009G260100	At3g27950	GDSL esterase/lipase At3g27950	JGI	Chr09	21437738	21439779	+	2042	1586	1200	44.7	4	396.5	152	399	44.331	18.5	8.606	-0.218
Gorai.009G260200	CSTF64	Cleavage stimulating factor 64	JGI	Chr09	21440781	21447449	+	6669	2401	1557	45.5	10	240.1	474.2	518	56.116	8.5	8.483	-0.405
Gorai.009G267800	DWA2	WD repeat-containing protein DWA2	JGI	Chr09	22295373	22300065	-	4693	1558	1077	44.1	12	129.8	269.2	358	40.081	-7	5.523	-0.447
Gorai.009G267900	NA	NA	JGI	Chr09	22301197	22304349	-	3153	1403	321	38	3	467.7	708.5	106	12.232	9	10.848	0.656
Gorai.009G268000	Bag6	Large proline-rich protein BAG6	JGI	Chr09	22320172	22327895	+	7724	3452	2667	45.5	18	191.8	251.3	888	92.844	-13	5.239	-0.47
Gorai.009G268100	Bp10	L-ascorbate oxidase homolog	JGI	Chr09	22330524	22335553	+	5030	2361	1626	48.4	7	337.3	444.8	541	59.805	13	9.178	-0.25
Gorai.009G268200	CCT2	T-complex protein 1 subunit beta	JGI	Chr09	22335965	22340895	+	4931	2493	1584	43.6	12	207.8	221.6	527	57.13	-4	6.056	-0.079
Gorai.009G269300	FD	Protein FD	JGI	Chr09	22458002	22458801	+	800	630	630	44.3	3	210	85	209	22.904	17	11.099	-0.545
Gorai.009G269400	BRG2	Probable BOI-related E3 ubiquitin-protein ligase 2	JGI	Chr09	22473587	22474948	-	1362	1230	789	43.9	2	615	132	262	29.681	4	7.599	-0.417
Gorai.009G269500	NA	NA	JGI	Chr09	22491311	22491993	-	683	683	336	54.2	1	683	No intron	111	11.909	7	9.867	0.659
Gorai.009G272600	NA	NA	JGI	Chr09	22783911	22785081	+	1171	780	780	41.3	2	390	391	259	30.158	19	10.096	-0.401
Gorai.009G272700	PME11	Putative pectinesterase 11	JGI	Chr09	22786007	22795541	-	9535	999	999	43.7	4	249.8	2845.3	332	36.491	10	9.243	-0.218
Gorai.009G272800	PME11	Putative pectinesterase 11	JGI	Chr09	22802357	22805066	-	2710	1041	1041	39.6	5	208.2	417.3	346	39.2	7	8.84	-0.047
Gorai.009G278900	UPL2	E3 ubiquitin-protein ligase UPL2	JGI	Chr09	23497830	23513655	+	15826	11777	11082	42.4	17	692.8	253.1	3693	406.801	-119	4.842	-0.268
Gorai.009G279000	SAB	Protein SABRE	JGI	Chr09	23519311	23538658	+	19348	8337	7887	41.7	23	362.5	500.5	2628	292.186	47.5	8.649	-0.347
Gorai.009G282900	NA	NA	JGI	Chr09	23979926	23983185	+	3260	1759	939	45.2	2	879.5	1501	312	35.825	23	9.925	-0.764
Gorai.009G283000	PIP5K1	Phosphatidylinositol 4-phosphate 5-kinase 1	JGI	Chr09	23997885	24002707	-	4823	3296	2190	45.3	8	412	218.1	729	83.637	14.5	8.083	-0.708
Gorai.009G289000	TCP23	Transcription factor TCP23	JGI	Chr09	24825613	24826878	-	1266	1266	1266	51.3	1	1266	No intron	421	44.684	9	7.464	-0.655
Gorai.009G289100	YLS9	Protein YLS9	JGI	Chr09	24843321	24844265	-	945	945	777	49.4	1	945	No intron	258	28.515	21	10.566	-0.055
Gorai.009G289200	CINV2	Alkaline/neutral invertase CINV2	JGI	Chr09	24846144	24851038	-	4895	2215	1674	42.6	5	443	670	557	63.794	-0.5	6.443	-0.241
Gorai.009G292300	RPL10	60S ribosomal protein L10	JGI	Chr09	25265137	25267309	+	2173	1221	663	47.8	4	305.3	317.3	220	25.065	31.5	10.911	-0.607
Gorai.009G292400	ATPK2	Serine/threonine-protein kinase AtPK2/AtPK19	JGI	Chr09	25268425	25272913	-	4489	2230	1461	42.7	7	318.6	376.5	486	54.802	3.5	6.927	-0.319
Gorai.009G292500	MES17	Methylesterase 17	JGI	Chr09	25278607	25281444	-	2838	1280	906	45.5	4	320	519.3	301	33.16	1	6.714	-0.172
Gorai.009G298000	PUB4	U-box domain-containing protein 4	JGI	Chr09	26104294	26105853	+	1560	1560	957	52.5	1	1560	No intron	318	33.881	3	7.956	-0.065
Gorai.009G298100	P2A12	F-box protein PP2-A12	JGI	Chr09	26110542	26112506	-	1965	1489	900	42.9	3	496.3	238	299	33.905	10	8.04	-0.236
Gorai.009G298200	CP12-3	Calvin cycle protein CP12-3, chloroplastic	JGI	Chr09	26114996	26115406	-	411	411	411	41.1	1	411	No intron	136	15.63	-3	4.951	-0.949
Gorai.009G298300	BUBR1	Mitotic spindle checkpoint protein BUBR1	JGI	Chr09	26126388	26129859	+	3472	1776	1131	43.2	11	161.5	169.6	376	43.511	7	8.025	-0.853
Gorai.009G304600	PTL	Trihelix transcription factor PTL	JGI	Chr09	27501394	27503912	+	2519	1846	1263	46.5	2	923	673	420	48.58	-1	6.347	-0.978
Gorai.009G304700	ATL32	RING-H2 finger protein ATL32	JGI	Chr09	27513306	27519513	-	6208	1465	684	44.9	3	488.3	2371.5	227	25.58	6.5	8.016	-0.199
Gorai.009G312400	dnlz	DNL-type zinc finger protein	JGI	Chr09	29169402	29172229	+	2828	951	561	44.2	2	475.5	1877	186	20.449	3	7.88	-0.39
Gorai.009G312500	MTH_1511	Putative arsenical pump-driving ATPase	JGI	Chr09	29179742	29185683	+	5942	1905	1233	43.6	12	158.8	367	410	44.549	4	8.083	-0.097
Gorai.009G312600	NA	Proteinase inhibitor	JGI	Chr09	29189934	29190590	+	657	548	216	45.4	2	274	109	71	7.55	-5	3.972	0.013
Gorai.009G312700	RPPL1	Putative disease resistance RPP13-like protein 1	JGI	Chr09	29216635	29222275	-	5641	4996	3786	40.4	4	1249	215	1261	143.215	5.5	6.852	-0.211
Gorai.009G315200	RPPL1	Putative disease resistance RPP13-like protein 1	JGI	Chr09	29696235	29696621	-	387	387	387	42.9	1	387	No intron	128	14.35	3	9.014	-0.33
Gorai.009G315300	NA	NA	JGI	Chr09	29697673	29698739	+	1067	1067	204	49	1	1067	No intron	67	7.727	12	11.661	-1.384
Gorai.009G315400	RPPL1	Putative disease resistance RPP13-like protein 1	JGI	Chr09	29725206	29737733	-	12528	3043	3039	40.1	4	760.8	3161.7	1012	114.485	12	7.594	-0.251
Gorai.009G317400	At2g01680	Ankyrin repeat-containing protein At2g01680	JGI	Chr09	29997908	29999899	+	1992	1252	1197	39.1	2	626	740	398	45.013	5	7.326	0.214
Gorai.009G317500	At5g02620	Ankyrin repeat-containing protein At5g02620	JGI	Chr09	30043573	30045260	-	1688	1563	1506	42.2	2	781.5	125	501	57.168	5	7.914	0.144
Gorai.009G328000	NA	NA	JGI	Chr09	32969148	32970028	-	881	535	249	33.7	2	267.5	346	82	9.806	9	10.157	-0.751
Gorai.009G328100	PAT11	Protein S-acyltransferase 11	JGI	Chr09	32975147	32977080	+	1934	1144	795	47	5	228.8	181.3	264	29.024	11	8.146	0.453
Gorai.009G328200	ADA2	Transcriptional adapter ADA2	JGI	Chr09	32977411	32983000	-	5590	2148	1707	42.1	14	153.4	264.8	568	64.197	4	6.942	-0.659
Gorai.009G329400	At1g14600	Putative Myb family transcription factor At1g14600	JGI	Chr09	33659403	33663251	+	3849	1422	903	42	7	203.1	404.5	300	33.804	14	8.865	-0.762
Gorai.009G330200	VAC14	Protein VAC14 homolog	JGI	Chr09	33902591	33911816	+	9226	2859	2082	42.6	21	136.1	318.4	693	77.792	-10	5.423	0.039
Gorai.009G330400	TPS9	Probable terpene synthase 9	JGI	Chr09	34006522	34008778	-	2257	1843	1425	40.7	6	307.2	82.8	474	54.535	-6	5.283	-0.216
Gorai.009G331300	HOX3	Homeobox-leucine zipper protein HOX3	JGI	Chr09	34311047	34313760	+	2714	975	636	50.8	4	243.8	579.7	211	23.813	4.5	9.311	-0.758
Gorai.009G333000	ccsA	Cytochrome c biogenesis protein CcsA	JGI	Chr09	34692436	34692847	+	412	412	321	36.1	1	412	No intron	106	12.196	2	8.213	0.457
Gorai.009G334300	UVR8	Ultraviolet-B receptor UVR8	JGI	Chr09	35145717	35150238	+	4522	2055	1605	45.7	7	293.6	354.5	534	57.735	1.5	6.662	-0.134
Gorai.009G334400	CCT5	T-complex protein 1 subunit epsilon	JGI	Chr09	35150673	35155553	-	4881	2083	1608	43.8	9	231.4	349.8	535	59.154	-8.5	5.225	-0.18
Gorai.009G345500	ISE2	DEAD-box ATP-dependent RNA helicase ISE2, chloroplastic	JGI	Chr09	41630420	41637165	+	6746	3902	3540	42.9	8	487.8	406.3	1179	133.411	-23	5.073	-0.362
Gorai.009G346800	NA	NA	JGI	Chr09	42330596	42335017	-	4422	1887	1356	50.6	4	471.8	845	451	49.497	-9.5	5.218	-0.764
Gorai.009G347700	NA	NA	JGI	Chr09	43080219	43081973	-	1755	1128	975	52.2	3	376	118.5	324	36.944	18	10.274	-0.906
Gorai.009G349400	3BETAHSD/D3	3beta-hydroxysteroid-dehydrogenase/decarboxylase isoform 3	JGI	Chr09	44076908	44080660	-	3753	1233	1233	42.3	8	154.1	360	410	45.28	2.5	6.959	0.04
Gorai.009G351400	TIF3H1	Eukaryotic translation initiation factor 3 subunit H	JGI	Chr09	44875559	44880441	+	4883	1463	1014	42.5	11	133	342	337	38.767	-12	4.564	-0.354
Gorai.009G355000	Cog1	Conserved oligomeric Golgi complex subunit 1	JGI	Chr09	46310045	46331416	-	21372	3661	3168	44.6	6	610.2	3542.2	1055	117.525	-6.5	5.855	-0.139
Gorai.009G357700	JUB1	Transcription factor JUNGBRUNNEN 1	JGI	Chr09	46905383	46908513	+	3131	907	903	44	3	302.3	1112	300	33.774	5	8.05	-0.543
Gorai.009G357800	NA	Probable glutathione S-transferase	JGI	Chr09	46937960	46939545	-	1586	1180	666	40.7	2	590	406	221	25.788	-2	5.778	-0.387
Gorai.009G357900	GSTU25	Glutathione S-transferase U25	JGI	Chr09	46941179	46942013	-	835	405	405	41.7	3	135	215	134	15.491	4	8.776	-0.61
Gorai.009G361800	GSVIVT00023967001	Peroxidase 4	JGI	Chr09	47660591	47662245	+	1655	1067	951	51.9	3	355.7	294	316	33.696	6	8.33	-0.076
Gorai.009G362900	NA	(-)-alpha-terpineol synthase	JGI	Chr09	48027651	48029940	+	2290	1515	1515	36.4	8	189.4	110.7	505	58.945	-2	6.255	-0.222
Gorai.009G363000	NA	(-)-alpha-terpineol synthase	JGI	Chr09	48041637	48048200	-	6564	1675	1671	37.3	8	209.4	698.4	556	65.227	-13	5.159	-0.376
Gorai.009G363500	OsI_14861	Senescence-specific cysteine protease SAG39	JGI	Chr09	48328711	48330382	+	1672	975	975	42.5	2	487.5	697	324	35.953	-9	4.701	-0.46
Gorai.009G366500	At5g54830	Cytochrome b561, DM13 and DOMON domain-containing protein At5g54830	JGI	Chr09	49101413	49107783	+	6371	3354	2670	43.8	2	1677	3017	889	99.58	4.5	6.792	-0.152
Gorai.009G366600	NA	NA	JGI	Chr09	49122684	49126097	+	3414	1969	1458	43.9	7	281.3	240.8	485	53.605	7.5	8.619	-0.499
Gorai.009G367100	YAB5	Axial regulator YABBY 5	JGI	Chr09	49185118	49189637	+	4520	1101	552	44.7	8	137.6	488.4	183	20.769	10.5	9.16	-0.533
Gorai.009G367200	TULP7	Tubby-like F-box protein 7	JGI	Chr09	49203689	49207350	+	3662	1767	1188	48.1	4	441.8	631.7	395	43.456	18	9.299	-0.414
Gorai.009G367300	MBF1B	Multiprotein-bridging factor 1b	JGI	Chr09	49207335	49209624	-	2290	910	429	49	4	227.5	460	142	15.556	10.5	10.709	-0.729
Gorai.009G367400	NA	NA	JGI	Chr09	49208616	49209005	+	390	390	255	32.9	1	390	No intron	84	9.737	14.5	12.206	-0.91
Gorai.009G374600	RABA1F	Ras-related protein RABA1f	JGI	Chr09	50937237	50940126	-	2890	1086	654	45.3	2	543	1804	217	24.243	1.5	7.059	-0.299
Gorai.009G374700	NA	NA	JGI	Chr09	50940936	50945978	-	5043	2070	1794	40.5	9	230	371.6	597	69.231	17	8.092	-0.345
Gorai.009G374800	rbm48	RNA-binding protein 48	JGI	Chr09	50946132	50950973	+	4842	884	606	43.7	7	126.3	374.8	201	23.011	12.5	10.158	-0.833
Gorai.009G379500	At4g27190	Disease resistance protein At4g27190	JGI	Chr09	51469320	51470657	-	1338	1338	1338	38.8	1	1338	No intron	445	50.588	-3	6.094	0.056
Gorai.009G394100	SYP121	Syntaxin-121	JGI	Chr09	54355703	54357568	+	1866	1625	984	47.2	2	812.5	241	327	36.499	2	7.135	-0.609
Gorai.009G394200	CP33	RNA-binding protein CP33, chloroplastic	JGI	Chr09	54358674	54360834	-	2161	1461	984	45.4	4	365.3	233.3	327	35.538	-12	4.555	-0.421
Gorai.009G394300	At1g14780	MACPF domain-containing protein At1g14780	JGI	Chr09	54363820	54365472	+	1653	604	339	41.9	3	201.3	234.5	112	12.455	4	9.251	-0.302
Gorai.009G394400	NFYA10	Nuclear transcription factor Y subunit A-10	JGI	Chr09	54366934	54369014	-	2081	747	747	46.2	7	106.7	222.3	248	27.008	7.5	9.065	-0.52
Gorai.009G403000	NA	NA	JGI	Chr09	58595136	58596329	-	1194	862	525	47.4	2	431	332	174	19.471	-10.5	4.774	-0.97
Gorai.009G450800	FNBP4	Formin-binding protein 4	JGI	Chr09	70152474	70157941	+	5468	2835	2835	43.6	10	283.5	246.6	944	102.663	-71.5	4.257	-0.724
Gorai.009G450900	At1g06890	Uncharacterized membrane protein At1g06890	JGI	Chr09	70166327	70169243	+	2917	1566	1176	44.7	7	223.7	225.2	391	41.824	11	9.931	0.493
Gorai.009G451000	NA	NA	JGI	Chr09	70170721	70176474	-	5754	3125	2259	46.5	9	347.2	328.6	752	79.175	-7.5	5.865	-0.512
Gorai.009G451100	EMB2731	ER membrane protein complex subunit 8/9 homolog	JGI	Chr09	70181769	70184883	+	3115	1187	615	45.5	6	197.8	378.6	204	22.841	-4.5	5.291	-0.122
Gorai.009G451200	PCMP-H38	Pentatricopeptide repeat-containing protein At5g48910	JGI	Chr09	70186072	70188239	+	2168	2168	1851	43.6	1	2168	No intron	616	69.562	11	7.407	0.005
Gorai.009G453500	SUFE1	SufE-like protein 1, chloroplastic/mitochondrial	JGI	Chr09	70462614	70468368	+	5755	1802	1023	41	3	600.7	1976.5	340	37.542	0.5	6.642	-0.46
Gorai.009G453600	ATJ11	Chaperone protein dnaJ 11, chloroplastic	JGI	Chr09	70474765	70475459	-	695	675	519	53.8	2	337.5	20	172	19.11	10	10.38	-0.292
Gorai.009G453700	RFS1	Probable galactinol--sucrose galactosyltransferase 1	JGI	Chr09	70492844	70496919	+	4076	2780	2286	40.2	11	252.7	129.6	761	84.598	-12.5	5.63	-0.199
Gorai.010G007400	JAL3	Jacalin-related lectin 3	JGI	Chr10	450000	455270	+	5271	1945	1800	42.9	7	277.9	554.3	599	65.609	15	8.688	-0.508
Gorai.010G007500	CKX5	Cytokinin dehydrogenase 5	JGI	Chr10	477052	481619	+	4568	2145	1611	44.1	5	429	605.8	536	60.073	4	7.036	-0.202
Gorai.010G007600	rsmI	Ribosomal RNA small subunit methyltransferase I	JGI	Chr10	482439	486710	-	4272	1743	1083	45.2	11	158.5	252.9	360	39.627	10	9.415	-0.228
Gorai.010G007700	BLH11	BEL1-like homeodomain protein 11	JGI	Chr10	487521	490937	-	3417	1583	921	43.6	4	395.8	611.3	306	35.204	10.5	8.483	-0.404
Gorai.010G008100	HHT1	Omega-hydroxypalmitate O-feruloyl transferase	JGI	Chr10	538869	541376	+	2508	1749	1347	41.4	2	874.5	759	448	50.605	6	7.194	-0.094
Gorai.010G009700	At1g19525	Pentatricopeptide repeat-containing protein At1g19525	JGI	Chr10	712070	715930	-	3861	2792	2115	42.3	3	930.7	534.5	704	80.014	-1	6.394	-0.408
Gorai.010G009800	NA	NA	JGI	Chr10	718711	720437	+	1727	636	462	48.5	2	318	1091	153	15.996	-6	4.28	-0.093
Gorai.010G009900	At1g75220	Sugar transporter ERD6-like 6	JGI	Chr10	725683	731830	+	6148	2083	1467	41.9	19	109.6	223.8	488	52.777	1.5	8.008	0.664
Gorai.010G010000	RL6	Protein RADIALIS-like 6	JGI	Chr10	734790	736367	-	1578	288	288	46.5	2	144	1290	95	10.76	5.5	9.926	-0.834
Gorai.010G010100	At2g16250	Probable LRR receptor-like serine/threonine-protein kinase At2g16250	JGI	Chr10	751818	757264	+	5447	3625	2700	42.1	5	725	455.5	899	99.207	12.5	8.009	-0.211
Gorai.010G012000	NAC053	NAC domain-containing protein 53	JGI	Chr10	903218	907562	+	4345	1551	1104	42.2	7	221.6	465.7	367	40.296	-20	4.381	-0.483
Gorai.010G012100	NA	NA	JGI	Chr10	917545	920366	+	2822	1329	681	46.7	6	221.5	298.6	226	25.022	5	8.269	-0.493
Gorai.010G012200	GA17800	Leishmanolysin-like peptidase	JGI	Chr10	943286	949671	+	6386	3435	2586	46	17	202.1	184.4	861	95.366	15	7.436	-0.399
Gorai.010G018800	NA	Polcalcin Phl p 7	JGI	Chr10	1421560	1421853	-	294	294	294	41.8	1	294	No intron	97	11.334	4	10.035	-0.691
Gorai.010G018900	NA	NA	JGI	Chr10	1425213	1425506	-	294	261	261	42.9	2	130.5	33	86	10.009	2.5	9.553	-0.435
Gorai.010G019000	NA	NA	JGI	Chr10	1433652	1433897	-	246	246	246	43.9	1	246	No intron	81	9.264	-1.5	5.065	-0.53
Gorai.010G019100	CML10	Probable calcium-binding protein CML10	JGI	Chr10	1441589	1441936	-	348	348	348	43.7	1	348	No intron	115	12.876	3	8.47	-0.501
Gorai.010G019200	CML10	Probable calcium-binding protein CML10	JGI	Chr10	1443447	1444054	-	608	608	348	44	1	608	No intron	115	12.953	3	8.47	-0.562
Gorai.010G019300	CML39	Calcium-binding protein CML39	JGI	Chr10	1461626	1461934	-	309	309	309	46	1	309	No intron	102	11.181	3.5	8.845	-0.488
Gorai.010G020400	At3g61260	Uncharacterized protein At3g61260	JGI	Chr10	1545517	1551106	+	5590	2262	1707	44.5	8	282.8	294.3	568	62	24	9.805	-0.73
Gorai.010G020500	HEC2	Transcription factor HEC2	JGI	Chr10	1563296	1564337	-	1042	1042	615	45	1	1042	No intron	204	22.489	5.5	9.525	-0.349
Gorai.010G020600	RID3	Protein ROOT INITIATION DEFECTIVE 3	JGI	Chr10	1578208	1581304	-	3097	1847	1335	44.6	8	230.9	178.6	444	49.151	-1.5	6.29	-0.249
Gorai.010G020700	HSFB4	Heat stress transcription factor B-4	JGI	Chr10	1588703	1590923	-	2221	1514	975	41	3	504.7	336	324	36.932	8	7.538	-0.674
Gorai.010G020800	RALFL34	Protein RALF-like 34	JGI	Chr10	1620847	1623527	+	2681	700	513	42.5	2	350	1981	170	19.979	14	10.026	-0.13
Gorai.010G020900	NA	NA	JGI	Chr10	1624912	1627216	-	2305	1200	981	43.9	3	400	552.5	326	35.878	27.5	10.552	-0.493
Gorai.010G027800	NA	NA	JGI	Chr10	2234792	2235857	-	1066	1066	345	35.9	1	1066	No intron	114	13.29	12	10.673	-0.709
Gorai.010G027900	RBP1	RNA-binding protein 1	JGI	Chr10	2242040	2244439	+	2400	1661	1182	44.8	3	553.7	369.5	393	42.525	1	6.681	-0.558
Gorai.010G028000	NA	NA	JGI	Chr10	2245303	2250613	+	5311	1957	798	44.6	6	326.2	670.8	265	28.472	11.5	10.359	0.074
Gorai.010G028100	ANT	AP2-like ethylene-responsive transcription factor ANT	JGI	Chr10	2268736	2272563	+	3828	2947	1914	41.4	8	368.4	125.9	637	70.251	9	7.029	-0.611
Gorai.010G029600	ITPK3	Inositol-tetrakisphosphate 1-kinase 3	JGI	Chr10	2457876	2461367	-	3492	1347	1101	43.1	10	134.7	210.3	366	41.643	14.5	9.731	-0.357
Gorai.010G029700	At4g18375	KH domain-containing protein At4g18375	JGI	Chr10	2468324	2473093	+	4770	2719	2010	43.9	9	302.1	256.4	669	72.264	2	6.649	-0.41
Gorai.010G029800	AAP6	Amino acid permease 6	JGI	Chr10	2473467	2477500	-	4034	2133	1545	42.5	7	304.7	316.8	514	57.147	13.5	8.552	0.314
Gorai.010G033400	GATA24	GATA transcription factor 24	JGI	Chr10	3006376	3011496	-	5121	1749	1083	45.7	11	159	288.3	360	39.489	-19.5	4.46	-0.711
Gorai.010G033500	GATA25	GATA transcription factor 25	JGI	Chr10	3023264	3027641	-	4378	1524	891	49.4	7	217.7	475.7	296	31.806	-3.5	5.812	-0.545
Gorai.010G033600	UGT91C1	UDP-glycosyltransferase 91C1	JGI	Chr10	3031148	3032969	+	1822	1822	1452	44.1	1	1822	No intron	483	54.045	-6	5.503	-0.1
Gorai.010G033700	BCHB	BEACH domain-containing protein B	JGI	Chr10	3033955	3054450	-	20496	8995	8481	39.3	33	272.6	359.4	2826	318.34	3.5	6.602	-0.071
Gorai.010G037800	ATHB-16	Homeobox-leucine zipper protein ATHB-16	JGI	Chr10	3524548	3526213	+	1666	1174	783	40.4	3	391.3	242.5	260	30.065	-7	4.975	-0.96
Gorai.010G037900	mrpl41-a	39S ribosomal protein L41-A, mitochondrial	JGI	Chr10	3534317	3536719	+	2403	751	279	44.4	4	187.8	550.7	92	10.34	10.5	10.465	-0.584
Gorai.010G038000	NA	NA	JGI	Chr10	3539365	3540350	+	986	986	426	39.7	1	986	No intron	141	15.505	19	10.737	-0.5
Gorai.010G043500	rsc5	Random slug protein 5	JGI	Chr10	4347155	4351266	+	4112	2413	732	38.4	7	344.7	276.2	243	28.523	12.5	9.802	-0.24
Gorai.010G043600	gpmA	2,3-bisphosphoglycerate-dependent phosphoglycerate mutase	JGI	Chr10	4349981	4354382	-	4402	2446	1032	41.5	8	305.8	198.7	343	38.633	10.5	9.379	-0.355
Gorai.010G047900	mph1	Serine/threonine-protein kinase mph1	JGI	Chr10	5211544	5216575	-	5032	2891	2421	42.1	6	481.8	428.2	806	90.023	10.5	7.761	-0.555
Gorai.010G048000	NA	NA	JGI	Chr10	5225456	5227388	+	1933	1785	1248	46.1	2	892.5	148	415	45.946	27	9.718	-0.649
Gorai.010G048400	SPAC977.11	UPF0695 membrane protein C977.11/PB8B6.06c	JGI	Chr10	5293573	5299030	+	5458	2726	1380	43.9	9	302.9	341.5	459	49.882	6.5	8.069	0.29
Gorai.010G048500	At5g35370	G-type lectin S-receptor-like serine/threonine-protein kinase At5g35370	JGI	Chr10	5299130	5311834	-	12705	3978	3978	42.2	8	497.3	1235.9	1325	147.838	21.5	7.94	-0.046
Gorai.010G048600	NA	NA	JGI	Chr10	5322618	5324980	-	2363	939	291	47.1	3	313	712	96	10.206	-4	4.547	0.02
Gorai.010G050600	LPXC5	Probable UDP-3-O-[3-hydroxymyristoyl] N-acetylglucosamine deacetylase 5	JGI	Chr10	5717467	5718680	+	1214	585	585	43.1	4	146.3	209.7	194	21.577	3.5	8.116	-0.207
Gorai.010G050700	NA	NA	JGI	Chr10	5720937	5722196	+	1260	770	273	39.2	4	192.5	163.3	90	10.371	6	9.242	-0.111
Gorai.010G050800	rnf181	E3 ubiquitin-protein ligase RNF181	JGI	Chr10	5729814	5730497	-	684	684	660	46.1	1	684	No intron	219	25.002	0.5	6.585	-0.132
Gorai.010G050900	At4g32640	Protein transport protein Sec24-like At4g32640	JGI	Chr10	5731095	5744891	-	13797	4157	3315	46.4	25	166.3	401.7	1104	118.626	8.5	7.684	-0.182
Gorai.010G051100	ILL6	IAA-amino acid hydrolase ILR1-like 6	JGI	Chr10	5818716	5822833	+	4118	1994	1428	47.7	5	398.8	531	475	52.015	-5.5	5.853	-0.017
Gorai.010G051200	RXW8	CSC1-like protein RXW8	JGI	Chr10	5822893	5824806	+	1914	893	318	39.3	4	223.3	340.3	105	11.8	6	9.562	0.35
Gorai.010G055300	NA	NA	JGI	Chr10	6347818	6348138	+	321	321	321	44.5	1	321	No intron	106	11.832	8	8.941	-0.599
Gorai.010G055400	NA	NA	JGI	Chr10	6351047	6351379	+	333	333	333	44.7	1	333	No intron	110	12.253	2.5	7.687	-0.225
Gorai.010G055500	NA	NA	JGI	Chr10	6360114	6360641	+	528	528	528	47.2	1	528	No intron	175	18.948	2.5	7.508	-0.369
Gorai.010G055600	NA	NA	JGI	Chr10	6365963	6366295	+	333	333	333	44.7	1	333	No intron	110	12.117	3	8.118	-0.385
Gorai.010G055700	NA	NA	JGI	Chr10	6368862	6369185	+	324	324	324	42.9	1	324	No intron	107	12.09	-0.5	6.223	-0.167
Gorai.010G055800	NA	NA	JGI	Chr10	6376300	6376629	-	330	330	330	44.8	1	330	No intron	109	11.951	1.5	7.271	-0.312
Gorai.010G057600	NA	NA	JGI	Chr10	6644425	6645997	+	1573	936	618	51.9	2	468	637	205	22.576	27	12.337	-0.694
Gorai.010G057700	NA	NA	JGI	Chr10	6656794	6658902	+	2109	1148	237	43	4	287	320.3	78	9.165	4.5	9.334	0.297
Gorai.010G069100	AGD14	Probable ADP-ribosylation factor GTPase-activating protein AGD14	JGI	Chr10	9079141	9085686	+	6546	2880	2223	45.8	14	205.7	282	740	79.693	1	6.726	-0.701
Gorai.010G069200	NA	NA	JGI	Chr10	9087559	9087996	-	438	438	438	52.3	1	438	No intron	145	14.206	7.5	10.079	-0.548
Gorai.010G069300	NA	NA	JGI	Chr10	9093223	9094098	-	876	876	876	42.9	1	876	No intron	291	32.346	11.5	8.885	0.761
Gorai.010G069400	MSH7	DNA mismatch repair protein MSH7	JGI	Chr10	9095225	9103541	-	8317	3710	3210	42.1	17	218.2	287.9	1069	117.453	2	6.646	-0.178
Gorai.010G069500	MBF1C	Multiprotein-bridging factor 1c	JGI	Chr10	9109125	9110095	+	971	662	495	51.7	2	331	309	164	18.024	13.5	10.77	-0.633
Gorai.010G069600	ALDH2C4	Aldehyde dehydrogenase family 2 member C4	JGI	Chr10	9110111	9113302	-	3192	1727	1494	44.8	7	246.7	236.7	497	53.951	4.5	7.549	-0.046
Gorai.010G074600	At2g20050/At2g20040	Protein phosphatase 2C and cyclic nucleotide-binding/kinase domain-containing protein	JGI	Chr10	10616511	10623751	+	7241	3859	3306	44.2	16	241.2	225.5	1101	121.808	-28	4.971	-0.199
Gorai.010G074700	NA	NA	JGI	Chr10	10624248	10626400	+	2153	1152	267	42.7	5	230.4	250.3	88	10.169	0	6.491	0.04
Gorai.010G117600	At1g10310	NADPH-dependent pterin aldehyde reductase	JGI	Chr10	23204803	23205533	-	731	647	285	36.8	2	323.5	84	94	10.592	-3	4.701	0.03
Gorai.010G117700	NA	NA	JGI	Chr10	23207195	23209147	+	1953	1953	1074	49.6	1	1953	No intron	357	40.014	21.5	10.206	-0.43
Gorai.010G117800	NA	NA	JGI	Chr10	23211735	23213236	+	1502	1289	315	37.8	3	429.7	106.5	104	12.363	14	10.992	-0.623
Gorai.010G118500	CIPK25	CBL-interacting serine/threonine-protein kinase 25	JGI	Chr10	23518622	23519971	-	1350	1350	1350	46.1	1	1350	No intron	449	51.076	12	8.681	-0.281
Gorai.010G125100	At2g24330	Uncharacterized protein At2g24330	JGI	Chr10	25963780	25968975	-	5196	2047	1176	46.3	6	341.2	629.8	391	43.317	13.5	9.036	-0.523
Gorai.010G134700	ISPD	2-C-methyl-D-erythritol 4-phosphate cytidylyltransferase, chloroplastic	JGI	Chr10	30239748	30247174	-	7427	1511	930	42.2	13	116.2	488.4	309	34.172	10.5	9.249	-0.103
Gorai.010G136400	CAF1-6	Probable CCR4-associated factor 1 homolog 6	JGI	Chr10	31357032	31358775	+	1744	1474	816	38.8	3	491.3	105	271	31.014	-12	4.512	-0.123
Gorai.010G141300	AVPL2	Pyrophosphate-energized membrane proton pump 3	JGI	Chr10	34835764	34847411	+	11648	3393	2409	43.6	16	212.1	550.3	802	85.141	-1.5	6.262	0.577
Gorai.010G141400	SAUR24	Auxin-responsive protein SAUR24	JGI	Chr10	34863658	34864380	+	723	723	480	41.7	1	723	No intron	159	18.016	8.5	9.821	-0.428
Gorai.010G142200	CHUP1	Protein CHUP1, chloroplastic	JGI	Chr10	35309888	35313881	-	3994	3111	2304	43.1	7	444.4	147.2	767	86.825	23	9.218	-0.638
Gorai.010G142900	smndc1	Survival of motor neuron-related-splicing factor 30	JGI	Chr10	36483915	36491213	+	7299	1481	876	44.4	8	185.1	831.1	291	32.197	-4.5	5.177	-0.733
Gorai.010G147500	B120	G-type lectin S-receptor-like serine/threonine-protein kinase B120	JGI	Chr10	38837602	38841775	-	4174	3200	2094	41.7	8	400	139.1	697	78.9	10	8.005	-0.357
Gorai.010G150000	NDB2	External alternative NAD(P)H-ubiquinone oxidoreductase B2, mitochondrial	JGI	Chr10	40336229	40340305	-	4077	2470	1797	43.2	10	247	178.6	598	67.322	8.5	8.192	-0.381
Gorai.010G150200	AHL	PAP-specific phosphatase HAL2-like	JGI	Chr10	40414960	40417603	+	2644	1802	1353	46.3	3	600.7	421	450	48.659	5	6.951	-0.074
Gorai.010G150300	NA	NA	JGI	Chr10	40421721	40422891	+	1171	1171	453	49.2	1	1171	No intron	150	15.478	4.5	8.317	-0.243
Gorai.010G150400	SCAMP1	Putative secretory carrier-associated membrane protein 1	JGI	Chr10	40426234	40430305	-	4072	1657	957	44.1	13	127.5	201.3	318	35.504	5.5	8.738	0.077
Gorai.010G152200	SF3B2	Splicing factor 3B subunit 2	JGI	Chr10	41420847	41427588	-	6742	1913	1833	45.7	17	112.5	241	610	69.373	-24	4.763	-1.043
Gorai.010G152300	At4g19900	Uncharacterized protein At4g19900	JGI	Chr10	41444325	41445632	-	1308	1308	1308	39.6	1	1308	No intron	435	49.463	38.5	10.609	-0.099
Gorai.010G154300	AGP30	Non-classical arabinogalactan protein 30	JGI	Chr10	42308351	42310267	+	1917	1371	951	53.8	2	685.5	546	316	33.805	39	10.513	-0.549
Gorai.010G154400	NA	NA	JGI	Chr10	42314928	42317172	+	2245	1281	1281	36.6	4	320.3	321.3	426	48.888	3.5	7.546	-0.571
Gorai.010G157700	EGC1	Putative EG45-like domain containing protein 1	JGI	Chr10	44354917	44355749	-	833	597	378	47.6	3	199	118	125	13.022	1	7.205	0.383
Gorai.010G157800	NA	NA	JGI	Chr10	44367362	44370584	+	3223	1716	1716	31.1	5	343.2	376.8	572	65.973	23.5	9.792	-0.685
Gorai.010G157900	NA	NA	JGI	Chr10	44369979	44370374	+	396	396	396	25.3	1	396	No intron	131	15.513	-3	4.837	-0.593
Gorai.010G160800	NA	NA	JGI	Chr10	45863008	45863226	-	219	219	219	37.4	1	219	No intron	72	8.318	3	10.06	-0.349
Gorai.010G160900	NA	NA	JGI	Chr10	45875278	45876320	+	1043	860	492	40	3	286.7	91.5	163	18.878	17	10.85	-0.275
Gorai.010G163600	At4g18930	Cyclic phosphodiesterase	JGI	Chr10	47243783	47245831	-	2049	1181	693	47.9	3	393.7	431	230	25.549	3.5	7.534	-0.243
Gorai.010G169500	PFP-ALPHA	Pyrophosphate--fructose 6-phosphate 1-phosphotransferase subunit alpha	JGI	Chr10	49233634	49235912	-	2279	1211	495	37.2	3	403.7	534	164	19.243	-4.5	5.029	-0.393
Gorai.010G184600	At3g12360	Ankyrin repeat-containing protein At3g12360	JGI	Chr10	53548523	53554959	-	6437	2258	2070	46.4	7	322.6	696.5	689	78.311	2	6.651	-0.259
Gorai.010G184700	PCMP-E71	Putative pentatricopeptide repeat-containing protein At1g10330	JGI	Chr10	53563365	53565459	+	2095	1779	951	42.4	2	889.5	316	316	35.547	3.5	7.64	0.031
Gorai.010G184800	NA	NA	JGI	Chr10	53566676	53567777	+	1102	984	555	54.6	2	492	118	184	20.122	1	7.085	-0.493
Gorai.010G190300	OPT3	Oligopeptide transporter 3	JGI	Chr10	54405544	54409744	+	4201	3066	2226	46.5	6	511	227	741	83.219	24.5	9.295	0.378
Gorai.010G190400	NUDT2	Nudix hydrolase 2	JGI	Chr10	54409479	54411273	-	1795	1037	843	43.8	9	115.2	94.8	280	31.579	-5	5.383	-0.187
Gorai.010G190500	SFH3	Phosphatidylinositol/phosphatidylcholine transfer protein SFH3	JGI	Chr10	54412257	54416559	-	4303	1521	1020	42	11	138.3	263.6	339	38.326	3	7.04	-0.227
Gorai.010G190600	At1g03370	C2 and GRAM domain-containing protein At1g03370	JGI	Chr10	54423147	54429470	+	6324	4362	3072	41.7	10	436.2	218	1023	115.228	-1	6.444	-0.327
Gorai.010G191000	NPF7.3	Protein NRT1/ PTR FAMILY 7.3	JGI	Chr10	54521222	54526790	+	5569	2219	1788	44.3	5	443.8	837.5	595	65.771	6	7.858	0.253
Gorai.010G192900	NA	NA	JGI	Chr10	54960001	54963477	+	3477	2448	1761	42	3	816	268.5	586	66.651	14.5	8.504	-0.151
Gorai.010G193000	WUN1	Wound-induced protein 1	JGI	Chr10	54977275	54978792	+	1518	693	693	47.5	2	346.5	825	230	25.881	-7.5	4.675	0.041
Gorai.010G195100	LBD12	LOB domain-containing protein 12	JGI	Chr10	55535164	55535855	-	692	590	555	47.7	2	295	102	184	20.477	2.5	6.992	-0.216
Gorai.010G195200	NA	NA	JGI	Chr10	55544022	55545946	-	1925	884	207	48.3	2	442	1041	68	7.313	2	8.065	0.151
Gorai.010G195300	mipp1	Multiple inositol polyphosphate phosphatase 1	JGI	Chr10	55547204	55553006	+	5803	2097	1485	42.2	12	174.8	336.9	494	56.206	4	6.941	-0.39
Gorai.010G195400	At3g56080	Probable methyltransferase PMT22	JGI	Chr10	55557188	55561514	+	4327	2437	1848	44	8	304.6	270	615	70.028	16	8.732	-0.267
Gorai.010G196300	EMH5	Em protein H5	JGI	Chr10	55708133	55708957	+	825	728	285	57.2	2	364	97	94	10.074	1	9.155	-1.28
Gorai.010G196400	APK2B	Protein kinase 2B, chloroplastic	JGI	Chr10	55709529	55712295	-	2767	1344	1188	47.8	5	268.8	355.8	395	43.479	-2.5	6.135	-0.125
Gorai.010G196500	At2g40140	Zinc finger CCCH domain-containing protein 29	JGI	Chr10	55713031	55716033	-	3003	2643	1971	47.7	2	1321.5	360	656	71.521	-5	5.728	-0.416
Gorai.010G196600	AL1	PHD finger protein ALFIN-LIKE 1	JGI	Chr10	55733175	55735788	-	2614	1288	714	46.6	5	257.6	331.5	237	27.05	-4	5.221	-0.678
Gorai.010G196700	At1g30350	Probable pectate lyase 4	JGI	Chr10	55739307	55740456	+	1150	1011	1011	44	3	337	69.5	337	37.567	25	10.206	-0.223
Gorai.010G200400	eif3g	Eukaryotic translation initiation factor 3 subunit G	JGI	Chr10	56305436	56307641	+	2206	1164	948	48.6	2	582	1009	315	35.026	5.5	9.031	-0.596
Gorai.010G200500	BPM3	BTB/POZ and MATH domain-containing protein 3	JGI	Chr10	56308085	56311772	-	3688	1780	1233	44.7	4	445	636	410	45.397	3.5	7.187	-0.206
Gorai.010G202000	SPCC794.11c	ENTH domain-containing protein C794.11c	JGI	Chr10	56547941	56550129	+	2189	789	789	35	4	197.3	466.7	262	31.036	-2	6.122	-0.645
Gorai.010G202100	HSP70	Heat shock cognate 70 kDa protein	JGI	Chr10	56555585	56558184	+	2600	2363	1947	46.5	2	1181.5	237	648	71.011	-15.5	4.838	-0.412
Gorai.010G222700	ZFP1	Zinc finger protein 1	JGI	Chr10	59389165	59390001	+	837	837	789	43.3	1	837	No intron	262	28.599	3.5	7	-0.717
Gorai.010G223100	NA	Glutinol synthase	JGI	Chr10	59452397	59453161	-	765	677	315	35.2	2	338.5	88	104	12.355	4.5	8.47	-0.362
Gorai.010G223200	NA	Lupeol synthase	JGI	Chr10	59457708	59464853	-	7146	2525	2358	41.2	17	148.5	288.8	785	90.617	6	6.966	-0.313
Gorai.010G237200	PP2A1	Protein PHLOEM PROTEIN 2-LIKE A1	JGI	Chr10	60746865	60749002	+	2138	1063	798	38	3	354.3	537.5	265	30.829	2.5	7.615	-0.651
Gorai.010G237300	LCAT4	Lecithin-cholesterol acyltransferase-like 4	JGI	Chr10	60749333	60754521	-	5189	2047	1617	43.9	11	186.1	314.2	538	60.687	-9.5	5.568	-0.236
Gorai.010G237400	NA	NA	JGI	Chr10	60758685	60760875	-	2191	950	675	41.2	3	316.7	620.5	224	25.346	1.5	7.269	0.108
Gorai.010G237500	SPCC777.06c	Putative hydrolase C777.06c	JGI	Chr10	60762924	60766896	-	3973	1423	990	42.4	10	142.3	283.3	329	37.013	1.5	6.691	-0.234
Gorai.010G237600	AUXI1	Auxilin-related protein 1	JGI	Chr10	60775281	60780321	+	5041	1287	1287	43	6	214.5	750.8	429	49.463	-23.5	4.468	-0.906
Gorai.010G237700	SPS3	Solanesyl diphosphate synthase 3, chloroplastic/mitochondrial	JGI	Chr10	60780664	60781519	-	856	375	375	43.5	4	93.8	160.3	124	13.537	2.5	8.499	0.021
Gorai.010G237800	NA	NA	JGI	Chr10	60782104	60782334	-	231	231	231	37.2	1	231	No intron	76	8.86	5	9.878	0.212
Gorai.010G237900	ALIS2	Putative ALA-interacting subunit 2	JGI	Chr10	60784935	60790864	-	5930	1096	1020	40.7	8	137	375.3	339	39.312	11.5	8.811	-0.237
Gorai.010G238000	NA	NA	JGI	Chr10	60792248	60795194	+	2947	840	291	47.4	4	210	679	96	11.031	4.5	9.706	-0.838
Gorai.010G238100	At5g46170	F-box protein At5g46170	JGI	Chr10	60795430	60797990	-	2561	2105	1137	45.6	2	1052.5	456	378	41.16	-4.5	5.428	-0.046
Gorai.010G238200	E1-BETA-2	Pyruvate dehydrogenase E1 component subunit beta-3, chloroplastic	JGI	Chr10	60803761	60807041	+	3281	1745	1251	47.2	4	436.3	512	416	45.153	1.5	6.784	-0.103
Gorai.010G238300	CUL4	Cullin-4	JGI	Chr10	60807475	60814945	-	7471	2713	2361	42.7	17	159.6	297.4	786	90.352	12	7.788	-0.413
Gorai.010G238700	LARP6A	La-related protein 6A	JGI	Chr10	60860272	60864475	+	4204	1559	1146	44.9	11	141.7	264.5	381	42.54	2.5	6.742	-0.963
Gorai.010G238800	At1g29970	60S ribosomal protein L18a-like protein	JGI	Chr10	60865289	60869315	+	4027	975	549	44.8	3	325	969	182	20.216	5	8.267	0.099
Gorai.010G238900	ycf23	Uncharacterized protein ycf23	JGI	Chr10	60869826	60875220	-	5395	1313	933	42.3	9	145.9	510.3	310	32.427	2	7.341	0.21
Gorai.010G239000	CHX15	Cation/H(+) antiporter 15	JGI	Chr10	60877646	60881284	+	3639	2520	2520	45.2	3	840	559.5	839	93.748	-22	4.844	0.335
Gorai.010G239100	NA	NA	JGI	Chr10	60882657	60883105	-	449	449	222	36.9	1	449	No intron	73	8.797	10	10.362	0.445
Gorai.010G239200	GLC1	Glucan endo-1,3-beta-glucosidase	JGI	Chr10	60885969	60892624	-	6656	893	723	41.6	7	127.6	960.5	240	26.185	2	6.998	-0.025
Gorai.010G239300	CAB7	Chlorophyll a-b binding protein 7, chloroplastic	JGI	Chr10	60894152	60895491	+	1340	456	456	48	4	114	294.7	151	16.55	0.5	7.254	-0.026
Gorai.010G239400	SS4	Probable starch synthase 4, chloroplastic/amyloplastic	JGI	Chr10	60896239	60905027	-	8789	3747	3159	40.9	16	234.2	336.1	1052	119.221	-11	5.807	-0.482
Gorai.010G243800	CHIT1	Chitotriosidase-1	JGI	Chr10	61290970	61292281	+	1312	1312	1233	47.7	1	1312	No intron	410	45.427	-6.5	4.923	-0.117
Gorai.010G243900	ARR12	Two-component response regulator ARR12	JGI	Chr10	61308109	61311915	+	3807	2520	1848	44.8	6	420	257.4	615	67.141	4.5	6.885	-0.466
Gorai.010G244000	HHT1	Omega-hydroxypalmitate O-feruloyl transferase	JGI	Chr10	61313039	61315391	-	2353	1522	1449	44.6	3	507.3	415.5	482	52.831	18	9.308	-0.06
Gorai.010G244100	PKL	CHD3-type chromatin-remodeling factor PICKLE	JGI	Chr10	61318853	61332614	-	13762	4601	4389	41.4	31	148.4	305.4	1462	166.446	-32	5.135	-0.625
Gorai.010G249300	NA	NA	JGI	Chr10	61703619	61704650	+	1032	785	318	49.1	3	261.7	123.5	105	11.388	6	10.277	-0.123
Gorai.010G249400	SCL13	Scarecrow-like protein 13	JGI	Chr10	61714816	61718816	+	4001	3294	1647	44.9	2	1647	707	548	61.362	2	6.672	-0.313
Gorai.010G249500	NA	NA	JGI	Chr10	61720791	61723411	+	2621	1180	624	41	5	236	352.8	207	23.336	18	11.276	-0.722
Gorai.010G249600	TK	Thymidine kinase	JGI	Chr10	61725700	61728488	-	2789	1377	897	44.9	4	344.3	470.7	298	32.765	8	8.263	-0.035
Gorai.010G249700	At5g47530	Cytochrome b561 and DOMON domain-containing protein At5g47530	JGI	Chr10	61731512	61734492	+	2981	1520	1215	42.4	3	506.7	730.5	404	44.346	18	9.768	0.035
Gorai.010G249800	spp27	Upstream activation factor subunit spp27	JGI	Chr10	61736174	61738873	-	2700	1755	1122	48.7	6	292.5	189	373	41.777	17	9.017	-0.636
Gorai.010G255700	LOX3.1	Linoleate 13S-lipoxygenase 3-1, chloroplastic	JGI	Chr10	62075953	62080427	-	4475	2905	2661	45	7	415	261.7	886	100.925	4	6.798	-0.431
Gorai.010G255800	NA	NA	JGI	Chr10	62087997	62091942	-	3946	2050	1635	43.2	9	227.8	237	544	61.753	11.5	8.625	-0.395
Gorai.010G255900	NA	NA	JGI	Chr10	62102349	62104532	+	2184	927	927	43.8	2	463.5	1257	308	34.888	-5.5	5.339	-0.542
Gorai.010G256000	RALFL4	Protein RALF-like 4	JGI	Chr10	62106975	62107526	-	552	552	363	50.4	1	552	No intron	120	13.627	7	9.233	-0.496
Gorai.010G256100	RALFL4	Protein RALF-like 4	JGI	Chr10	62109664	62112115	-	2452	339	339	47.8	3	113	1056.5	112	12.638	1.5	7.336	-0.367
Gorai.010G256200	LUH	Transcriptional corepressor LEUNIG_HOMOLOG	JGI	Chr10	62115038	62118207	+	3170	1487	1263	41.8	10	148.7	187	420	47.863	-10.5	5.383	-0.512
Gorai.011G000700	NA	NA	JGI	Chr11	53667	55965	+	2299	1263	1263	42.4	5	252.6	259	421	45.16	12.5	9.108	-0.433
Gorai.011G000800	At3g58610	Ketol-acid reductoisomerase, chloroplastic	JGI	Chr11	61233	70592	-	9360	2563	2118	45.5	19	134.9	373.8	705	77.871	-6.5	5.469	-0.112
Gorai.011G000900	At2g24130	Putative leucine-rich repeat receptor-like serine/threonine-protein kinase At2g24130	JGI	Chr11	73908	77201	-	3294	3214	2868	43	2	1607	80	955	105.257	16.5	7.831	0.015
Gorai.011G001000	NA	NA	JGI	Chr11	77807	81344	-	3538	1979	1467	42.9	6	329.8	311.8	488	54.578	-1.5	6.333	-0.463
Gorai.011G001100	NUDT3	Nudix hydrolase 3	JGI	Chr11	83897	107398	-	23502	2845	2334	41	21	135.5	1026.3	777	88.208	-15	5.37	-0.242
Gorai.011G004000	PPP6R3	Serine/threonine-protein phosphatase 6 regulatory subunit 3	JGI	Chr11	327599	341566	+	13968	3062	2364	40.8	21	145.8	519.8	787	87.08	-53	4.256	-0.4
Gorai.011G004100	DRT111	DNA-damage-repair/toleration protein DRT111, chloroplastic	JGI	Chr11	342128	345591	+	3464	1690	1149	50	2	845	1774	382	42.366	-2.5	5.504	-0.822
Gorai.011G004200	ATHB-14	Homeobox-leucine zipper protein ATHB-14	JGI	Chr11	346848	353719	-	6872	3369	2562	47.2	18	187.2	206.1	853	93.699	-2.5	6.25	-0.177
Gorai.011G004300	NA	NA	JGI	Chr11	360012	362437	-	2426	1908	1908	43.2	3	636	259	635	69.46	5	6.858	-0.724
Gorai.011G004400	NFYA7	Nuclear transcription factor Y subunit A-7	JGI	Chr11	364118	366104	-	1987	639	639	45.2	6	106.5	269.6	212	23.3	11.5	9.721	-0.906
Gorai.011G004500	AGD12	ADP-ribosylation factor GTPase-activating protein AGD12	JGI	Chr11	372141	376097	+	3957	1004	987	42.9	8	125.5	421.9	328	36.625	-11	4.62	-0.264
Gorai.011G004600	NA	NA	JGI	Chr11	377809	378567	-	759	759	483	48.9	1	759	No intron	160	17.164	7	10.145	0.009
Gorai.011G006300	MUR4	UDP-arabinose 4-epimerase 1	JGI	Chr11	506219	509391	-	3173	1873	1239	45.4	9	208.1	162.5	412	45.513	14	9.263	-0.268
Gorai.011G006400	CHUP1	Protein CHUP1, chloroplastic	JGI	Chr11	513334	517459	+	4126	2049	1740	39.2	7	292.7	346.2	579	65.58	27.5	9.931	-0.686
Gorai.011G006500	G1L6	Protein G1-like6	JGI	Chr11	517866	518196	+	331	331	297	54.9	1	331	No intron	98	10.667	7.5	8.793	-0.165
Gorai.011G006600	WRKY14	Probable WRKY transcription factor 14	JGI	Chr11	524468	527564	-	3097	1668	1158	45.5	3	556	714.5	385	42.364	-6.5	5.238	-0.724
Gorai.011G006700	At5g44450	Alpha N-terminal protein methyltransferase 1	JGI	Chr11	532789	536572	+	3784	1197	960	43.4	9	133	306.3	319	36.319	5	7.99	-0.454
Gorai.011G006800	NA	NA	JGI	Chr11	533752	535020	+	1269	814	354	34.7	3	271.3	227.5	117	13.93	8.5	9.274	0.262
Gorai.011G006900	At2g23950	Probable LRR receptor-like serine/threonine-protein kinase At2g23950	JGI	Chr11	536810	538407	-	1598	1518	1518	41.3	2	759	80	505	58.181	22	8.918	-0.055
Gorai.011G007000	At4g20830	Reticuline oxidase-like protein	JGI	Chr11	538783	540375	-	1593	1593	1593	38	1	1593	No intron	530	59.331	9.5	8.418	-0.133
Gorai.011G007100	At4g20830	Reticuline oxidase-like protein	JGI	Chr11	541687	543420	+	1734	1734	1608	40.2	1	1734	No intron	535	60.64	20.5	9.661	-0.228
Gorai.011G007200	At4g20830	Reticuline oxidase-like protein	JGI	Chr11	546869	548473	-	1605	1605	1605	44.5	1	1605	No intron	534	59.722	-2.5	6.078	-0.17
Gorai.011G007400	At4g20830	Reticuline oxidase-like protein	JGI	Chr11	554920	565417	-	10498	1632	1614	46.3	2	816	8866	537	59.828	4.5	7.338	-0.113
Gorai.011G007500	At4g20830	Reticuline oxidase-like protein	JGI	Chr11	567886	569605	+	1720	1720	1704	42.5	1	1720	No intron	567	63.912	3.5	7.262	-0.134
Gorai.011G007600	At3g26560	Probable pre-mRNA-splicing factor ATP-dependent RNA helicase	JGI	Chr11	569884	574434	-	4551	3915	3555	45.3	2	1957.5	636	1184	135.343	5	7.091	-0.684
Gorai.011G007700	At4g20830	Reticuline oxidase-like protein	JGI	Chr11	576391	577980	+	1590	1590	1590	42.5	1	1590	No intron	529	59.649	3	7.217	-0.308
Gorai.011G007800	At4g20830	Reticuline oxidase-like protein	JGI	Chr11	580380	582123	+	1744	1744	1584	44.8	1	1744	No intron	527	58.873	-2	6.032	-0.238
Gorai.011G013200	NA	NA	JGI	Chr11	934714	935165	-	452	452	180	41.1	1	452	No intron	59	6.413	7	10.945	-0.2
Gorai.011G013300	NA	NA	JGI	Chr11	937430	937633	-	204	204	204	41.2	1	204	No intron	67	7.019	3	9.863	-0.137
Gorai.011G013400	NA	NA	JGI	Chr11	939267	939708	-	442	442	204	41.2	1	442	No intron	67	7.049	3	9.863	-0.175
Gorai.011G013500	ATG8C	Autophagy-related protein 8C	JGI	Chr11	940247	942364	-	2118	903	372	43.5	6	150.5	243	123	14.052	2.5	9.302	-0.333
Gorai.011G013600	B3GALT2	Probable beta-1,3-galactosyltransferase 2	JGI	Chr11	965933	970339	-	4407	2071	1257	41.3	11	188.3	233.6	418	47.545	13	8.525	-0.4
Gorai.011G025700	A4GALT	Lactosylceramide 4-alpha-galactosyltransferase	JGI	Chr11	1897174	1898775	-	1602	1602	1302	36.5	1	1602	No intron	433	49.485	31	10.451	-0.114
Gorai.011G025800	VIP5	Protein RTF1 homolog	JGI	Chr11	1904766	1907764	-	2999	2280	1983	48.1	3	760	321	660	72.972	10.5	9.347	-1.03
Gorai.011G025900	CPL1	RNA polymerase II C-terminal domain phosphatase-like 1	JGI	Chr11	1910869	1918385	+	7517	4162	2922	43.7	17	244.8	209.7	973	109.067	-10.5	5.571	-0.538
Gorai.011G026000	At2g20760	Clathrin light chain 1	JGI	Chr11	1919185	1922255	+	3071	1447	1017	49	3	482.3	759.5	338	36.881	-12	4.811	-0.964
Gorai.011G026100	MED16	Mediator of RNA polymerase II transcription subunit 16	JGI	Chr11	1922720	1931358	-	8639	4726	3747	47.1	16	295.4	260.9	1248	134.957	6	6.927	-0.213
Gorai.011G026200	TRAPPC13	Trafficking protein particle complex subunit 13	JGI	Chr11	1942110	1946596	+	4487	1463	1329	43.7	11	133	302.4	442	49.216	-2.5	6.234	-0.067
Gorai.011G026300	TSJT1	Stem-specific protein TSJT1	JGI	Chr11	1946842	1948515	-	1674	1381	768	45.7	4	345.3	97.7	255	27.943	5.5	8.357	-0.234
Gorai.011G028200	NA	NA	JGI	Chr11	2073505	2074851	+	1347	1256	1005	43.2	2	628	91	334	37.807	12	8.8	-0.718
Gorai.011G028300	HT1	Serine/threonine-protein kinase HT1	JGI	Chr11	2081810	2084675	+	2866	2330	1461	42.8	4	582.5	178.7	486	55.71	25.5	9.643	-0.548
Gorai.011G028400	BHLH36	Transcription factor bHLH36	JGI	Chr11	2096985	2098199	+	1215	1058	561	39.8	3	352.7	78.5	186	20.968	6	9.414	-0.489
Gorai.011G028500	TIF3D1	Eukaryotic translation initiation factor 3 subunit D	JGI	Chr11	2102324	2104556	+	2233	2233	1740	47.6	1	2233	No intron	579	65.677	-10.5	5.048	-0.671
Gorai.011G028600	AAC3	ADP,ATP carrier protein 3, mitochondrial	JGI	Chr11	2105642	2106907	+	1266	1122	1122	42.2	3	374	72	373	42.005	22	10.066	-0.017
Gorai.011G028700	ANT2	ADP,ATP carrier protein 2, mitochondrial	JGI	Chr11	2106675	2108458	-	1784	939	939	42.4	6	156.5	169	312	34.464	17.5	9.764	0.096
Gorai.011G035300	AIR3	Subtilisin-like protease SBT5.3	JGI	Chr11	2643061	2646076	-	3016	2319	2319	45.5	9	257.7	87.1	772	83.724	7.5	7.189	-0.058
Gorai.011G035400	At1g29660	GDSL esterase/lipase At1g29660	JGI	Chr11	2654119	2656434	+	2316	1540	1086	43.8	5	308	194	361	39.872	-5.5	4.752	-0.279
Gorai.011G035500	AG	Floral homeotic protein AGAMOUS	JGI	Chr11	2659555	2669740	-	10186	1378	813	42.3	8	172.3	1208.1	270	31.137	8.5	9.495	-0.676
Gorai.011G037000	TPS7	Probable alpha,alpha-trehalose-phosphate synthase [UDP-forming] 7	JGI	Chr11	2785352	2789403	-	4052	3566	2574	43.9	4	891.5	162	857	96.526	-7.5	5.92	-0.268
Gorai.011G037100	SLC20A1	Sodium-dependent phosphate transporter 1	JGI	Chr11	2793577	2796400	+	2824	1927	1785	42.5	11	175.2	89.7	594	65.37	-1.5	6.185	0.232
Gorai.011G037200	ABCI1	ABC transporter I family member 1	JGI	Chr11	2796470	2798037	-	1568	1285	690	47.2	2	642.5	283	229	25.772	13.5	10.741	-0.104
Gorai.011G037300	NA	NA	JGI	Chr11	2798903	2799534	+	632	632	312	45.8	1	632	No intron	103	11.233	11	11.476	0.014
Gorai.011G037400	RABA1C	Ras-related protein RABA1c	JGI	Chr11	2799822	2802352	+	2531	1279	657	47.3	2	639.5	1252	218	24.007	-3.5	5.168	-0.252
Gorai.011G037500	WRKY65	Probable WRKY transcription factor 65	JGI	Chr11	2807773	2809365	-	1593	1393	825	52.2	3	464.3	100	274	29.8	-6.5	4.979	-0.762
Gorai.011G037600	NA	NA	JGI	Chr11	2820578	2821764	-	1187	672	480	39	3	224	257.5	159	18.194	10.5	10.213	-0.302
Gorai.011G038000	RLP12	Receptor-like protein 12	JGI	Chr11	2856373	2857680	+	1308	1308	1308	44.9	1	1308	No intron	435	46.884	7.5	7.447	-0.017
Gorai.011G038100	DOT4	Pentatricopeptide repeat-containing protein DOT4, chloroplastic	JGI	Chr11	2858338	2861356	-	3019	3019	2628	39.6	1	3019	No intron	875	97.955	24	8.323	-0.078
Gorai.011G038200	RPL11B	60S ribosomal protein L11-2	JGI	Chr11	2861707	2863560	-	1854	1003	549	48.1	5	200.6	212.8	182	20.789	16	10.484	-0.44
Gorai.011G038300	NA	NA	JGI	Chr11	2864201	2867094	-	2894	2191	1026	42.2	2	1095.5	703	341	36.773	-23.5	4.204	-0.396
Gorai.011G038400	At5g45780	Probable LRR receptor-like serine/threonine-protein kinase At5g45780	JGI	Chr11	2871464	2875311	-	3848	2508	1863	43.5	11	228	134	620	68.829	1	6.58	-0.069
Gorai.011G038500	At1g04910	Uncharacterized protein At1g04910	JGI	Chr11	2878742	2882015	+	3274	2396	1884	42.6	9	266.2	93.8	627	71.365	24.5	9.474	-0.34
Gorai.011G038600	NAT2	Nucleobase-ascorbate transporter 2	JGI	Chr11	2881221	2884734	-	3514	2454	1575	43	13	188.8	88.3	524	57.626	7.5	8.208	0.481
Gorai.011G038700	SAP30BP	SAP30-binding protein	JGI	Chr11	2886089	2890093	-	4005	2069	1296	44.4	8	258.6	255.1	431	47.781	-24.5	4.453	-1.053
Gorai.011G044800	VQ10	VQ motif-containing protein 10	JGI	Chr11	3360599	3361238	-	640	640	378	45.8	1	640	No intron	125	13.146	-6.5	4.221	0.036
Gorai.011G044900	CUL4	Cullin-4	JGI	Chr11	3367713	3374332	+	6620	2985	2466	43	17	175.6	227.2	821	93.777	12	8.148	-0.415
Gorai.011G045000	At1g30090	F-box/kelch-repeat protein At1g30090	JGI	Chr11	3371561	3378197	-	6637	1880	1230	45	3	626.7	2170	409	45.96	-1.5	6.244	-0.264
Gorai.011G045100	NA	NA	JGI	Chr11	3382851	3387281	-	4431	1428	1026	45	3	476	1434.5	341	36.447	-1	6.245	-0.338
Gorai.011G045200	NCED5	Probable 9-cis-epoxycarotenoid dioxygenase NCED5, chloroplastic	JGI	Chr11	3433693	3435824	+	2132	2041	1278	45.6	2	1020.5	91	425	47.874	-8	5.334	-0.297
Gorai.011G045300	TIFY5A	Protein TIFY 5A	JGI	Chr11	3453543	3454792	+	1250	868	363	45.7	3	289.3	191	120	13.629	6.5	9.763	-0.933
Gorai.011G045400	NA	NA	JGI	Chr11	3453977	3454267	-	291	291	261	34.1	1	291	No intron	86	9.945	14	11.108	0.087
Gorai.011G052900	NA	NA	JGI	Chr11	4162581	4164306	+	1726	1109	714	44.1	3	369.7	308.5	237	25.176	12.5	9.926	-0.436
Gorai.011G053000	NA	Histone H4	JGI	Chr11	4176763	4177721	-	959	959	312	50.3	1	959	No intron	103	11.409	19	12.005	-0.524
Gorai.011G053100	NA	NA	JGI	Chr11	4178029	4179765	-	1737	956	285	45.6	2	478	781	94	10.339	6.5	9.869	0.131
Gorai.011G053200	RAD23B	Ubiquitin receptor RAD23b	JGI	Chr11	4183712	4188118	-	4407	1446	1089	44.5	12	120.5	257.2	362	38.859	-19.5	4.267	-0.407
Gorai.011G053300	fray2	Serine/threonine-protein kinase fray2	JGI	Chr11	4190848	4197455	+	6608	2708	2064	42.2	23	117.7	173.6	687	76.033	-4.5	6.189	-0.478
Gorai.011G053400	FLA14	Fasciclin-like arabinogalactan protein 14	JGI	Chr11	4198124	4199467	+	1344	1344	1026	47.2	1	1344	No intron	341	36.281	6	9.704	-0.325
Gorai.011G053500	NA	Putative glucose-6-phosphate 1-epimerase	JGI	Chr11	4201083	4205363	+	4281	1410	969	45.3	8	176.3	410.1	322	36.909	-2	6.121	-0.484
Gorai.011G053600	NA	NA	JGI	Chr11	4206350	4208157	-	1808	1206	285	44.2	2	603	602	94	11.256	10	11.04	-0.755
Gorai.011G053700	4CL1	4-coumarate--CoA ligase 1	JGI	Chr11	4221360	4224921	+	3562	2073	1632	48.2	4	518.3	496.3	543	59.518	-7	5.284	0.041
Gorai.011G056600	SAC2	Phosphoinositide phosphatase SAC2	JGI	Chr11	4476594	4484614	+	8021	3552	2436	40.7	15	236.8	316.1	811	91.843	11.5	7.821	-0.449
Gorai.011G056700	RAP40	40S ribosomal protein SA	JGI	Chr11	4485949	4488311	-	2363	1486	930	50.1	5	297.2	219.3	309	33.774	-7.5	4.769	-0.164
Gorai.011G056800	CEBPZ	CCAAT/enhancer-binding protein zeta	JGI	Chr11	4488969	4497135	+	8167	3598	3087	41.4	16	224.9	304.6	1028	114.8	-15.5	5.308	-0.671
Gorai.011G056900	SAUR41	Auxin-responsive protein SAUR41	JGI	Chr11	4500795	4501702	+	908	908	360	47.5	1	908	No intron	119	13.43	2.5	8.068	-0.155
Gorai.011G057000	NA	NA	JGI	Chr11	4504685	4505424	+	740	740	261	46	1	740	No intron	86	9.131	2.5	8.082	0.05
Gorai.011G065700	mrnC	Mini-ribonuclease 3	JGI	Chr11	5573377	5576978	+	3602	1186	708	46.2	7	169.4	402.7	235	26.568	7.5	9.701	-0.397
Gorai.011G065800	CRRSP38	Cysteine-rich repeat secretory protein 38	JGI	Chr11	5577931	5578650	+	720	720	720	46.5	1	720	No intron	239	26.293	-2	5.317	-0.234
Gorai.011G065900	CRRSP38	Cysteine-rich repeat secretory protein 38	JGI	Chr11	5581031	5582082	+	1052	1052	720	45.4	1	1052	No intron	239	26.187	-3	5.027	-0.2
Gorai.011G066000	RH20	DEAD-box ATP-dependent RNA helicase 20	JGI	Chr11	5584384	5590544	+	6161	1868	1518	45.5	11	169.8	425.7	505	55.72	11	9.399	-0.415
Gorai.011G066100	NA	NA	JGI	Chr11	5590974	5593982	+	3009	870	588	42.3	2	435	1865	195	22.157	11	10.255	-0.508
Gorai.011G066200	FLXL3	Protein FLX-like 3	JGI	Chr11	5596016	5603602	+	7587	2338	834	46.2	7	334	874.8	277	31.55	4.5	7.858	-0.787
Gorai.011G066300	PRA1F2	PRA1 family protein F2	JGI	Chr11	5604057	5605533	+	1477	1477	549	48.1	1	1477	No intron	182	20.467	3	8.459	0.609
Gorai.011G077400	NA	NA	JGI	Chr11	7626348	7632593	+	6246	2724	2064	45.5	12	227	320.2	687	74.828	-2.5	6.232	-0.986
Gorai.011G077500	bshA	N-acetyl-alpha-D-glucosaminyl L-malate synthase	JGI	Chr11	7648877	7654557	+	5681	2673	2094	42.1	5	534.6	752	697	78.24	47.5	10.675	-0.392
Gorai.011G077600	SYP23	Syntaxin-23	JGI	Chr11	7658571	7660500	-	1930	663	456	48.2	5	132.6	316.8	151	16.547	7	10.316	-0.385
Gorai.011G077700	MTERF3	Transcription termination factor 3, mitochondrial	JGI	Chr11	7661180	7663848	+	2669	2383	1458	41.2	3	794.3	143	485	54.974	16.5	9.762	-0.053
Gorai.011G077800	At1g80440	F-box/kelch-repeat protein At1g80440	JGI	Chr11	7667384	7668445	-	1062	1062	1062	49.6	1	1062	No intron	353	39.326	-1	6.34	-0.217
Gorai.011G077900	SYP22	Syntaxin-22	JGI	Chr11	7671244	7673853	-	2610	542	465	47.5	6	90.3	413.6	154	16.806	8.5	10.395	-0.387
Gorai.011G078900	TIC214	Protein TIC 214	JGI	Chr11	7875599	7876088	+	490	490	372	33.3	1	490	No intron	123	14.586	4	9.044	-0.427
Gorai.011G079000	AOP1.2	Probable 2-oxoglutarate-dependent dioxygenase AOP1.2	JGI	Chr11	7878112	7879515	-	1404	1228	945	43.4	3	409.3	88	314	35.622	-5	5.412	-0.304
Gorai.011G079100	AOP1.2	Probable 2-oxoglutarate-dependent dioxygenase AOP1.2	JGI	Chr11	7882881	7885172	-	2292	1157	954	43.6	4	289.3	378.3	317	36.047	-3.5	5.824	-0.252
Gorai.011G079200	PDR1	Pleiotropic drug resistance protein 1	JGI	Chr11	7895042	7901899	-	6858	4484	4299	41.6	24	186.8	103.2	1432	161.757	10.5	7.74	0.087
Gorai.011G081100	PYL2	Abscisic acid receptor PYL2	JGI	Chr11	8170496	8171685	-	1190	1190	579	42.1	1	1190	No intron	192	21.303	-3.5	5.293	-0.212
Gorai.011G081200	RPS5	Disease resistance protein RPS5	JGI	Chr11	8175118	8180051	+	4934	2576	2562	39.7	5	515.2	589.5	853	97.908	10	7.381	-0.16
Gorai.011G081300	PH0670	Aspartate racemase	JGI	Chr11	8178249	8179844	-	1596	996	996	42.9	2	498	600	331	36.241	2	6.822	-0.071
Gorai.011G081400	NA	NA	JGI	Chr11	8181029	8182816	-	1788	1125	591	40.4	3	375	331.5	196	22.225	21	11.227	0.497
Gorai.011G081500	Gins1	DNA replication complex GINS protein PSF1	JGI	Chr11	8183641	8186599	-	2959	910	603	42.3	8	113.8	288.7	200	23.198	0.5	6.588	-0.53
Gorai.011G086100	NA	Ribonucleoside-diphosphate reductase small chain	JGI	Chr11	8941299	8942902	+	1604	1604	990	49.6	1	1604	No intron	329	37.638	-14.5	4.6	-0.026
Gorai.011G086200	Os02g0178400	Protein transport protein Sec61 subunit gamma	JGI	Chr11	8943279	8945091	-	1813	735	210	44.3	3	245	496.5	69	7.805	4.5	10.491	0.409
Gorai.011G086300	WRKY75	Probable WRKY transcription factor 75	JGI	Chr11	8976191	8976914	-	724	545	498	40.4	2	272.5	179	165	18.993	8	9.535	-0.8
Gorai.011G089300	At3g17210	Probable protein Pop3	JGI	Chr11	9335505	9336692	-	1188	909	330	43.3	2	454.5	279	109	12.446	-1.5	6.14	-0.018
Gorai.011G089400	FPG1	Formamidopyrimidine-DNA glycosylase	JGI	Chr11	9348978	9356445	-	7468	2341	1395	42.9	10	234.1	561.8	464	51.447	15	9.612	-0.714
Gorai.011G090600	STI	Protein STICHEL	JGI	Chr11	9682655	9689680	+	7026	4553	3981	41.9	7	650.4	392	1326	146.434	22	8.378	-0.583
Gorai.011G090700	Znf830	Zinc finger protein 830	JGI	Chr11	9691109	9700184	+	9076	2063	1146	43	9	229.2	876.6	381	43.378	-4	5.774	-1.197
Gorai.011G090800	SART3	Squamous cell carcinoma antigen recognized by T-cells 3	JGI	Chr11	9700467	9711768	+	11302	3438	2571	42.4	15	229.2	561.7	856	97.537	0	6.527	-0.701
[truncated: 497 more rows]
